# Supplementary material for: Stress granules and RNA processing bodies are novel autoantibody targets in systemic sclerosis
Source: Arthritis Res Ther. 2016 Jan 22;18:27. doi: 10.1186/s13075-016-0914-4 (PMC4724133; doi:10.1186/s13075-016-0914-4)
Supplement: Additional file 1: Table S1. — Complete list of peptides identified in this analysis. TP number of total peptides mapping to a protein, UP number of unique peptides mapping to a protein, UM number of non-redundant peptides mapping exclusively to a protein, MW molecular weight, Length protein length in amino acids. (XLS 639 kb) [file 13075_2016_914_MOESM1_ESM.xls]

## Sheet: New Batch IPs
Table S1. Complete list of peptides identified in this analysis.
						Controls												RNAP3												CENP															TOP1
						HC 162			HC 400			HC 117			HC 118			SSc 5			SSc 7			SSc 10			SSc 18			SSc 159			SSc 177			SSc 194			SSc 238			SSc 226			SSc 132			SSc 218
Name	Accession	Description	Symbol	MW	Length	tp	up	um	tp	up	um	tp	up	um	tp	up	um	tp	up	um	tp	up	um	tp	up	um	tp	up	um	tp	up	um	tp	up	um	tp	up	um	tp	up	um	tp	up	um	tp	up	um	tp	up
A1BG_HUMAN	P04217	Alpha-1B-glycoprotein	A1BG	53609.7	495	0	0	0	0	0	0	0	0	0	2	2	2	0	0	0	0	0	0	0	0	0	0	0	0	0	0	0	0	0	0	0	0	0	0	0	0	0	0	0	0	0	0	0	0
A2MG_HUMAN	P01023	Alpha-2-macroglobulin	A2M	161203	1474	0	0	0	8	7	6	0	0	0	33	31	27	18	17	15	6	6	5	2	2	2	24	21	17	8	8	6	5	5	4	5	5	4	2	2	2	0	0	0	0	0	0	5	5
A2ML1_HUMAN	A8K2U0	Alpha-2-macroglobulin-like protein 1	A2ML1	159035	1454	0	0	0	3	3	3	0	0	0	0	0	0	0	0	0	0	0	0	0	0	0	0	0	0	0	0	0	0	0	0	0	0	0	0	0	0	0	0	0	0	0	0	0	0
SYAC_HUMAN	P49588	Alanine--tRNA ligase, cytoplasmic	AARS	105941	968	0	0	0	0	0	0	0	0	0	0	0	0	0	0	0	0	0	0	0	0	0	0	0	0	0	0	0	0	0	0	5	5	5	0	0	0	0	0	0	0	0	0	0	0
MRP1_HUMAN	P33527	Multidrug resistance-associated protein 1	ABCC1	169416	1531	0	0	0	0	0	0	0	0	0	0	0	0	0	0	0	0	0	0	0	0	0	0	0	0	0	0	0	0	0	0	0	0	0	0	0	0	0	0	0	0	0	0	0	0
ABCD3_HUMAN	P28288	ATP-binding cassette sub-family D member 3	ABCD3	74785.8	659	0	0	0	0	0	0	0	0	0	0	0	0	0	0	0	0	0	0	2	2	2	0	0	0	0	0	0	0	0	0	0	0	0	0	0	0	0	0	0	0	0	0	0	0
ABCE1_HUMAN	P61221	ATP-binding cassette sub-family E member 1	ABCE1	66773.2	599	0	0	0	0	0	0	0	0	0	0	0	0	0	0	0	2	2	2	0	0	0	0	0	0	0	0	0	0	0	0	0	0	0	0	0	0	0	0	0	0	0	0	0	0
ABCF1_HUMAN	Q8NE71	ATP-binding cassette sub-family F member 1	ABCF1	95288.6	845	0	0	0	0	0	0	0	0	0	0	0	0	3	3	3	4	3	3	6	5	5	5	4	4	0	0	0	0	0	0	2	2	2	0	0	0	0	0	0	0	0	0	0	0
ABCF2_HUMAN	Q9UG63	ATP-binding cassette sub-family F member 2	ABCF2	70810.7	623	0	0	0	0	0	0	3	3	3	0	0	0	12	10	10	4	4	4	14	11	11	11	11	11	7	7	7	2	2	2	5	5	5	0	0	0	0	0	0	2	2	2	0	0
ACAD9_HUMAN	Q9H845	Acyl-CoA dehydrogenase family member 9, mitochondrial	ACAD9	68074.9	621	0	0	0	0	0	0	0	0	0	0	0	0	0	0	0	0	0	0	0	0	0	0	0	0	0	0	0	0	0	0	0	0	0	0	0	0	0	0	0	0	0	0	0	0
ACADM_HUMAN	P11310	Medium-chain specific acyl-CoA dehydrogenase, mitochondrial	ACADM	46316.6	421	0	0	0	0	0	0	0	0	0	0	0	0	0	0	0	0	0	0	0	0	0	0	0	0	0	0	0	0	0	0	0	0	0	0	0	0	0	0	0	0	0	0	0	0
ACADV_HUMAN	P49748	Very long-chain specific acyl-CoA dehydrogenase, mitochondrial	ACADVL	69639.6	655	0	0	0	0	0	0	0	0	0	0	0	0	2	2	2	3	3	3	2	2	2	2	2	2	0	0	0	0	0	0	0	0	0	0	0	0	0	0	0	0	0	0	0	0
THIL_HUMAN	P24752	Acetyl-CoA acetyltransferase, mitochondrial	ACAT1	44704.8	427	0	0	0	0	0	0	0	0	0	0	0	0	0	0	0	0	0	0	2	2	2	2	2	2	0	0	0	0	0	0	2	2	2	0	0	0	0	0	0	0	0	0	0	0
ACINU_HUMAN	Q9UKV3	Apoptotic chromatin condensation inducer in the nucleus	ACIN1	149322	1341	0	0	0	0	0	0	2	2	2	0	0	0	2	2	2	0	0	0	0	0	0	2	2	2	0	0	0	0	0	0	0	0	0	0	0	0	0	0	0	0	0	0	3	3
ACLY_HUMAN	P53396	ATP-citrate synthase	ACLY	119768	1101	3	3	3	0	0	0	0	0	0	0	0	0	3	3	3	4	4	4	4	4	4	2	2	2	0	0	0	0	0	0	0	0	0	0	0	0	0	0	0	2	2	2	2	2
ACOC_HUMAN	P21399	Cytoplasmic aconitate hydratase	ACO1	97598.8	889	0	0	0	0	0	0	0	0	0	0	0	0	0	0	0	0	0	0	0	0	0	0	0	0	0	0	0	0	0	0	0	0	0	0	0	0	0	0	0	0	0	0	0	0
ACOT9_HUMAN	Q9Y305	Acyl-coenzyme A thioesterase 9, mitochondrial	ACOT9	49259.7	439	0	0	0	0	0	0	0	0	0	0	0	0	0	0	0	0	0	0	0	0	0	0	0	0	0	0	0	0	0	0	0	0	0	0	0	0	0	0	0	0	0	0	0	0
ACSL1_HUMAN	P33121	Long-chain-fatty-acid--CoA ligase 1	ACSL1	77363	698	0	0	0	0	0	0	0	0	0	0	0	0	0	0	0	0	0	0	0	0	0	0	0	0	0	0	0	0	0	0	0	0	0	0	0	0	0	0	0	0	0	0	0	0
ACSL3_HUMAN	O95573	Long-chain-fatty-acid--CoA ligase 3	ACSL3	79566.5	720	0	0	0	0	0	0	0	0	0	0	0	0	0	0	0	0	0	0	0	0	0	0	0	0	0	0	0	0	0	0	0	0	0	0	0	0	0	0	0	0	0	0	0	0
ACTS_HUMAN	P68133	Actin, alpha skeletal muscle	ACTA1	41638	377	4	4	0	46	30	0	18	15	0	13	12	0	20	17	0	24	17	0	18	13	0	22	15	0	11	9	0	11	9	0	13	10	0	17	6	0	19	15	0	22	19	0	10	9
ACTA_HUMAN	P62736	Actin, aortic smooth muscle	ACTA2	41547.9	377	4	4	0	44	28	0	18	15	0	13	12	0	19	16	0	23	16	0	17	12	0	21	14	0	11	9	0	11	9	0	13	10	0	17	6	0	19	15	0	22	19	0	10	9
ACTB_HUMAN	P60709	Actin, cytoplasmic 1	ACTB	41291.8	375	5	5	0	58	41	0	23	19	0	19	16	0	26	21	0	33	25	0	28	21	0	29	20	0	16	13	0	14	12	0	18	14	0	24	8	0	24	20	0	29	25	0	16	14
ACTBL_HUMAN	Q562R1	Beta-actin-like protein 2	ACTBL2	41590.1	376	0	0	0	26	14	0	9	6	0	5	4	0	7	7	0	9	6	0	7	4	0	6	4	0	4	4	0	4	4	0	5	4	0	5	2	0	11	7	0	9	7	0	4	3
ACTC_HUMAN	P68032	Actin, alpha cardiac muscle 1	ACTC1	41590	377	4	4	0	46	30	0	18	15	0	13	12	0	20	17	0	24	17	0	18	13	0	22	15	0	11	9	0	11	9	0	13	10	0	17	6	0	19	15	0	22	19	0	10	9
ACTG_HUMAN	P63261	Actin, cytoplasmic 2	ACTG1	41347.9	375	5	5	0	58	41	0	23	19	0	19	16	0	26	21	0	33	25	0	28	21	0	29	20	0	16	13	0	14	12	0	18	14	0	24	8	0	24	20	0	29	25	0	16	14
ACTH_HUMAN	P63267	Actin, gamma-enteric smooth muscle	ACTG2	41431.9	376	4	4	0	44	28	0	18	15	0	13	12	0	19	16	0	23	16	0	17	12	0	21	14	0	11	9	0	11	9	0	13	10	0	17	6	0	19	15	0	22	19	0	10	9
ACTN1_HUMAN	P12814	Alpha-actinin-1	ACTN1	102399	892	3	3	0	3	3	0	3	3	0	2	2	0	4	4	2	8	8	5	6	6	3	6	6	3	0	0	0	0	0	0	2	2	1	0	0	0	0	0	0	0	0	0	2	2
ACTN2_HUMAN	P35609	Alpha-actinin-2	ACTN2	103162	894	0	0	0	2	2	0	2	2	0	0	0	0	0	0	0	2	2	0	2	2	0	2	2	0	0	0	0	0	0	0	0	0	0	0	0	0	0	0	0	0	0	0	0	0
ACTN3_HUMAN	Q08043	Alpha-actinin-3	ACTN3	102550	901	2	2	0	0	0	0	2	2	0	0	0	0	0	0	0	2	2	0	2	2	0	2	2	0	0	0	0	0	0	0	0	0	0	0	0	0	0	0	0	0	0	0	0	0
ACTN4_HUMAN	O43707	Alpha-actinin-4	ACTN4	104019	911	7	7	4	11	11	7	9	9	6	5	5	3	13	13	11	12	12	9	13	13	10	12	11	8	3	3	2	0	0	0	4	4	3	0	0	0	3	3	2	2	2	2	6	6
ARP3_HUMAN	P61158	Actin-related protein 3	ACTR3	46987.1	418	0	0	0	0	0	0	0	0	0	0	0	0	2	2	2	3	3	2	3	3	2	0	0	0	0	0	0	0	0	0	0	0	0	0	0	0	0	0	0	0	0	0	0	0
DSRAD_HUMAN	P55265	Double-stranded RNA-specific adenosine deaminase	ADAR	134187	1226	0	0	0	0	0	0	0	0	0	0	0	0	3	3	3	0	0	0	7	7	7	2	2	2	0	0	0	0	0	0	0	0	0	0	0	0	2	2	2	0	0	0	0	0
PUR8_HUMAN	P30566	Adenylosuccinate lyase	ADSL	54356.1	484	0	0	0	0	0	0	0	0	0	0	0	0	0	0	0	0	0	0	0	0	0	0	0	0	0	0	0	0	0	0	0	0	0	0	0	0	0	0	0	0	0	0	0	0
AFG32_HUMAN	Q9Y4W6	AFG3-like protein 2	AFG3L2	87982.3	797	0	0	0	0	0	0	0	0	0	0	0	0	0	0	0	0	0	0	0	0	0	0	0	0	0	0	0	0	0	0	0	0	0	0	0	0	0	0	0	0	0	0	0	0
AGAP3_HUMAN	Q96P47	Arf-GAP with GTPase, ANK repeat and PH domain-containing protein 3	AGAP3	93463.8	875	0	0	0	0	0	0	0	0	0	0	0	0	0	0	0	0	0	0	2	2	1	0	0	0	0	0	0	0	0	0	0	0	0	0	0	0	0	0	0	0	0	0	0	0
ADAS_HUMAN	O00116	Alkyldihydroxyacetonephosphate synthase, peroxisomal	AGPS	72192	658	0	0	0	0	0	0	0	0	0	0	0	0	0	0	0	0	0	0	0	0	0	0	0	0	0	0	0	0	0	0	0	0	0	0	0	0	0	0	0	0	0	0	0	0
SAHH_HUMAN	P23526	Adenosylhomocysteinase	AHCY	47443.3	432	0	0	0	0	0	0	0	0	0	0	0	0	4	4	4	7	6	6	4	4	4	5	4	4	2	2	2	3	3	3	3	3	3	0	0	0	0	0	0	0	0	0	0	0
SAHH2_HUMAN	O43865	Putative adenosylhomocysteinase 2	AHCYL1	58319.6	530	0	0	0	0	0	0	0	0	0	0	0	0	2	2	1	2	2	1	3	3	1	2	2	1	2	2	1	0	0	0	0	0	0	0	0	0	0	0	0	0	0	0	0	0
SAHH3_HUMAN	Q96HN2	Putative adenosylhomocysteinase 3	AHCYL2	65972.7	611	0	0	0	0	0	0	0	0	0	0	0	0	0	0	0	0	0	0	2	2	0	0	0	0	0	0	0	0	0	0	0	0	0	0	0	0	0	0	0	0	0	0	0	0
AHNK_HUMAN	Q09666	Neuroblast differentiation-associated protein AHNAK	AHNAK	623515	5890	0	0	0	6	6	6	0	0	0	0	0	0	0	0	0	0	0	0	0	0	0	0	0	0	0	0	0	0	0	0	0	0	0	0	0	0	0	0	0	0	0	0	0	0
FETUA_HUMAN	P02765	Alpha-2-HS-glycoprotein	AHSG	38929.8	367	0	0	0	0	0	0	0	0	0	2	2	2	0	0	0	0	0	0	0	0	0	2	2	2	0	0	0	2	2	2	0	0	0	0	0	0	0	0	0	0	0	0	0	0
AIFM1_HUMAN	O95831	Apoptosis-inducing factor 1, mitochondrial	AIFM1	66153.1	613	0	0	0	0	0	0	2	2	2	0	0	0	0	0	0	0	0	0	0	0	0	0	0	0	0	0	0	0	0	0	0	0	0	0	0	0	0	0	0	0	0	0	0	0
AIMP1_HUMAN	Q12904	Aminoacyl tRNA synthase complex-interacting multifunctional protein 1	AIMP1	34009.2	312	0	0	0	0	0	0	0	0	0	0	0	0	0	0	0	0	0	0	0	0	0	0	0	0	0	0	0	0	0	0	0	0	0	0	0	0	0	0	0	0	0	0	0	0
KAD2_HUMAN	P54819	Adenylate kinase 2, mitochondrial	AK2	26218.8	239	0	0	0	0	0	0	4	3	3	0	0	0	0	0	0	3	3	3	2	2	2	0	0	0	0	0	0	0	0	0	2	2	2	0	0	0	0	0	0	0	0	0	0	0
AKP8L_HUMAN	Q9ULX6	A-kinase anchor protein 8-like	AKAP8L	70817.9	646	0	0	0	0	0	0	0	0	0	0	0	0	0	0	0	0	0	0	0	0	0	0	0	0	0	0	0	0	0	0	0	0	0	0	0	0	0	0	0	0	0	0	0	0
ALDR_HUMAN	P15121	Aldose reductase	AKR1B1	35540.6	316	0	0	0	0	0	0	0	0	0	0	0	0	3	3	2	5	5	4	2	2	1	4	4	3	0	0	0	0	0	0	0	0	0	0	0	0	0	0	0	0	0	0	0	0
AK1C1_HUMAN	Q04828	Aldo-keto reductase family 1 member C1	AKR1C1	36459.1	323	0	0	0	0	0	0	0	0	0	0	0	0	5	5	0	7	6	0	5	5	0	5	5	0	0	0	0	0	0	0	0	0	0	0	0	0	0	0	0	3	3	0	0	0
AK1C2_HUMAN	P52895	Aldo-keto reductase family 1 member C2	AKR1C2	36390	323	0	0	0	2	2	1	2	2	1	0	0	0	4	4	1	7	5	1	5	4	1	5	4	1	0	0	0	0	0	0	0	0	0	0	0	0	0	0	0	2	2	0	0	0
AK1C3_HUMAN	P42330	Aldo-keto reductase family 1 member C3	AKR1C3	36443.9	323	0	0	0	0	0	0	0	0	0	0	0	0	5	5	0	7	6	0	5	5	0	5	5	0	0	0	0	0	0	0	0	0	0	0	0	0	0	0	0	3	3	0	0	0
AK1C4_HUMAN	P17516	Aldo-keto reductase family 1 member C4	AKR1C4	36769	323	0	0	0	0	0	0	0	0	0	0	0	0	4	4	0	6	5	0	4	4	0	4	4	0	0	0	0	0	0	0	0	0	0	0	0	0	0	0	0	0	0	0	0	0
ALBU_HUMAN	P02768	Serum albumin	ALB	68855.6	609	11	8	8	24	21	21	22	20	20	42	30	30	46	30	30	30	25	25	23	19	19	50	32	32	31	23	23	27	22	22	20	17	17	49	18	18	3	3	3	12	12	12	11	11
P5CS_HUMAN	P54886	Delta-1-pyrroline-5-carboxylate synthase	ALDH18A1	86269.8	795	0	0	0	0	0	0	2	2	2	0	0	0	0	0	0	0	0	0	0	0	0	0	0	0	0	0	0	0	0	0	0	0	0	0	0	0	0	0	0	0	0	0	0	0
AL1B1_HUMAN	P30837	Aldehyde dehydrogenase X, mitochondrial	ALDH1B1	56848.3	517	0	0	0	0	0	0	2	2	2	0	0	0	0	0	0	0	0	0	0	0	0	0	0	0	0	0	0	0	0	0	0	0	0	0	0	0	0	0	0	2	2	2	0	0
ALDH2_HUMAN	P05091	Aldehyde dehydrogenase, mitochondrial	ALDH2	55959.7	517	0	0	0	4	4	4	0	0	0	0	0	0	0	0	0	0	0	0	0	0	0	0	0	0	0	0	0	0	0	0	0	0	0	0	0	0	0	0	0	0	0	0	0	0
AL3A1_HUMAN	P30838	Aldehyde dehydrogenase, dimeric NADP-preferring	ALDH3A1	49881	453	0	0	0	0	0	0	0	0	0	0	0	0	0	0	0	0	0	0	0	0	0	0	0	0	0	0	0	0	0	0	0	0	0	0	0	0	0	0	0	0	0	0	0	0
AL3A2_HUMAN	P51648	Fatty aldehyde dehydrogenase	ALDH3A2	54459	485	0	0	0	0	0	0	0	0	0	0	0	0	0	0	0	2	2	2	0	0	0	0	0	0	0	0	0	0	0	0	0	0	0	0	0	0	0	0	0	0	0	0	0	0
AL7A1_HUMAN	P49419	Alpha-aminoadipic semialdehyde dehydrogenase	ALDH7A1	57936.3	539	0	0	0	0	0	0	0	0	0	0	0	0	0	0	0	0	0	0	0	0	0	0	0	0	0	0	0	0	0	0	0	0	0	0	0	0	0	0	0	0	0	0	0	0
AL9A1_HUMAN	P49189	4-trimethylaminobutyraldehyde dehydrogenase	ALDH9A1	53333.1	494	0	0	0	0	0	0	0	0	0	0	0	0	0	0	0	3	3	3	0	0	0	0	0	0	0	0	0	0	0	0	0	0	0	0	0	0	0	0	0	0	0	0	0	0
ALDOA_HUMAN	P04075	Fructose-bisphosphate aldolase A	ALDOA	39057.4	364	0	0	0	4	3	3	3	3	2	2	2	2	11	11	10	24	21	19	14	12	11	12	11	10	6	6	5	7	7	6	13	11	10	5	3	2	0	0	0	0	0	0	0	0
ALDOC_HUMAN	P09972	Fructose-bisphosphate aldolase C	ALDOC	39109.3	364	0	0	0	0	0	0	0	0	0	0	0	0	0	0	0	0	0	0	0	0	0	0	0	0	0	0	0	0	0	0	2	2	1	0	0	0	0	0	0	0	0	0	0	0
PPBI_HUMAN	P09923	Intestinal-type alkaline phosphatase	ALPI	56246.6	528	0	0	0	0	0	0	0	0	0	0	0	0	0	0	0	2	2	1	2	2	1	2	2	1	4	4	1	0	0	0	2	2	1	0	0	0	0	0	0	0	0	0	0	0
PPB1_HUMAN	P05187	Alkaline phosphatase, placental type	ALPP	57435.4	535	0	0	0	0	0	0	0	0	0	0	0	0	0	0	0	2	2	0	3	3	0	2	2	0	3	3	0	0	0	0	0	0	0	0	0	0	0	0	0	0	0	0	0	0
PPBN_HUMAN	P10696	Alkaline phosphatase, placental-like	ALPPL2	56843.1	532	0	0	0	0	0	0	0	0	0	0	0	0	0	0	0	2	2	0	3	3	0	2	2	0	2	2	0	0	0	0	0	0	0	0	0	0	0	0	0	0	0	0	0	0
THOC4_HUMAN	Q86V81	THO complex subunit 4	ALYREF	26629.7	257	0	0	0	3	3	3	2	2	2	0	0	0	2	1	1	2	1	1	2	1	1	2	1	1	2	1	1	2	1	1	0	0	0	0	0	0	0	0	0	2	1	1	2	2
AN32A_HUMAN	P39687	Acidic leucine-rich nuclear phosphoprotein 32 family member A	ANP32A	28358.3	249	0	0	0	0	0	0	0	0	0	0	0	0	0	0	0	0	0	0	0	0	0	0	0	0	0	0	0	0	0	0	0	0	0	0	0	0	0	0	0	0	0	0	0	0
AN32B_HUMAN	Q92688	Acidic leucine-rich nuclear phosphoprotein 32 family member B	ANP32B	28576.4	251	0	0	0	0	0	0	0	0	0	0	0	0	0	0	0	0	0	0	0	0	0	0	0	0	0	0	0	0	0	0	0	0	0	0	0	0	0	0	0	0	0	0	0	0
ANXA1_HUMAN	P04083	Annexin A1	ANXA1	38368.1	346	0	0	0	5	5	5	4	4	4	0	0	0	4	4	4	9	9	9	4	4	4	10	10	10	0	0	0	0	0	0	0	0	0	0	0	0	0	0	0	5	5	5	2	2
ANX11_HUMAN	P50995	Annexin A11	ANXA11	53793.2	505	0	0	0	0	0	0	0	0	0	0	0	0	0	0	0	2	2	2	0	0	0	0	0	0	0	0	0	0	0	0	0	0	0	0	0	0	0	0	0	0	0	0	0	0
ANXA2_HUMAN	P07355	Annexin A2	ANXA2	38145.9	339	3	3	1	13	12	5	8	8	2	8	8	2	17	15	3	28	24	7	19	18	5	27	26	6	11	11	2	8	8	1	11	11	2	6	5	1	2	2	0	10	10	4	5	5
AXA2L_HUMAN	A6NMY6	Putative annexin A2-like protein	ANXA2P2	38201	339	2	2	0	6	6	0	6	6	0	6	6	0	14	12	0	21	17	0	14	13	0	21	20	0	9	9	0	7	7	0	9	9	0	5	4	0	2	2	0	7	7	0	4	4
ANXA3_HUMAN	P12429	Annexin A3	ANXA3	35950.8	323	0	0	0	0	0	0	0	0	0	0	0	0	0	0	0	9	9	9	2	2	2	6	6	6	0	0	0	0	0	0	0	0	0	0	0	0	0	0	0	0	0	0	0	0
ANXA5_HUMAN	P08758	Annexin A5	ANXA5	35560.5	320	0	0	0	0	0	0	4	4	4	5	5	5	7	6	6	8	7	7	9	7	7	9	7	7	3	3	3	4	4	4	4	3	3	5	4	4	0	0	0	4	4	4	0	0
ANXA6_HUMAN	P08133	Annexin A6	ANXA6	75167.8	673	0	0	0	0	0	0	0	0	0	0	0	0	0	0	0	4	4	4	2	2	2	3	3	3	0	0	0	0	0	0	0	0	0	0	0	0	0	0	0	0	0	0	0	0
ANXA7_HUMAN	P20073	Annexin A7	ANXA7	52032	488	0	0	0	0	0	0	0	0	0	0	0	0	0	0	0	0	0	0	0	0	0	0	0	0	0	0	0	0	0	0	0	0	0	0	0	0	0	0	0	0	0	0	0	0
AP1B1_HUMAN	Q10567	AP-1 complex subunit beta-1	AP1B1	103560	949	0	0	0	0	0	0	0	0	0	0	0	0	4	4	0	2	2	0	4	4	0	3	3	0	0	0	0	0	0	0	0	0	0	0	0	0	0	0	0	0	0	0	0	0
AP1M1_HUMAN	Q9BXS5	AP-1 complex subunit mu-1	AP1M1	47962.2	423	0	0	0	0	0	0	0	0	0	0	0	0	0	0	0	0	0	0	0	0	0	0	0	0	0	0	0	0	0	0	0	0	0	0	0	0	0	0	0	0	0	0	0	0
AP2A1_HUMAN	O95782	AP-2 complex subunit alpha-1	AP2A1	106372	977	5	5	4	0	0	0	5	5	3	0	0	0	6	6	5	2	2	2	8	8	6	7	7	6	0	0	0	0	0	0	0	0	0	0	0	0	0	0	0	0	0	0	0	0
AP2A2_HUMAN	O94973	AP-2 complex subunit alpha-2	AP2A2	102693	939	0	0	0	0	0	0	2	2	0	0	0	0	0	0	0	0	0	0	2	2	0	0	0	0	0	0	0	0	0	0	0	0	0	0	0	0	0	0	0	0	0	0	0	0
AP2B1_HUMAN	P63010	AP-2 complex subunit beta	AP2B1	103524	937	2	2	1	0	0	0	0	0	0	0	0	0	5	5	1	3	3	1	8	8	4	4	4	1	0	0	0	0	0	0	0	0	0	0	0	0	0	0	0	0	0	0	0	0
AP2M1_HUMAN	Q96CW1	AP-2 complex subunit mu	AP2M1	49093.2	435	0	0	0	0	0	0	2	2	2	0	0	0	4	4	4	4	4	4	6	6	6	3	3	3	0	0	0	0	0	0	0	0	0	0	0	0	0	0	0	0	0	0	0	0
ACPH_HUMAN	P13798	Acylamino-acid-releasing enzyme	APEH	80130.9	732	0	0	0	0	0	0	0	0	0	0	0	0	0	0	0	0	0	0	0	0	0	0	0	0	0	0	0	0	0	0	0	0	0	0	0	0	0	0	0	0	0	0	0	0
APEX1_HUMAN	P27695	DNA-(apurinic or apyrimidinic site) lyase	APEX1	35194.3	318	0	0	0	0	0	0	0	0	0	0	0	0	0	0	0	2	2	2	0	0	0	0	0	0	0	0	0	0	0	0	0	0	0	0	0	0	0	0	0	0	0	0	0	0
APOA1_HUMAN	P02647	Apolipoprotein A-I	APOA1	30485	267	0	0	0	11	9	9	0	0	0	13	11	11	25	20	20	19	15	15	11	9	9	27	22	22	20	17	17	14	11	11	19	16	16	10	8	8	0	0	0	0	0	0	2	2
APOA2_HUMAN	P02652	Apolipoprotein A-II	APOA2	11037.9	100	0	0	0	0	0	0	0	0	0	0	0	0	4	3	3	0	0	0	0	0	0	4	3	3	0	0	0	4	3	3	0	0	0	0	0	0	0	0	0	0	0	0	0	0
APOA4_HUMAN	P06727	Apolipoprotein A-IV	APOA4	45065.5	396	0	0	0	0	0	0	0	0	0	0	0	0	8	8	8	2	2	2	2	2	2	5	5	5	13	13	13	5	5	5	9	9	9	5	5	5	0	0	0	0	0	0	0	0
APOB_HUMAN	P04114	Apolipoprotein B-100	APOB	508979	4563	0	0	0	0	0	0	21	21	21	6	6	6	11	11	10	0	0	0	3	3	2	6	6	5	0	0	0	3	3	2	2	2	2	0	0	0	0	0	0	0	0	0	20	20
APOC3_HUMAN	P02656	Apolipoprotein C-III	APOC3	10635.6	99	0	0	0	0	0	0	0	0	0	0	0	0	2	1	1	2	1	1	4	2	2	4	2	2	4	2	2	4	2	2	4	2	2	4	2	2	0	0	0	0	0	0	0	0
APOD_HUMAN	P05090	Apolipoprotein D	APOD	21115.8	189	0	0	0	0	0	0	0	0	0	0	0	0	0	0	0	0	0	0	0	0	0	2	2	2	2	2	2	0	0	0	0	0	0	0	0	0	0	0	0	0	0	0	0	0
APOE_HUMAN	P02649	Apolipoprotein E	APOE	35889.8	317	0	0	0	0	0	0	0	0	0	2	2	2	5	5	5	10	10	10	10	10	10	11	10	10	7	7	7	16	14	14	11	11	11	10	10	10	0	0	0	0	0	0	0	0
APOL1_HUMAN	O14791	Apolipoprotein L1	APOL1	43465	398	0	0	0	0	0	0	0	0	0	0	0	0	0	0	0	0	0	0	0	0	0	0	0	0	0	0	0	3	3	3	0	0	0	0	0	0	0	0	0	0	0	0	0	0
APT_HUMAN	P07741	Adenine phosphoribosyltransferase	APRT	19401.5	180	0	0	0	0	0	0	0	0	0	0	0	0	0	0	0	2	2	2	3	3	3	3	3	3	0	0	0	0	0	0	2	2	2	0	0	0	0	0	0	0	0	0	0	0
ARF1_HUMAN	P84077	ADP-ribosylation factor 1	ARF1	20585.7	181	0	0	0	0	0	0	2	2	0	2	2	0	2	2	0	2	2	0	0	0	0	0	0	0	0	0	0	0	0	0	0	0	0	0	0	0	0	0	0	0	0	0	0	0
ARF3_HUMAN	P61204	ADP-ribosylation factor 3	ARF3	20489.7	181	0	0	0	0	0	0	2	2	0	2	2	0	2	2	0	2	2	0	0	0	0	0	0	0	0	0	0	0	0	0	0	0	0	0	0	0	0	0	0	0	0	0	0	0
ARF4_HUMAN	P18085	ADP-ribosylation factor 4	ARF4	20351.7	180	0	0	0	2	2	1	2	2	1	2	2	1	2	2	1	2	2	1	2	2	1	2	2	1	0	0	0	0	0	0	2	2	1	0	0	0	0	0	0	2	2	1	0	0
ARGI1_HUMAN	P05089	Arginase-1	ARG1	34375.4	322	2	2	2	5	5	5	0	0	0	0	0	0	0	0	0	0	0	0	0	0	0	0	0	0	0	0	0	0	0	0	0	0	0	0	0	0	0	0	0	0	0	0	0	0
ARGL1_HUMAN	Q9NWB6	Arginine and glutamate-rich protein 1	ARGLU1	32731	273	0	0	0	2	2	2	2	2	2	2	2	2	0	0	0	0	0	0	0	0	0	0	0	0	0	0	0	0	0	0	0	0	0	0	0	0	2	2	2	3	3	3	2	2
GDIR1_HUMAN	P52565	Rho GDP-dissociation inhibitor 1	ARHGDIA	22934.8	204	0	0	0	0	0	0	0	0	0	0	0	0	0	0	0	6	6	6	0	0	0	3	3	3	0	0	0	0	0	0	0	0	0	0	0	0	0	0	0	0	0	0	0	0
ARHG2_HUMAN	Q92974	Rho guanine nucleotide exchange factor 2	ARHGEF2	110160	986	0	0	0	0	0	0	2	2	2	0	0	0	0	0	0	0	0	0	0	0	0	0	0	0	0	0	0	0	0	0	0	0	0	0	0	0	0	0	0	3	3	3	3	3
ARPC4_HUMAN	P59998	Actin-related protein 2/3 complex subunit 4	ARPC4	19444.4	168	0	0	0	2	2	2	2	2	2	2	2	2	0	0	0	0	0	0	2	2	2	0	0	0	0	0	0	0	0	0	0	0	0	0	0	0	0	0	0	0	0	0	0	0
ASCC3_HUMAN	Q8N3C0	Activating signal cointegrator 1 complex subunit 3	ASCC3	249204	2202	0	0	0	0	0	0	2	2	2	0	0	0	0	0	0	0	0	0	0	0	0	0	0	0	0	0	0	0	0	0	0	0	0	0	0	0	0	0	0	0	0	0	0	0
ASPH_HUMAN	Q12797	Aspartyl/asparaginyl beta-hydroxylase	ASPH	85055.7	758	0	0	0	0	0	0	5	5	5	0	0	0	3	3	3	2	2	2	5	5	5	3	3	3	0	0	0	0	0	0	0	0	0	0	0	0	0	0	0	0	0	0	0	0
ASSY_HUMAN	P00966	Argininosuccinate synthase	ASS1	46099.1	412	0	0	0	0	0	0	0	0	0	0	0	0	2	2	2	3	3	3	3	3	3	0	0	0	4	4	4	4	4	4	8	7	7	0	0	0	0	0	0	0	0	0	0	0
ATD3A_HUMAN	Q9NVI7	ATPase family AAA domain-containing protein 3A	ATAD3A	70794.9	634	11	10	3	0	0	0	5	5	2	2	2	0	10	10	1	7	7	1	14	13	2	9	9	1	0	0	0	0	0	0	0	0	0	11	8	1	3	3	1	2	2	1	0	0
ATD3B_HUMAN	Q5T9A4	ATPase family AAA domain-containing protein 3B	ATAD3B	71981.5	648	6	6	0	0	0	0	3	3	0	3	3	0	10	9	1	7	7	1	12	11	1	8	8	1	0	0	0	0	0	0	0	0	0	6	5	0	2	2	0	0	0	0	0	0
ATD3C_HUMAN	Q5T2N8	ATPase family AAA domain-containing protein 3C	ATAD3C	45996.2	411	4	4	0	0	0	0	0	0	0	0	0	0	4	4	0	2	2	0	5	5	0	3	3	0	0	0	0	0	0	0	0	0	0	3	3	0	0	0	0	0	0	0	0	0
PUR9_HUMAN	P31939	Bifunctional purine biosynthesis protein PURH	ATIC	63933.5	592	0	0	0	0	0	0	0	0	0	0	0	0	0	0	0	0	0	0	0	0	0	0	0	0	0	0	0	0	0	0	0	0	0	0	0	0	0	0	0	0	0	0	0	0
AT1A1_HUMAN	P05023	Sodium/potassium-transporting ATPase subunit alpha-1	ATP1A1	111878	1023	0	0	0	0	0	0	3	3	1	2	2	1	0	0	0	0	0	0	3	3	3	0	0	0	0	0	0	0	0	0	0	0	0	0	0	0	0	0	0	3	3	2	4	4
AT1A2_HUMAN	P50993	Sodium/potassium-transporting ATPase subunit alpha-2	ATP1A2	111184	1020	0	0	0	0	0	0	0	0	0	0	0	0	0	0	0	0	0	0	0	0	0	0	0	0	0	0	0	0	0	0	0	0	0	0	0	0	0	0	0	0	0	0	0	0
AT1A3_HUMAN	P13637	Sodium/potassium-transporting ATPase subunit alpha-3	ATP1A3	110763	1013	0	0	0	0	0	0	2	2	0	0	0	0	0	0	0	0	0	0	0	0	0	0	0	0	0	0	0	0	0	0	0	0	0	0	0	0	0	0	0	0	0	0	2	2
AT1A4_HUMAN	Q13733	Sodium/potassium-transporting ATPase subunit alpha-4	ATP1A4	113035	1029	0	0	0	0	0	0	0	0	0	0	0	0	0	0	0	0	0	0	0	0	0	0	0	0	0	0	0	0	0	0	0	0	0	0	0	0	0	0	0	0	0	0	0	0
AT2A1_HUMAN	O14983	Sarcoplasmic/endoplasmic reticulum calcium ATPase 1	ATP2A1	109364	1001	0	0	0	0	0	0	0	0	0	0	0	0	0	0	0	0	0	0	0	0	0	0	0	0	0	0	0	0	0	0	0	0	0	0	0	0	0	0	0	0	0	0	0	0
AT2A2_HUMAN	P16615	Sarcoplasmic/endoplasmic reticulum calcium ATPase 2	ATP2A2	113593	1042	0	0	0	0	0	0	0	0	0	0	0	0	0	0	0	0	0	0	0	0	0	0	0	0	0	0	0	0	0	0	0	0	0	0	0	0	0	0	0	0	0	0	0	0
ATP4A_HUMAN	P20648	Potassium-transporting ATPase alpha chain 1	ATP4A	113116	1035	0	0	0	0	0	0	0	0	0	0	0	0	0	0	0	0	0	0	0	0	0	0	0	0	0	0	0	0	0	0	0	0	0	0	0	0	0	0	0	0	0	0	0	0
ATPA_HUMAN	P25705	ATP synthase subunit alpha, mitochondrial	ATP5A1	59071.8	553	0	0	0	20	19	19	13	13	13	6	6	6	14	13	13	14	14	14	16	15	15	12	12	12	10	10	10	8	8	8	13	13	13	0	0	0	2	2	2	15	14	14	3	2
ATPB_HUMAN	P06576	ATP synthase subunit beta, mitochondrial	ATP5B	56090.7	529	0	0	0	8	8	8	8	8	8	4	4	4	13	13	13	12	10	10	16	14	14	9	9	9	8	8	8	8	8	8	11	11	11	4	4	4	0	0	0	4	4	4	4	3
ATPG_HUMAN	P36542	ATP synthase subunit gamma, mitochondrial	ATP5C1	32525.4	298	0	0	0	6	6	6	6	6	6	4	4	4	4	4	4	3	3	3	3	3	3	3	3	3	0	0	0	0	0	0	0	0	0	0	0	0	0	0	0	4	4	4	3	3
ATPD_HUMAN	P30049	ATP synthase subunit delta, mitochondrial	ATP5D	17317.2	168	0	0	0	0	0	0	0	0	0	0	0	0	0	0	0	2	2	2	0	0	0	2	2	2	0	0	0	0	0	0	0	0	0	0	0	0	0	0	0	0	0	0	0	0
AT5F1_HUMAN	P24539	ATP synthase subunit b, mitochondrial	ATP5F1	28696.4	256	0	0	0	0	0	0	4	4	4	0	0	0	0	0	0	2	2	2	0	0	0	2	2	2	0	0	0	0	0	0	0	0	0	0	0	0	0	0	0	3	3	3	0	0
ATPO_HUMAN	P48047	ATP synthase subunit O, mitochondrial	ATP5O	22908.8	213	0	0	0	4	4	4	5	5	5	0	0	0	5	5	5	6	6	6	5	5	5	5	5	5	2	2	2	5	5	5	3	3	3	2	2	2	0	0	0	4	4	4	0	0
VATA_HUMAN	P38606	V-type proton ATPase catalytic subunit A	ATP6V1A	67458.7	617	0	0	0	0	0	0	0	0	0	0	0	0	0	0	0	3	3	3	0	0	0	0	0	0	0	0	0	0	0	0	0	0	0	0	0	0	0	0	0	0	0	0	0	0
ATX10_HUMAN	Q9UBB4	Ataxin-10	ATXN10	52973	475	0	0	0	0	0	0	0	0	0	0	0	0	0	0	0	2	2	2	2	2	2	0	0	0	0	0	0	0	0	0	0	0	0	0	0	0	0	0	0	0	0	0	0	0
ATX2_HUMAN	Q99700	Ataxin-2	ATXN2	137363	1313	0	0	0	0	0	0	0	0	0	0	0	0	0	0	0	0	0	0	3	3	3	0	0	0	0	0	0	0	0	0	0	0	0	0	0	0	0	0	0	0	0	0	0	0
ATX2L_HUMAN	Q8WWM7	Ataxin-2-like protein	ATXN2L	111414	1075	7	7	7	0	0	0	10	9	9	5	5	5	27	25	25	14	13	13	27	25	25	22	20	20	9	8	8	10	9	9	10	9	9	7	7	7	4	4	4	3	3	3	7	7
AURKA_HUMAN	O14965	Aurora kinase A	AURKA	45235	403	0	0	0	0	0	0	0	0	0	0	0	0	10	8	6	0	0	0	0	0	0	7	6	4	4	4	2	9	8	4	2	2	1	0	0	0	0	0	0	0	0	0	0	0
AURKB_HUMAN	Q96GD4	Aurora kinase B	AURKB	38915.7	344	0	0	0	0	0	0	0	0	0	0	0	0	3	2	0	0	0	0	0	0	0	3	2	0	2	2	0	5	4	0	0	0	0	0	0	0	0	0	0	0	0	0	0	0
AURKC_HUMAN	Q9UQB9	Aurora kinase C	AURKC	35294.8	309	0	0	0	0	0	0	0	0	0	0	0	0	3	2	0	0	0	0	0	0	0	3	2	0	2	2	0	5	4	0	0	0	0	0	0	0	0	0	0	0	0	0	0	0
ZA2G_HUMAN	P25311	Zinc-alpha-2-glycoprotein	AZGP1	33915.2	298	0	0	0	2	2	2	0	0	0	0	0	0	0	0	0	0	0	0	0	0	0	0	0	0	0	0	0	0	0	0	0	0	0	0	0	0	0	0	0	0	0	0	0	0
B2MG_HUMAN	P61769	Beta-2-microglobulin	B2M	13480	119	0	0	0	0	0	0	0	0	0	0	0	0	0	0	0	2	1	1	0	0	0	2	1	1	0	0	0	0	0	0	0	0	0	0	0	0	0	0	0	0	0	0	0	0
BAG2_HUMAN	O95816	BAG family molecular chaperone regulator 2	BAG2	23403.3	211	0	0	0	0	0	0	0	0	0	0	0	0	2	2	2	3	3	3	3	3	3	2	2	2	0	0	0	0	0	0	0	0	0	0	0	0	0	0	0	0	0	0	0	0
BASP1_HUMAN	P80723	Brain acid soluble protein 1	BASP1	22422.1	227	0	0	0	0	0	0	6	6	6	4	4	4	8	7	7	8	7	7	8	7	7	10	7	7	6	6	6	7	6	6	7	6	6	2	2	2	0	0	0	4	4	4	2	2
BAP31_HUMAN	P51572	B-cell receptor-associated protein 31	BCAP31	27748.1	246	0	0	0	0	0	0	0	0	0	0	0	0	0	0	0	4	3	3	0	0	0	0	0	0	0	0	0	0	0	0	0	0	0	0	0	0	0	0	0	0	0	0	0	0
BCLF1_HUMAN	Q9NYF8	Bcl-2-associated transcription factor 1	BCLAF1	103626	920	5	5	5	0	0	0	5	5	5	6	6	6	8	7	7	4	3	3	9	8	8	10	9	9	3	3	3	0	0	0	2	2	2	0	0	0	2	2	2	7	7	7	4	4
BORA_HUMAN	Q6PGQ7	Protein aurora borealis	BORA	59786.7	559	0	0	0	0	0	0	0	0	0	0	0	0	6	5	5	6	5	5	0	0	0	0	0	0	0	0	0	10	7	7	0	0	0	0	0	0	0	0	0	0	0	0	0	0
BPNT1_HUMAN	O95861	3'(2'),5'-bisphosphate nucleotidase 1	BPNT1	33065.3	308	0	0	0	0	0	0	0	0	0	0	0	0	0	0	0	2	2	2	0	0	0	0	0	0	0	0	0	0	0	0	0	0	0	0	0	0	0	0	0	0	0	0	0	0
BRX1_HUMAN	Q8TDN6	Ribosome biogenesis protein BRX1 homolog	BRIX1	41133	353	0	0	0	0	0	0	3	3	3	2	2	2	0	0	0	0	0	0	0	0	0	2	2	2	0	0	0	0	0	0	0	0	0	0	0	0	0	0	0	2	2	2	0	0
BASI_HUMAN	P35613	Basigin	BSG	41628.2	385	0	0	0	0	0	0	0	0	0	2	2	2	4	3	3	5	4	4	5	4	4	4	3	3	5	4	4	3	2	2	4	3	3	0	0	0	0	0	0	0	0	0	0	0
BST2_HUMAN	Q10589	Bone marrow stromal antigen 2	BST2	19546.4	180	0	0	0	0	0	0	0	0	0	0	0	0	0	0	0	2	2	2	0	0	0	0	0	0	0	0	0	0	0	0	0	0	0	0	0	0	0	0	0	0	0	0	0	0
BUB3_HUMAN	O43684	Mitotic checkpoint protein BUB3	BUB3	36681.3	328	0	0	0	0	0	0	0	0	0	0	0	0	0	0	0	2	2	2	2	2	2	3	3	3	0	0	0	0	0	0	2	2	2	0	0	0	0	0	0	0	0	0	0	0
BZW1_HUMAN	Q7L1Q6	Basic leucine zipper and W2 domain-containing protein 1	BZW1	47642.8	419	0	0	0	0	0	0	0	0	0	0	0	0	3	3	3	6	6	5	5	5	4	5	5	4	0	0	0	0	0	0	4	4	3	0	0	0	0	0	0	0	0	0	0	0
BZW2_HUMAN	Q9Y6E2	Basic leucine zipper and W2 domain-containing protein 2	BZW2	47746.1	419	0	0	0	0	0	0	0	0	0	0	0	0	0	0	0	0	0	0	0	0	0	0	0	0	0	0	0	0	0	0	0	0	0	0	0	0	0	0	0	0	0	0	0	0
MYG1_HUMAN	Q9HB07	UPF0160 protein MYG1, mitochondrial	C12orf10	42004.5	376	0	0	0	0	0	0	0	0	0	0	0	0	0	0	0	2	2	2	0	0	0	0	0	0	0	0	0	0	0	0	0	0	0	0	0	0	0	0	0	0	0	0	0	0
CN166_HUMAN	Q9Y224	UPF0568 protein C14orf166	C14orf166	27984.7	244	0	0	0	3	3	3	4	4	4	0	0	0	4	3	3	3	2	2	3	3	3	4	3	3	0	0	0	0	0	0	0	0	0	0	0	0	3	3	3	5	4	4	0	0
CP080_HUMAN	Q9Y6A4	UPF0468 protein C16orf80	C16orf80	22582	193	0	0	0	0	0	0	0	0	0	0	0	0	0	0	0	0	0	0	0	0	0	2	2	2	0	0	0	0	0	0	0	0	0	0	0	0	0	0	0	0	0	0	0	0
C1QA_HUMAN	P02745	Complement C1q subcomponent subunit A	C1QA	25694.3	245	0	0	0	0	0	0	0	0	0	0	0	0	0	0	0	0	0	0	0	0	0	2	2	2	0	0	0	0	0	0	0	0	0	0	0	0	0	0	0	0	0	0	0	0
C1QB_HUMAN	P02746	Complement C1q subcomponent subunit B	C1QB	26510.5	253	5	5	5	5	4	4	8	7	7	10	8	8	11	9	9	12	10	10	12	10	10	12	11	11	10	9	9	9	9	9	10	8	8	14	4	4	0	0	0	4	4	4	7	7
C1QC_HUMAN	P02747	Complement C1q subcomponent subunit C	C1QC	25547.2	245	3	3	3	2	2	2	2	2	2	3	3	3	11	9	9	10	8	8	10	9	9	12	9	9	12	9	9	11	9	9	11	8	8	27	6	6	0	0	0	0	0	0	2	2
C1R_HUMAN	P00736	Complement C1r subcomponent	C1R	79441	705	0	0	0	0	0	0	2	2	1	2	2	1	5	5	5	0	0	0	8	6	6	6	6	6	4	4	4	3	3	3	2	2	2	2	2	2	0	0	0	0	0	0	2	2
C1S_HUMAN	P09871	Complement C1s subcomponent	C1S	75929	688	3	3	2	0	0	0	3	3	3	2	2	2	5	5	5	4	4	4	6	6	6	5	5	5	6	6	6	5	5	5	3	3	3	6	3	3	0	0	0	0	0	0	2	2
RTCB_HUMAN	Q9Y3I0	tRNA-splicing ligase RtcB homolog	C22orf28	54805	505	0	0	0	0	0	0	4	4	4	2	2	2	13	11	11	11	11	11	16	14	14	14	12	12	5	5	5	5	5	5	5	5	5	0	0	0	3	3	3	0	0	0	0	0
CO3_HUMAN	P01024	Complement C3	C3	185284	1663	2	2	2	15	14	14	9	9	9	38	33	33	37	33	33	17	16	16	18	18	18	47	39	39	33	32	32	23	23	23	26	24	24	10	10	10	3	3	3	4	4	4	9	9
CO4A_HUMAN	P0C0L4	Complement C4-A	C4A	190297	1744	9	9	0	0	0	0	7	7	0	11	11	0	10	9	0	8	8	0	7	7	0	20	19	0	12	12	0	12	12	0	14	12	0	7	5	0	0	0	0	0	0	0	4	4
CO4B_HUMAN	P0C0L5	Complement C4-B	C4B	190303	1744	9	9	0	0	0	0	7	7	0	11	11	0	10	9	0	8	8	0	7	7	0	20	19	0	12	12	0	12	12	0	14	12	0	7	5	0	0	0	0	0	0	0	4	4
C4BPA_HUMAN	P04003	C4b-binding protein alpha chain	C4BPA	66155.6	597	0	0	0	0	0	0	0	0	0	0	0	0	0	0	0	0	0	0	0	0	0	0	0	0	2	2	2	2	2	2	2	2	2	0	0	0	0	0	0	0	0	0	0	0
CG050_HUMAN	Q9BRJ6	Uncharacterized protein C7orf50	C7orf50	21907.9	194	0	0	0	0	0	0	2	2	2	0	0	0	0	0	0	2	2	2	2	2	2	3	3	3	0	0	0	0	0	0	0	0	0	0	0	0	0	0	0	0	0	0	2	2
CO9_HUMAN	P02748	Complement component C9	C9	62346.9	559	0	0	0	0	0	0	0	0	0	0	0	0	0	0	0	0	0	0	0	0	0	2	2	2	0	0	0	0	0	0	0	0	0	0	0	0	0	0	0	0	0	0	0	0
CI114_HUMAN	Q5T280	Uncharacterized protein C9orf114	C9orf114	41708.5	376	0	0	0	0	0	0	0	0	0	0	0	0	0	0	0	0	0	0	0	0	0	0	0	0	0	0	0	0	0	0	0	0	0	0	0	0	0	0	0	3	3	3	0	0
CYBP_HUMAN	Q9HB71	Calcyclin-binding protein	CACYBP	25951.7	228	0	0	0	0	0	0	0	0	0	0	0	0	0	0	0	0	0	0	0	0	0	0	0	0	0	0	0	0	0	0	0	0	0	0	0	0	0	0	0	0	0	0	0	0
PYR1_HUMAN	P27708	CAD protein	CAD	240508	2225	4	4	4	0	0	0	4	4	4	5	5	5	9	9	9	4	4	4	7	7	7	9	9	9	9	9	9	10	10	10	9	9	9	5	5	5	6	6	6	5	5	5	3	3
CALD1_HUMAN	Q05682	Caldesmon	CALD1	92469.6	793	0	0	0	0	0	0	0	0	0	0	0	0	0	0	0	0	0	0	0	0	0	0	0	0	0	0	0	0	0	0	0	0	0	0	0	0	0	0	0	0	0	0	0	0
CALL5_HUMAN	Q9NZT1	Calmodulin-like protein 5	CALML5	15784.8	146	0	0	0	3	3	3	0	0	0	0	0	0	0	0	0	0	0	0	0	0	0	0	0	0	0	0	0	0	0	0	0	0	0	0	0	0	0	0	0	0	0	0	0	0
CALR_HUMAN	P27797	Calreticulin	CALR	47773.9	417	0	0	0	0	0	0	2	2	2	0	0	0	5	5	5	4	4	4	4	4	4	3	3	3	2	2	2	0	0	0	3	3	3	0	0	0	0	0	0	0	0	0	0	0
CALU_HUMAN	O43852	Calumenin	CALU	36889.6	315	0	0	0	0	0	0	0	0	0	0	0	0	0	0	0	0	0	0	2	2	2	0	0	0	0	0	0	0	0	0	0	0	0	0	0	0	0	0	0	0	0	0	0	0
CAND1_HUMAN	Q86VP6	Cullin-associated NEDD8-dissociated protein 1	CAND1	134495	1230	0	0	0	0	0	0	0	0	0	0	0	0	0	0	0	0	0	0	0	0	0	0	0	0	0	0	0	0	0	0	0	0	0	0	0	0	0	0	0	0	0	0	2	2
CALX_HUMAN	P27824	Calnexin	CANX	67124	592	0	0	0	2	2	2	3	3	3	0	0	0	0	0	0	3	3	3	3	3	3	2	2	2	0	0	0	0	0	0	2	2	2	0	0	0	0	0	0	0	0	0	0	0
CAP1_HUMAN	Q01518	Adenylyl cyclase-associated protein 1	CAP1	51178.9	475	0	0	0	0	0	0	0	0	0	0	0	0	0	0	0	2	2	1	0	0	0	0	0	0	0	0	0	0	0	0	0	0	0	0	0	0	0	0	0	0	0	0	0	0
CAPG_HUMAN	P40121	Macrophage-capping protein	CAPG	38120.6	348	0	0	0	0	0	0	0	0	0	0	0	0	0	0	0	2	2	2	0	0	0	2	2	2	0	0	0	0	0	0	2	2	2	0	0	0	0	0	0	0	0	0	0	0
CAN1_HUMAN	P07384	Calpain-1 catalytic subunit	CAPN1	81036.4	714	2	2	2	2	2	2	0	0	0	0	0	0	0	0	0	0	0	0	0	0	0	0	0	0	0	0	0	0	0	0	0	0	0	0	0	0	2	2	2	0	0	0	0	0
CAN2_HUMAN	P17655	Calpain-2 catalytic subunit	CAPN2	79287	700	0	0	0	0	0	0	2	2	2	0	0	0	0	0	0	0	0	0	0	0	0	0	0	0	0	0	0	0	0	0	0	0	0	0	0	0	0	0	0	0	0	0	0	0
CAPR1_HUMAN	Q14444	Caprin-1	CAPRIN1	77260.3	709	5	5	5	0	0	0	2	2	2	0	0	0	12	11	11	10	9	9	12	11	11	12	11	11	8	8	8	9	8	8	9	9	9	7	4	4	0	0	0	2	2	2	3	3
CAZA1_HUMAN	P52907	F-actin-capping protein subunit alpha-1	CAPZA1	32628.4	286	0	0	0	4	4	2	0	0	0	0	0	0	0	0	0	2	2	1	0	0	0	0	0	0	0	0	0	0	0	0	0	0	0	0	0	0	2	2	1	0	0	0	0	0
CAZA2_HUMAN	P47755	F-actin-capping protein subunit alpha-2	CAPZA2	32718.7	286	0	0	0	0	0	0	0	0	0	0	0	0	0	0	0	2	2	1	0	0	0	2	2	1	0	0	0	0	0	0	0	0	0	0	0	0	0	0	0	0	0	0	0	0
CAPZB_HUMAN	P47756	F-actin-capping protein subunit beta	CAPZB	30928.9	277	0	0	0	2	2	2	2	2	2	0	0	0	3	3	3	3	3	3	2	2	2	3	3	3	0	0	0	0	0	0	0	0	0	0	0	0	0	0	0	0	0	0	0	0
CASPE_HUMAN	P31944	Caspase-14	CASP14	27468	242	0	0	0	3	3	3	0	0	0	0	0	0	0	0	0	0	0	0	0	0	0	0	0	0	2	2	2	0	0	0	0	0	0	0	0	0	0	0	0	0	0	0	0	0
ICAL_HUMAN	P20810	Calpastatin	CAST	75388.6	708	0	0	0	0	0	0	0	0	0	0	0	0	0	0	0	0	0	0	0	0	0	0	0	0	0	0	0	0	0	0	0	0	0	0	0	0	0	0	0	0	0	0	0	0
CATA_HUMAN	P04040	Catalase	CAT	59300.9	527	0	0	0	0	0	0	0	0	0	0	0	0	0	0	0	0	0	0	0	0	0	0	0	0	2	2	2	0	0	0	0	0	0	0	0	0	0	0	0	0	0	0	0	0
CBR1_HUMAN	P16152	Carbonyl reductase [NADPH] 1	CBR1	30065.9	277	0	0	0	2	2	1	0	0	0	0	0	0	0	0	0	3	3	2	0	0	0	2	2	1	0	0	0	0	0	0	0	0	0	0	0	0	0	0	0	0	0	0	0	0
CBS_HUMAN	P35520	Cystathionine beta-synthase	CBS	60002.3	551	0	0	0	0	0	0	0	0	0	0	0	0	0	0	0	0	0	0	0	0	0	0	0	0	0	0	0	0	0	0	0	0	0	0	0	0	0	0	0	0	0	0	0	0
CBX3_HUMAN	Q13185	Chromobox protein homolog 3	CBX3	20572.4	183	0	0	0	0	0	0	0	0	0	0	0	0	2	1	1	0	0	0	2	1	1	2	1	1	2	1	1	2	1	1	0	0	0	0	0	0	0	0	0	0	0	0	0	0
CC124_HUMAN	Q96CT7	Coiled-coil domain-containing protein 124	CCDC124	25657.6	223	0	0	0	0	0	0	0	0	0	0	0	0	0	0	0	2	2	2	0	0	0	0	0	0	0	0	0	0	0	0	0	0	0	0	0	0	0	0	0	0	0	0	0	0
CCD47_HUMAN	Q96A33	Coiled-coil domain-containing protein 47	CCDC47	55404.4	483	0	0	0	0	0	0	0	0	0	0	0	0	0	0	0	0	0	0	0	0	0	0	0	0	0	0	0	0	0	0	0	0	0	0	0	0	0	0	0	0	0	0	0	0
TCPB_HUMAN	P78371	T-complex protein 1 subunit beta	CCT2	56938.3	535	0	0	0	2	2	2	0	0	0	0	0	0	8	7	7	10	8	8	11	9	9	9	8	8	8	8	8	5	5	5	7	6	6	3	3	3	0	0	0	2	2	2	0	0
TCPG_HUMAN	P49368	T-complex protein 1 subunit gamma	CCT3	59965.5	545	0	0	0	0	0	0	4	4	4	2	2	2	7	7	7	6	6	6	6	6	6	4	4	4	5	5	5	3	3	3	4	4	4	0	0	0	0	0	0	5	5	5	2	2
TCPD_HUMAN	P50991	T-complex protein 1 subunit delta	CCT4	57214	539	0	0	0	3	3	3	5	5	5	2	2	2	7	6	6	8	8	8	8	8	8	8	7	7	4	4	4	2	2	2	6	6	6	0	0	0	0	0	0	0	0	0	0	0
TCPE_HUMAN	P48643	T-complex protein 1 subunit epsilon	CCT5	59246.9	541	2	2	2	0	0	0	0	0	0	0	0	0	8	7	7	8	8	8	8	7	7	7	6	6	5	5	5	3	3	3	6	6	6	2	2	2	2	2	2	0	0	0	0	0
TCPZ_HUMAN	P40227	T-complex protein 1 subunit zeta	CCT6A	57553.7	531	2	2	2	4	4	3	4	4	3	2	2	1	7	7	5	8	8	6	8	8	6	10	10	7	7	7	6	6	6	4	8	8	6	2	2	1	0	0	0	0	0	0	0	0
TCPW_HUMAN	Q92526	T-complex protein 1 subunit zeta-2	CCT6B	57446.7	530	0	0	0	0	0	0	0	0	0	0	0	0	2	2	0	2	2	0	2	2	0	3	3	0	2	2	1	2	2	0	2	2	0	0	0	0	0	0	0	0	0	0	0	0
TCPH_HUMAN	Q99832	T-complex protein 1 subunit eta	CCT7	58927	543	0	0	0	0	0	0	0	0	0	0	0	0	10	9	9	12	10	10	12	11	11	10	8	8	8	8	8	5	5	5	8	7	7	0	0	0	0	0	0	0	0	0	0	0
TCPQ_HUMAN	P50990	T-complex protein 1 subunit theta	CCT8	59116.6	548	0	0	0	2	2	2	6	6	6	3	3	3	14	12	12	15	13	13	16	13	13	15	14	14	13	12	12	10	9	9	10	9	9	4	4	4	0	0	0	3	3	3	0	0
RPA34_HUMAN	O15446	DNA-directed RNA polymerase I subunit RPA34	CD3EAP	54501.5	510	0	0	0	0	0	0	0	0	0	0	0	0	0	0	0	0	0	0	0	0	0	2	2	2	0	0	0	0	0	0	0	0	0	0	0	0	0	0	0	0	0	0	0	0
CD44_HUMAN	P16070	CD44 antigen	CD44	80077.9	742	0	0	0	0	0	0	0	0	0	0	0	0	2	2	2	2	2	2	0	0	0	2	2	2	0	0	0	0	0	0	0	0	0	0	0	0	0	0	0	0	0	0	0	0
CDC37_HUMAN	Q16543	Hsp90 co-chaperone Cdc37	CDC37	44134.1	378	0	0	0	0	0	0	0	0	0	0	0	0	0	0	0	0	0	0	0	0	0	0	0	0	0	0	0	0	0	0	0	0	0	0	0	0	0	0	0	0	0	0	0	0
CDC5L_HUMAN	Q99459	Cell division cycle 5-like protein	CDC5L	91439.9	802	5	5	5	0	0	0	9	9	9	6	6	6	12	12	12	3	3	3	13	13	13	13	12	12	0	0	0	0	0	0	2	2	2	0	0	0	0	0	0	5	5	5	9	9
CDK1_HUMAN	P06493	Cyclin-dependent kinase 1	CDK1	33720	297	0	0	0	0	0	0	0	0	0	0	0	0	0	0	0	0	0	0	0	0	0	0	0	0	0	0	0	0	0	0	0	0	0	0	0	0	0	0	0	0	0	0	0	0
CARF_HUMAN	Q9NXV6	CDKN2A-interacting protein	CDKN2AIP	59102.5	580	0	0	0	0	0	0	0	0	0	0	0	0	2	2	2	0	0	0	3	3	3	3	3	3	0	0	0	0	0	0	0	0	0	0	0	0	0	0	0	0	0	0	0	0
CDV3_HUMAN	Q9UKY7	Protein CDV3 homolog	CDV3	26948.5	258	0	0	0	0	0	0	0	0	0	0	0	0	0	0	0	0	0	0	0	0	0	0	0	0	0	0	0	0	0	0	0	0	0	0	0	0	0	0	0	0	0	0	0	0
CENPB_HUMAN	P07199	Major centromere autoantigen B	CENPB	64473.8	599	0	0	0	0	0	0	0	0	0	0	0	0	0	0	0	0	0	0	0	0	0	0	0	0	3	3	3	0	0	0	2	2	2	0	0	0	0	0	0	0	0	0	0	0
CENPH_HUMAN	Q9H3R5	Centromere protein H	CENPH	28204.9	247	0	0	0	0	0	0	0	0	0	0	0	0	0	0	0	0	0	0	0	0	0	0	0	0	0	0	0	2	2	2	0	0	0	0	0	0	2	2	2	0	0	0	0	0
CENPI_HUMAN	Q92674	Centromere protein I	CENPI	85446.9	756	0	0	0	0	0	0	0	0	0	0	0	0	0	0	0	0	0	0	0	0	0	0	0	0	0	0	0	2	2	2	0	0	0	0	0	0	0	0	0	0	0	0	0	0
CETP_HUMAN	P11597	Cholesteryl ester transfer protein	CETP	53951.4	493	0	0	0	0	0	0	0	0	0	0	0	0	0	0	0	0	0	0	0	0	0	0	0	0	0	0	0	2	2	2	0	0	0	0	0	0	0	0	0	0	0	0	0	0
CFAB_HUMAN	P00751	Complement factor B	CFB	84564.8	764	0	0	0	0	0	0	0	0	0	3	3	3	0	0	0	0	0	0	0	0	0	4	4	4	0	0	0	0	0	0	0	0	0	0	0	0	0	0	0	0	0	0	0	0
COF1_HUMAN	P23528	Cofilin-1	CFL1	18280.7	166	0	0	0	0	0	0	2	2	1	3	3	2	2	2	1	2	2	1	2	2	1	3	3	2	0	0	0	0	0	0	2	2	1	3	2	1	0	0	0	3	3	2	0	0
COF2_HUMAN	Q9Y281	Cofilin-2	CFL2	18514.9	166	0	0	0	0	0	0	0	0	0	0	0	0	0	0	0	0	0	0	0	0	0	2	2	1	0	0	0	0	0	0	0	0	0	2	1	0	0	0	0	0	0	0	0	0
CHCH3_HUMAN	Q9NX63	Coiled-coil-helix-coiled-coil-helix domain-containing protein 3, mitochondrial	CHCHD3	25846.3	227	0	0	0	0	0	0	0	0	0	0	0	0	0	0	0	0	0	0	0	0	0	0	0	0	0	0	0	0	0	0	0	0	0	0	0	0	0	0	0	0	0	0	0	0
CHERP_HUMAN	Q8IWX8	Calcium homeostasis endoplasmic reticulum protein	CHERP	102435	916	0	0	0	0	0	0	0	0	0	0	0	0	2	2	2	0	0	0	2	2	2	2	2	2	0	0	0	0	0	0	0	0	0	0	0	0	0	0	0	0	0	0	0	0
CKAP4_HUMAN	Q07065	Cytoskeleton-associated protein 4	CKAP4	64893.1	602	0	0	0	3	3	3	2	2	2	0	0	0	0	0	0	0	0	0	0	0	0	0	0	0	0	0	0	0	0	0	0	0	0	0	0	0	0	0	0	0	0	0	0	0
KCRB_HUMAN	P12277	Creatine kinase B-type	CKB	42247.4	381	0	0	0	0	0	0	0	0	0	0	0	0	0	0	0	2	2	2	2	2	2	2	2	2	2	2	2	2	2	2	4	4	4	0	0	0	0	0	0	0	0	0	0	0
KCRU_HUMAN	P12532	Creatine kinase U-type, mitochondrial	CKMT1A	46637.3	417	0	0	0	3	3	3	0	0	0	0	0	0	0	0	0	0	0	0	0	0	0	0	0	0	0	0	0	0	0	0	0	0	0	0	0	0	0	0	0	0	0	0	0	0
CLIC1_HUMAN	O00299	Chloride intracellular channel protein 1	CLIC1	26727.8	241	0	0	0	2	2	2	0	0	0	0	0	0	0	0	0	2	2	2	2	2	2	2	2	2	0	0	0	0	0	0	2	2	2	0	0	0	0	0	0	0	0	0	0	0
EPN4_HUMAN	Q14677	Clathrin interactor 1	CLINT1	66950.2	625	0	0	0	0	0	0	0	0	0	0	0	0	0	0	0	0	0	0	0	0	0	0	0	0	0	0	0	0	0	0	0	0	0	0	0	0	0	0	0	0	0	0	0	0
CLCA_HUMAN	P09496	Clathrin light chain A	CLTA	26802.1	248	0	0	0	0	0	0	0	0	0	0	0	0	0	0	0	0	0	0	0	0	0	0	0	0	0	0	0	0	0	0	0	0	0	0	0	0	0	0	0	0	0	0	0	0
CLH1_HUMAN	Q00610	Clathrin heavy chain 1	CLTC	190147	1675	3	3	3	5	4	4	4	4	3	3	3	3	8	8	6	4	4	4	10	10	8	7	7	5	0	0	0	0	0	0	0	0	0	0	0	0	2	2	2	4	4	3	3	3
CLH2_HUMAN	P53675	Clathrin heavy chain 2	CLTCL1	185373	1640	0	0	0	0	0	0	0	0	0	0	0	0	2	2	0	0	0	0	2	2	0	2	2	0	0	0	0	0	0	0	0	0	0	0	0	0	0	0	0	0	0	0	0	0
CLUS_HUMAN	P10909	Clusterin	CLU	51899.2	449	0	0	0	0	0	0	3	3	3	2	2	2	11	11	11	5	5	5	7	7	7	9	9	9	11	10	10	13	13	13	12	11	11	6	3	3	0	0	0	4	4	4	0	0
CNN2_HUMAN	Q99439	Calponin-2	CNN2	33273.4	309	0	0	0	0	0	0	0	0	0	0	0	0	0	0	0	0	0	0	0	0	0	0	0	0	0	0	0	0	0	0	0	0	0	0	0	0	0	0	0	0	0	0	0	0
CO5A1_HUMAN	P20908	Collagen alpha-1(V) chain	COL5A1	182309	1838	0	0	0	0	0	0	2	2	2	0	0	0	0	0	0	0	0	0	0	0	0	0	0	0	0	0	0	0	0	0	0	0	0	0	0	0	0	0	0	0	0	0	3	3
COPA_HUMAN	P53621	Coatomer subunit alpha	COPA	137264	1224	0	0	0	0	0	0	3	3	3	0	0	0	3	3	3	0	0	0	2	2	2	0	0	0	0	0	0	0	0	0	0	0	0	0	0	0	0	0	0	2	2	2	0	0
COPB_HUMAN	P53618	Coatomer subunit beta	COPB1	106080	953	0	0	0	0	0	0	0	0	0	0	0	0	0	0	0	0	0	0	0	0	0	0	0	0	0	0	0	0	0	0	0	0	0	0	0	0	0	0	0	0	0	0	0	0
COPB2_HUMAN	P35606	Coatomer subunit beta'	COPB2	101429	906	0	0	0	0	0	0	2	2	2	0	0	0	0	0	0	0	0	0	0	0	0	0	0	0	0	0	0	0	0	0	0	0	0	0	0	0	0	0	0	0	0	0	0	0
COPG1_HUMAN	Q9Y678	Coatomer subunit gamma-1	COPG1	96677.8	874	0	0	0	0	0	0	0	0	0	0	0	0	0	0	0	0	0	0	0	0	0	0	0	0	0	0	0	0	0	0	0	0	0	0	0	0	0	0	0	0	0	0	0	0
CSN4_HUMAN	Q9BT78	COP9 signalosome complex subunit 4	COPS4	45853.8	406	0	0	0	0	0	0	0	0	0	0	0	0	0	0	0	0	0	0	0	0	0	0	0	0	0	0	0	0	0	0	0	0	0	0	0	0	0	0	0	0	0	0	0	0
COX41_HUMAN	P13073	Cytochrome c oxidase subunit 4 isoform 1, mitochondrial	COX4I1	19290.1	169	0	0	0	0	0	0	0	0	0	0	0	0	0	0	0	2	2	2	0	0	0	0	0	0	0	0	0	0	0	0	0	0	0	0	0	0	0	0	0	0	0	0	0	0
CERU_HUMAN	P00450	Ceruloplasmin	CP	121134	1065	0	0	0	0	0	0	0	0	0	4	4	4	2	2	2	0	0	0	0	0	0	2	2	2	0	0	0	0	0	0	0	0	0	0	0	0	0	0	0	0	0	0	0	0
CPSM_HUMAN	P31327	Carbamoyl-phosphate synthase [ammonia], mitochondrial	CPS1	163201	1500	4	4	4	0	0	0	16	16	16	9	9	9	16	15	15	18	17	17	17	16	16	18	17	17	12	11	11	9	9	9	14	13	13	3	3	3	2	2	2	6	6	6	15	15
CPSF1_HUMAN	Q10570	Cleavage and polyadenylation specificity factor subunit 1	CPSF1	159213	1443	0	0	0	0	0	0	2	2	2	0	0	0	4	4	4	0	0	0	6	6	6	4	4	4	0	0	0	0	0	0	0	0	0	0	0	0	0	0	0	0	0	0	0	0
CPSF2_HUMAN	Q9P2I0	Cleavage and polyadenylation specificity factor subunit 2	CPSF2	87549	782	0	0	0	0	0	0	0	0	0	0	0	0	2	2	2	0	0	0	0	0	0	0	0	0	0	0	0	0	0	0	0	0	0	0	0	0	0	0	0	0	0	0	0	0
CPSF3_HUMAN	Q9UKF6	Cleavage and polyadenylation specificity factor subunit 3	CPSF3	76794.3	684	0	0	0	0	0	0	0	0	0	0	0	0	0	0	0	0	0	0	2	2	2	0	0	0	0	0	0	0	0	0	0	0	0	0	0	0	0	0	0	0	0	0	0	0
CPSF6_HUMAN	Q16630	Cleavage and polyadenylation specificity factor subunit 6	CPSF6	58515.6	551	2	2	2	0	0	0	2	2	2	0	0	0	3	3	3	2	2	2	4	4	4	2	2	2	0	0	0	0	0	0	0	0	0	0	0	0	0	0	0	2	2	2	0	0
CPSF7_HUMAN	Q8N684	Cleavage and polyadenylation specificity factor subunit 7	CPSF7	51136.5	471	0	0	0	0	0	0	0	0	0	0	0	0	0	0	0	0	0	0	4	4	4	2	2	2	0	0	0	0	0	0	0	0	0	0	0	0	0	0	0	0	0	0	0	0
CPT1A_HUMAN	P50416	Carnitine O-palmitoyltransferase 1, liver isoform	CPT1A	87381	773	0	0	0	0	0	0	0	0	0	0	0	0	0	0	0	0	0	0	0	0	0	0	0	0	0	0	0	0	0	0	0	0	0	0	0	0	0	0	0	0	0	0	0	0
RABP2_HUMAN	P29373	Cellular retinoic acid-binding protein 2	CRABP2	15553	138	0	0	0	2	2	2	0	0	0	0	0	0	0	0	0	0	0	0	0	0	0	0	0	0	0	0	0	0	0	0	0	0	0	0	0	0	0	0	0	0	0	0	0	0
RPC9_HUMAN	O75575	DNA-directed RNA polymerase III subunit RPC9	CRCP	16666.7	148	0	0	0	0	0	0	0	0	0	0	0	0	2	2	2	2	2	2	3	3	3	0	0	0	0	0	0	0	0	0	0	0	0	0	0	0	0	0	0	0	0	0	0	0
DPYL1_HUMAN	Q14194	Dihydropyrimidinase-related protein 1	CRMP1	61486.9	572	0	0	0	0	0	0	0	0	0	0	0	0	0	0	0	0	0	0	0	0	0	0	0	0	0	0	0	0	0	0	0	0	0	0	0	0	0	0	0	0	0	0	0	0
CRTAP_HUMAN	O75718	Cartilage-associated protein	CRTAP	46194	401	0	0	0	0	0	0	0	0	0	0	0	0	0	0	0	0	0	0	0	0	0	0	0	0	0	0	0	0	0	0	0	0	0	0	0	0	0	0	0	0	0	0	0	0
CISY_HUMAN	O75390	Citrate synthase, mitochondrial	CS	51133.7	466	0	0	0	0	0	0	0	0	0	0	0	0	2	2	2	3	3	3	2	2	2	0	0	0	0	0	0	0	0	0	0	0	0	0	0	0	0	0	0	0	0	0	0	0
DBPA_HUMAN	P16989	DNA-binding protein A	CSDA	39760.1	372	0	0	0	0	0	0	2	2	0	3	3	0	7	7	2	6	6	1	8	8	2	7	7	2	4	4	0	3	3	0	5	5	1	3	2	1	0	0	0	4	3	0	2	2
CSDE1_HUMAN	O75534	Cold shock domain-containing protein E1	CSDE1	88075.1	798	0	0	0	0	0	0	0	0	0	0	0	0	7	7	7	5	5	5	5	5	5	6	6	6	0	0	0	0	0	0	0	0	0	0	0	0	0	0	0	0	0	0	0	0
XPO2_HUMAN	P55060	Exportin-2	CSE1L	109417	971	0	0	0	0	0	0	2	2	2	0	0	0	0	0	0	2	2	2	2	2	2	0	0	0	0	0	0	0	0	0	0	0	0	0	0	0	0	0	0	0	0	0	0	0
KC1A_HUMAN	P48729	Casein kinase I isoform alpha	CSNK1A1	38536	337	0	0	0	2	2	1	0	0	0	0	0	0	0	0	0	0	0	0	0	0	0	0	0	0	0	0	0	0	0	0	0	0	0	0	0	0	2	1	1	0	0	0	0	0
CYTA_HUMAN	P01040	Cystatin-A	CSTA	10949.7	98	2	2	2	0	0	0	0	0	0	0	0	0	0	0	0	0	0	0	0	0	0	0	0	0	0	0	0	0	0	0	0	0	0	0	0	0	0	0	0	0	0	0	0	0
CYTB_HUMAN	P04080	Cystatin-B	CSTB	11018.6	98	0	0	0	2	2	2	0	0	0	0	0	0	0	0	0	2	2	2	0	0	0	3	3	3	0	0	0	0	0	0	0	0	0	0	0	0	0	0	0	0	0	0	0	0
CTNA1_HUMAN	P35221	Catenin alpha-1	CTNNA1	99014.8	906	0	0	0	0	0	0	0	0	0	0	0	0	0	0	0	0	0	0	0	0	0	0	0	0	0	0	0	0	0	0	0	0	0	0	0	0	0	0	0	0	0	0	0	0
CTND1_HUMAN	O60716	Catenin delta-1	CTNND1	106886	968	0	0	0	0	0	0	0	0	0	0	0	0	0	0	0	0	0	0	0	0	0	0	0	0	0	0	0	0	0	0	0	0	0	0	0	0	0	0	0	0	0	0	0	0
PYRG1_HUMAN	P17812	CTP synthase 1	CTPS1	65974.2	591	0	0	0	0	0	0	4	4	3	0	0	0	0	0	0	0	0	0	0	0	0	0	0	0	0	0	0	0	0	0	0	0	0	0	0	0	0	0	0	2	2	2	0	0
CATD_HUMAN	P07339	Cathepsin D	CTSD	43913.8	412	2	2	2	5	4	4	0	0	0	0	0	0	0	0	0	0	0	0	0	0	0	0	0	0	0	0	0	0	0	0	0	0	0	0	0	0	0	0	0	0	0	0	0	0
SRC8_HUMAN	Q14247	Src substrate cortactin	CTTN	60874.7	550	0	0	0	0	0	0	0	0	0	0	0	0	3	3	3	4	4	4	3	3	3	3	3	3	0	0	0	0	0	0	2	2	2	0	0	0	0	0	0	0	0	0	0	0
CYFP1_HUMAN	Q7L576	Cytoplasmic FMR1-interacting protein 1	CYFIP1	143759	1253	0	0	0	0	0	0	0	0	0	0	0	0	0	0	0	0	0	0	0	0	0	0	0	0	0	0	0	0	0	0	0	0	0	0	0	0	0	0	0	0	0	0	0	0
SYDC_HUMAN	P14868	Aspartate--tRNA ligase, cytoplasmic	DARS	56650.2	501	0	0	0	0	0	0	0	0	0	0	0	0	0	0	0	0	0	0	0	0	0	0	0	0	0	0	0	0	0	0	0	0	0	0	0	0	0	0	0	0	0	0	0	0
DCD_HUMAN	P81605	Dermcidin	DCD	11146.9	110	4	3	3	0	0	0	0	0	0	0	0	0	2	2	2	0	0	0	0	0	0	2	2	2	4	4	4	4	4	4	2	2	2	0	0	0	0	0	0	0	0	0	0	0
DCTN2_HUMAN	Q13561	Dynactin subunit 2	DCTN2	43834	401	0	0	0	0	0	0	0	0	0	0	0	0	0	0	0	2	2	2	0	0	0	0	0	0	0	0	0	0	0	0	0	0	0	0	0	0	0	0	0	0	0	0	0	0
DDB1_HUMAN	Q16531	DNA damage-binding protein 1	DDB1	125510	1140	0	0	0	0	0	0	0	0	0	0	0	0	3	3	3	3	3	3	3	3	3	4	4	4	3	3	3	2	2	2	0	0	0	0	0	0	0	0	0	0	0	0	0	0
OST48_HUMAN	P39656	Dolichyl-diphosphooligosaccharide--protein glycosyltransferase 48 kDa subunit	DDOST	50095.2	456	0	0	0	2	2	2	3	3	3	0	0	0	5	5	5	4	4	4	5	5	5	5	5	5	2	2	2	2	2	2	3	3	3	0	0	0	0	0	0	3	3	3	0	0
DDX1_HUMAN	Q92499	ATP-dependent RNA helicase DDX1	DDX1	81753.9	740	6	6	6	0	0	0	5	5	5	0	0	0	13	12	12	10	9	9	14	13	13	13	12	12	5	5	5	5	5	5	5	5	5	3	3	3	0	0	0	2	2	2	0	0
DDX17_HUMAN	Q92841	Probable ATP-dependent RNA helicase DDX17	DDX17	79484.2	729	10	10	6	2	2	1	8	8	5	6	6	4	20	19	13	15	14	9	22	20	14	18	16	11	12	12	7	11	11	6	11	11	6	10	5	3	0	0	0	7	7	5	4	4
DDX21_HUMAN	Q9NR30	Nucleolar RNA helicase 2	DDX21	86312.7	783	4	4	3	0	0	0	12	12	11	7	7	6	2	2	2	0	0	0	0	0	0	3	3	2	0	0	0	0	0	0	2	2	2	0	0	0	3	3	2	6	5	5	19	18
DDX23_HUMAN	Q9BUQ8	Probable ATP-dependent RNA helicase DDX23	DDX23	94754.1	820	2	2	2	0	0	0	6	6	6	0	0	0	2	2	2	0	0	0	3	3	3	3	3	3	0	0	0	0	0	0	0	0	0	0	0	0	0	0	0	3	3	3	4	4
DDX24_HUMAN	Q9GZR7	ATP-dependent RNA helicase DDX24	DDX24	95405.7	859	0	0	0	0	0	0	0	0	0	0	0	0	0	0	0	0	0	0	0	0	0	0	0	0	0	0	0	0	0	0	0	0	0	0	0	0	0	0	0	0	0	0	2	2
DDX27_HUMAN	Q96GQ7	Probable ATP-dependent RNA helicase DDX27	DDX27	89169.4	796	0	0	0	0	0	0	2	2	2	0	0	0	0	0	0	0	0	0	0	0	0	0	0	0	0	0	0	0	0	0	0	0	0	0	0	0	0	0	0	0	0	0	0	0
DDX28_HUMAN	Q9NUL7	Probable ATP-dependent RNA helicase DDX28	DDX28	58822.8	540	0	0	0	0	0	0	0	0	0	0	0	0	0	0	0	0	0	0	2	2	2	0	0	0	0	0	0	0	0	0	0	0	0	0	0	0	0	0	0	0	0	0	0	0
DX39A_HUMAN	O00148	ATP-dependent RNA helicase DDX39A	DDX39A	48712.1	427	0	0	0	0	0	0	2	2	0	0	0	0	4	4	0	4	4	0	5	5	0	5	5	0	0	0	0	2	2	0	3	3	0	0	0	0	0	0	0	0	0	0	0	0
DX39B_HUMAN	Q13838	Spliceosome RNA helicase DDX39B	DDX39B	48622	428	0	0	0	0	0	0	2	2	0	0	0	0	4	4	0	4	4	0	5	5	0	5	5	0	0	0	0	2	2	0	3	3	0	0	0	0	0	0	0	0	0	0	0	0
DDX3X_HUMAN	O00571	ATP-dependent RNA helicase DDX3X	DDX3X	71980.4	662	8	8	8	4	4	4	15	15	14	6	6	6	26	21	21	19	17	17	30	26	26	22	20	20	12	11	11	13	12	12	14	13	13	11	7	7	5	5	5	11	11	10	7	7
DDX41_HUMAN	Q9UJV9	Probable ATP-dependent RNA helicase DDX41	DDX41	69247.2	622	0	0	0	0	0	0	0	0	0	0	0	0	2	2	2	0	0	0	5	5	5	3	3	3	0	0	0	0	0	0	0	0	0	0	0	0	0	0	0	0	0	0	0	0
DDX42_HUMAN	Q86XP3	ATP-dependent RNA helicase DDX42	DDX42	101630	938	0	0	0	0	0	0	0	0	0	0	0	0	0	0	0	0	0	0	0	0	0	0	0	0	0	0	0	0	0	0	0	0	0	0	0	0	0	0	0	0	0	0	0	0
DDX47_HUMAN	Q9H0S4	Probable ATP-dependent RNA helicase DDX47	DDX47	50212.8	455	0	0	0	0	0	0	0	0	0	0	0	0	2	2	2	0	0	0	3	3	3	0	0	0	0	0	0	0	0	0	0	0	0	0	0	0	0	0	0	0	0	0	0	0
DDX5_HUMAN	P17844	Probable ATP-dependent RNA helicase DDX5	DDX5	68558.9	614	8	8	5	0	0	0	7	7	4	4	4	2	21	18	13	20	17	13	28	24	19	22	19	15	12	12	8	11	11	7	11	11	7	10	6	4	0	0	0	7	7	5	6	6
DDX50_HUMAN	Q9BQ39	ATP-dependent RNA helicase DDX50	DDX50	81232.4	737	0	0	0	0	0	0	2	2	1	0	0	0	0	0	0	0	0	0	0	0	0	0	0	0	0	0	0	0	0	0	0	0	0	0	0	0	0	0	0	0	0	0	0	0
DDX6_HUMAN	P26196	Probable ATP-dependent RNA helicase DDX6	DDX6	53932.4	483	0	0	0	0	0	0	0	0	0	0	0	0	3	3	3	2	2	2	5	5	5	4	4	4	0	0	0	0	0	0	0	0	0	0	0	0	0	0	0	0	0	0	0	0
DESM_HUMAN	P17661	Desmin	DES	52909.3	470	0	0	0	3	3	0	0	0	0	0	0	0	0	0	0	0	0	0	0	0	0	0	0	0	0	0	0	0	0	0	0	0	0	0	0	0	0	0	0	0	0	0	0	0
DHCR7_HUMAN	Q9UBM7	7-dehydrocholesterol reductase	DHCR7	54099.9	475	0	0	0	0	0	0	0	0	0	0	0	0	0	0	0	0	0	0	0	0	0	0	0	0	0	0	0	0	0	0	0	0	0	0	0	0	0	0	0	0	0	0	0	0
DHX15_HUMAN	O43143	Putative pre-mRNA-splicing factor ATP-dependent RNA helicase DHX15	DHX15	90121.4	795	5	5	4	0	0	0	10	8	8	3	3	3	21	19	18	13	12	12	23	20	20	22	19	19	7	7	7	6	6	5	4	4	4	0	0	0	0	0	0	4	4	4	8	7
DHX16_HUMAN	O60231	Putative pre-mRNA-splicing factor ATP-dependent RNA helicase DHX16	DHX16	118196	1041	0	0	0	0	0	0	0	0	0	0	0	0	0	0	0	0	0	0	0	0	0	0	0	0	0	0	0	0	0	0	0	0	0	0	0	0	0	0	0	0	0	0	0	0
DHX29_HUMAN	Q7Z478	ATP-dependent RNA helicase DHX29	DHX29	153585	1369	0	0	0	0	0	0	0	0	0	0	0	0	10	10	10	5	5	5	11	11	11	7	7	7	0	0	0	0	0	0	0	0	0	0	0	0	0	0	0	0	0	0	0	0
DHX30_HUMAN	Q7L2E3	Putative ATP-dependent RNA helicase DHX30	DHX30	132445	1194	9	9	9	0	0	0	19	19	19	15	14	14	24	22	22	12	12	12	25	25	25	20	19	19	5	5	5	7	7	7	4	4	4	3	3	3	2	2	2	12	12	12	18	16
DHX36_HUMAN	Q9H2U1	Probable ATP-dependent RNA helicase DHX36	DHX36	113662	1008	0	0	0	0	0	0	3	3	2	2	2	1	3	3	2	2	2	1	2	2	1	0	0	0	0	0	0	0	0	0	0	0	0	0	0	0	0	0	0	6	6	4	2	2
DHX57_HUMAN	Q6P158	Putative ATP-dependent RNA helicase DHX57	DHX57	153473	1386	0	0	0	0	0	0	0	0	0	0	0	0	0	0	0	0	0	0	0	0	0	0	0	0	0	0	0	0	0	0	0	0	0	0	0	0	0	0	0	3	3	1	0	0
DHX8_HUMAN	Q14562	ATP-dependent RNA helicase DHX8	DHX8	137993	1220	0	0	0	0	0	0	0	0	0	0	0	0	3	3	2	0	0	0	0	0	0	0	0	0	0	0	0	0	0	0	0	0	0	0	0	0	0	0	0	0	0	0	0	0
DHX9_HUMAN	Q08211	ATP-dependent RNA helicase A	DHX9	139667	1270	10	10	10	2	2	2	27	24	24	21	19	19	31	25	25	22	18	18	32	25	25	26	22	22	19	17	17	21	17	17	16	15	15	5	4	4	7	7	7	16	15	15	23	21
ODP2_HUMAN	P10515	Dihydrolipoyllysine-residue acetyltransferase component of pyruvate dehydrogenase complex, mitochondrial	DLAT	68295.3	647	0	0	0	0	0	0	0	0	0	0	0	0	0	0	0	0	0	0	2	2	2	0	0	0	2	2	2	0	0	0	0	0	0	0	0	0	0	0	0	0	0	0	0	0
DLDH_HUMAN	P09622	Dihydrolipoyl dehydrogenase, mitochondrial	DLD	53677.1	509	0	0	0	0	0	0	3	3	3	0	0	0	2	2	2	3	3	3	0	0	0	3	3	3	0	0	0	0	0	0	0	0	0	0	0	0	0	0	0	0	0	0	0	0
ODO2_HUMAN	P36957	Dihydrolipoyllysine-residue succinyltransferase component of 2-oxoglutarate dehydrogenase complex, mitochondrial	DLST	48290.6	453	0	0	0	0	0	0	0	0	0	0	0	0	0	0	0	3	3	3	0	0	0	0	0	0	0	0	0	0	0	0	0	0	0	0	0	0	0	0	0	0	0	0	0	0
DNJA1_HUMAN	P31689	DnaJ homolog subfamily A member 1	DNAJA1	44629.5	397	0	0	0	2	2	2	4	4	4	0	0	0	5	4	4	4	3	3	5	3	3	4	3	3	0	0	0	2	2	2	4	3	3	0	0	0	0	0	0	0	0	0	0	0
DNJA3_HUMAN	Q96EY1	DnaJ homolog subfamily A member 3, mitochondrial	DNAJA3	51797.7	480	0	0	0	0	0	0	0	0	0	0	0	0	0	0	0	0	0	0	0	0	0	0	0	0	0	0	0	0	0	0	0	0	0	0	0	0	0	0	0	0	0	0	0	0
DJC13_HUMAN	O75165	DnaJ homolog subfamily C member 13	DNAJC13	251963	2243	8	8	8	0	0	0	0	0	0	0	0	0	0	0	0	0	0	0	0	0	0	0	0	0	0	0	0	0	0	0	0	0	0	0	0	0	0	0	0	0	0	0	0	0
DNJC9_HUMAN	Q8WXX5	DnaJ homolog subfamily C member 9	DNAJC9	29617.2	260	0	0	0	0	0	0	2	2	2	0	0	0	3	3	3	2	2	2	0	0	0	3	3	3	0	0	0	0	0	0	0	0	0	0	0	0	0	0	0	4	4	4	2	2
DNM1L_HUMAN	O00429	Dynamin-1-like protein	DNM1L	81056.3	736	0	0	0	0	0	0	0	0	0	0	0	0	0	0	0	0	0	0	0	0	0	0	0	0	0	0	0	0	0	0	0	0	0	0	0	0	0	0	0	0	0	0	0	0
DYN2_HUMAN	P50570	Dynamin-2	DNM2	96977.5	870	0	0	0	0	0	0	0	0	0	0	0	0	0	0	0	0	0	0	0	0	0	0	0	0	0	0	0	0	0	0	0	0	0	0	0	0	0	0	0	0	0	0	0	0
DPM1_HUMAN	O60762	Dolichol-phosphate mannosyltransferase	DPM1	29277.9	260	0	0	0	2	2	2	0	0	0	2	2	2	0	0	0	0	0	0	0	0	0	0	0	0	0	0	0	0	0	0	0	0	0	0	0	0	0	0	0	0	0	0	0	0
DPYL2_HUMAN	Q16555	Dihydropyrimidinase-related protein 2	DPYSL2	61548.8	572	0	0	0	0	0	0	0	0	0	0	0	0	0	0	0	2	2	2	0	0	0	3	3	3	0	0	0	0	0	0	0	0	0	0	0	0	0	0	0	0	0	0	0	0
DPYL3_HUMAN	Q14195	Dihydropyrimidinase-related protein 3	DPYSL3	61234.3	570	0	0	0	0	0	0	0	0	0	0	0	0	0	0	0	0	0	0	0	0	0	0	0	0	0	0	0	0	0	0	0	0	0	0	0	0	0	0	0	0	0	0	0	0
DRG1_HUMAN	Q9Y295	Developmentally-regulated GTP-binding protein 1	DRG1	40258.9	367	0	0	0	0	0	0	0	0	0	0	0	0	0	0	0	0	0	0	2	2	2	2	2	2	0	0	0	0	0	0	0	0	0	0	0	0	0	0	0	0	0	0	0	0
DSC1_HUMAN	Q08554	Desmocollin-1	DSC1	98946	894	0	0	0	0	0	0	0	0	0	0	0	0	0	0	0	0	0	0	0	0	0	0	0	0	3	3	3	3	3	3	0	0	0	0	0	0	0	0	0	0	0	0	0	0
DSC3_HUMAN	Q14574	Desmocollin-3	DSC3	98992.5	896	0	0	0	2	2	2	0	0	0	0	0	0	0	0	0	0	0	0	0	0	0	0	0	0	0	0	0	0	0	0	0	0	0	0	0	0	0	0	0	0	0	0	0	0
DSG1_HUMAN	Q02413	Desmoglein-1	DSG1	112058	1049	3	3	3	5	5	5	0	0	0	0	0	0	0	0	0	0	0	0	0	0	0	0	0	0	0	0	0	3	3	3	0	0	0	0	0	0	0	0	0	0	0	0	0	0
DSN1_HUMAN	Q9H410	Kinetochore-associated protein DSN1 homolog	DSN1	39224.3	356	0	0	0	0	0	0	0	0	0	0	0	0	0	0	0	0	0	0	0	0	0	0	0	0	4	4	4	0	0	0	6	5	5	0	0	0	0	0	0	0	0	0	0	0
DESP_HUMAN	P15924	Desmoplakin	DSP	328048	2871	3	3	3	60	53	53	3	3	3	0	0	0	2	2	2	0	0	0	3	3	3	0	0	0	9	8	8	43	43	43	0	0	0	0	0	0	9	9	9	0	0	0	3	3
DYST_HUMAN	Q03001	Dystonin	DST	850177	7570	0	0	0	0	0	0	3	3	3	0	0	0	0	0	0	0	0	0	0	0	0	0	0	0	0	0	0	0	0	0	0	0	0	0	0	0	0	0	0	4	4	4	7	7
DYHC1_HUMAN	Q14204	Cytoplasmic dynein 1 heavy chain 1	DYNC1H1	527687	4646	0	0	0	0	0	0	10	10	10	5	5	5	0	0	0	0	0	0	0	0	0	0	0	0	0	0	0	0	0	0	0	0	0	0	0	0	0	0	0	4	3	3	8	8
DC1I2_HUMAN	Q13409	Cytoplasmic dynein 1 intermediate chain 2	DYNC1I2	70482.4	638	0	0	0	0	0	0	0	0	0	0	0	0	0	0	0	2	2	2	0	0	0	2	2	2	0	0	0	0	0	0	0	0	0	0	0	0	0	0	0	0	0	0	0	0
EBP2_HUMAN	Q99848	Probable rRNA-processing protein EBP2	EBNA1BP2	34540.4	306	0	0	0	0	0	0	0	0	0	0	0	0	0	0	0	0	0	0	0	0	0	2	2	2	0	0	0	0	0	0	0	0	0	0	0	0	0	0	0	2	2	2	0	0
EBP_HUMAN	Q15125	3-beta-hydroxysteroid-Delta(8),Delta(7)-isomerase	EBP	26173.8	230	0	0	0	2	1	1	0	0	0	0	0	0	0	0	0	0	0	0	0	0	0	0	0	0	0	0	0	0	0	0	0	0	0	0	0	0	0	0	0	0	0	0	0	0
ECH1_HUMAN	Q13011	Delta(3,5)-Delta(2,4)-dienoyl-CoA isomerase, mitochondrial	ECH1	35327.5	328	0	0	0	0	0	0	2	2	2	0	0	0	0	0	0	0	0	0	0	0	0	0	0	0	0	0	0	0	0	0	0	0	0	0	0	0	0	0	0	0	0	0	0	0
ECHM_HUMAN	P30084	Enoyl-CoA hydratase, mitochondrial	ECHS1	31141.2	290	0	0	0	0	0	0	0	0	0	0	0	0	0	0	0	2	2	2	0	0	0	0	0	0	0	0	0	0	0	0	0	0	0	0	0	0	0	0	0	0	0	0	0	0
ECI1_HUMAN	P42126	Enoyl-CoA delta isomerase 1, mitochondrial	ECI1	32489.3	302	0	0	0	0	0	0	0	0	0	0	0	0	0	0	0	2	2	2	0	0	0	0	0	0	0	0	0	0	0	0	0	0	0	0	0	0	0	0	0	0	0	0	0	0
EDC4_HUMAN	Q6P2E9	Enhancer of mRNA-decapping protein 4	EDC4	148958	1401	0	0	0	0	0	0	0	0	0	0	0	0	0	0	0	0	0	0	0	0	0	0	0	0	0	0	0	0	0	0	0	0	0	0	0	0	0	0	0	0	0	0	0	0
EDF1_HUMAN	O60869	Endothelial differentiation-related factor 1	EDF1	16244.9	148	0	0	0	0	0	0	0	0	0	0	0	0	0	0	0	2	2	2	0	0	0	0	0	0	0	0	0	0	0	0	0	0	0	0	0	0	0	0	0	0	0	0	0	0
EF1A1_HUMAN	P68104	Elongation factor 1-alpha 1*	EEF1A1	49723.2	462	2	2	2	20	17	17	15	14	14	10	9	9	19	15	15	19	14	14	20	15	15	18	12	12	11	8	8	11	7	7	12	9	9	14	5	5	2	2	2	12	10	10	7	7
EF1B_HUMAN	P24534	Elongation factor 1-beta	EEF1B2	24442.3	225	0	0	0	0	0	0	0	0	0	0	0	0	0	0	0	2	2	2	0	0	0	0	0	0	0	0	0	0	0	0	0	0	0	0	0	0	0	0	0	0	0	0	0	0
EF1D_HUMAN	P29692	Elongation factor 1-delta	EEF1D	30764.9	281	0	0	0	2	2	2	3	3	3	3	3	3	3	3	3	6	6	6	4	4	4	4	4	4	5	5	5	3	3	3	7	7	7	2	2	2	0	0	0	3	3	3	0	0
EF1G_HUMAN	P26641	Elongation factor 1-gamma	EEF1G	49669.3	437	0	0	0	5	5	5	4	4	4	0	0	0	7	5	5	7	6	6	8	6	6	7	5	5	5	4	4	5	4	4	7	6	6	0	0	0	0	0	0	3	3	3	0	0
EF2_HUMAN	P13639	Elongation factor 2	EEF2	94555.2	858	2	2	2	7	5	5	5	5	5	5	5	5	17	17	16	23	21	20	18	18	17	18	18	17	12	12	11	12	12	11	14	14	14	9	6	5	2	2	2	0	0	0	3	3
U5S1_HUMAN	Q15029	116 kDa U5 small nuclear ribonucleoprotein component	EFTUD2	108581	972	6	6	6	0	0	0	7	7	7	6	6	6	10	9	8	6	6	5	11	10	9	13	12	11	5	5	4	4	4	3	5	5	5	2	2	1	0	0	0	6	5	5	5	5
EHD4_HUMAN	Q9H223	EH domain-containing protein 4	EHD4	60558.7	541	0	0	0	0	0	0	0	0	0	0	0	0	0	0	0	0	0	0	0	0	0	0	0	0	0	0	0	0	0	0	0	0	0	0	0	0	0	0	0	0	0	0	0	0
EIF2A_HUMAN	Q9BY44	Eukaryotic translation initiation factor 2A	EIF2A	64307.4	585	0	0	0	0	0	0	0	0	0	0	0	0	0	0	0	0	0	0	0	0	0	0	0	0	0	0	0	0	0	0	0	0	0	0	0	0	0	0	0	0	0	0	0	0
E2AK2_HUMAN	P19525	Interferon-induced, double-stranded RNA-activated protein kinase	EIF2AK2	61173.9	551	0	0	0	0	0	0	0	0	0	0	0	0	2	2	2	0	0	0	2	2	2	0	0	0	0	0	0	0	0	0	0	0	0	0	0	0	0	0	0	0	0	0	0	0
AGO1_HUMAN	Q9UL18	Protein argonaute-1	EIF2C1	96526.3	857	0	0	0	0	0	0	0	0	0	2	2	0	2	1	0	0	0	0	2	1	0	0	0	0	0	0	0	0	0	0	0	0	0	0	0	0	0	0	0	0	0	0	16	16
AGO2_HUMAN	Q9UKV8	Protein argonaute-2	EIF2C2	96424.1	859	0	0	0	0	0	0	0	0	0	0	0	0	4	3	2	0	0	0	4	3	2	0	0	0	0	0	0	0	0	0	0	0	0	0	0	0	0	0	0	0	0	0	13	13
AGO3_HUMAN	Q9H9G7	Protein argonaute-3	EIF2C3	96608.2	860	0	0	0	0	0	0	0	0	0	2	2	0	0	0	0	0	0	0	0	0	0	0	0	0	0	0	0	0	0	0	0	0	0	0	0	0	0	0	0	0	0	0	10	9
AGO4_HUMAN	Q9HCK5	Protein argonaute-4	EIF2C4	96296.8	861	0	0	0	0	0	0	0	0	0	2	2	0	0	0	0	0	0	0	0	0	0	0	0	0	0	0	0	0	0	0	0	0	0	0	0	0	0	0	0	0	0	0	3	3
IF2A_HUMAN	P05198	Eukaryotic translation initiation factor 2 subunit 1	EIF2S1	35799.5	315	0	0	0	0	0	0	3	3	3	3	2	2	3	3	3	5	5	5	4	4	4	3	3	3	0	0	0	0	0	0	2	2	2	0	0	0	0	0	0	3	3	3	0	0
IF2B_HUMAN	P20042	Eukaryotic translation initiation factor 2 subunit 2	EIF2S2	38106.4	333	0	0	0	0	0	0	0	0	0	0	0	0	7	6	6	5	5	5	6	6	6	6	6	6	0	0	0	0	0	0	0	0	0	0	0	0	0	0	0	0	0	0	0	0
IF2G_HUMAN	P41091	Eukaryotic translation initiation factor 2 subunit 3*	EIF2S3	50627.3	472	2	2	2	0	0	0	5	5	5	0	0	0	6	4	4	5	4	4	6	4	4	5	4	4	4	4	4	4	4	4	4	4	4	0	0	0	0	0	0	0	0	0	0	0
EIF3A_HUMAN	Q14152	Eukaryotic translation initiation factor 3 subunit A	EIF3A	165363	1382	0	0	0	0	0	0	0	0	0	0	0	0	13	12	12	7	7	7	11	10	10	11	10	10	2	2	2	0	0	0	3	3	3	0	0	0	0	0	0	0	0	0	0	0
EIF3B_HUMAN	P55884	Eukaryotic translation initiation factor 3 subunit B	EIF3B	91590.1	814	2	2	2	0	0	0	4	4	4	2	2	2	10	7	7	7	6	6	11	8	8	8	6	6	5	4	4	5	4	4	6	5	5	0	0	0	0	0	0	0	0	0	4	4
EIF3C_HUMAN	Q99613	Eukaryotic translation initiation factor 3 subunit C	EIF3C	104316	913	2	2	2	0	0	0	0	0	0	0	0	0	11	9	9	6	6	6	12	11	11	12	10	10	3	3	3	3	3	3	3	3	3	0	0	0	0	0	0	0	0	0	0	0
EIF3D_HUMAN	O15371	Eukaryotic translation initiation factor 3 subunit D	EIF3D	63306.6	548	0	0	0	0	0	0	0	0	0	0	0	0	3	3	3	2	2	2	4	4	4	2	2	2	0	0	0	0	0	0	2	2	2	0	0	0	0	0	0	0	0	0	0	0
EIF3E_HUMAN	P60228	Eukaryotic translation initiation factor 3 subunit E	EIF3E	51785.5	445	0	0	0	0	0	0	0	0	0	0	0	0	4	4	4	4	4	4	5	5	5	5	5	5	2	2	2	2	2	2	4	4	4	0	0	0	0	0	0	0	0	0	0	0
EIF3F_HUMAN	O00303	Eukaryotic translation initiation factor 3 subunit F	EIF3F	37090.3	357	0	0	0	2	2	2	0	0	0	0	0	0	5	5	5	4	4	4	6	6	6	4	4	4	2	2	2	0	0	0	3	3	3	0	0	0	0	0	0	0	0	0	0	0
EIF3G_HUMAN	O75821	Eukaryotic translation initiation factor 3 subunit G	EIF3G	35235	320	0	0	0	0	0	0	0	0	0	0	0	0	0	0	0	2	2	2	5	5	5	3	3	3	0	0	0	0	0	0	0	0	0	0	0	0	0	0	0	0	0	0	0	0
EIF3H_HUMAN	O15372	Eukaryotic translation initiation factor 3 subunit H	EIF3H	39455.2	352	0	0	0	0	0	0	0	0	0	0	0	0	0	0	0	0	0	0	0	0	0	3	3	3	0	0	0	0	0	0	0	0	0	0	0	0	0	0	0	0	0	0	0	0
EIF3I_HUMAN	Q13347	Eukaryotic translation initiation factor 3 subunit I	EIF3I	36076.7	325	0	0	0	0	0	0	0	0	0	0	0	0	3	3	3	7	7	7	3	3	3	4	4	4	0	0	0	0	0	0	2	2	2	2	2	2	0	0	0	0	0	0	0	0
EIF3L_HUMAN	Q9Y262	Eukaryotic translation initiation factor 3 subunit L	EIF3L	66074.6	564	0	0	0	0	0	0	0	0	0	0	0	0	10	9	9	4	4	4	8	8	8	11	10	10	0	0	0	0	0	0	0	0	0	0	0	0	0	0	0	0	0	0	0	0
IF4A1_HUMAN	P60842	Eukaryotic initiation factor 4A-I	EIF4A1	45738.7	406	0	0	0	5	5	2	4	4	1	0	0	0	13	11	4	17	15	8	13	11	5	11	10	5	6	6	3	3	3	1	15	14	7	0	0	0	0	0	0	5	4	2	0	0
IF4A2_HUMAN	Q14240	Eukaryotic initiation factor 4A-II	EIF4A2	46098.9	407	0	0	0	2	2	0	3	3	0	0	0	0	8	7	0	8	7	0	7	6	0	5	5	0	3	3	0	2	2	0	7	7	0	0	0	0	0	0	0	2	2	0	0	0
IF4A3_HUMAN	P38919	Eukaryotic initiation factor 4A-III	EIF4A3	46519.3	411	0	0	0	0	0	0	0	0	0	0	0	0	5	4	1	7	6	3	8	7	5	5	5	4	0	0	0	0	0	0	3	3	0	0	0	0	0	0	0	0	0	0	0	0
IF4B_HUMAN	P23588	Eukaryotic translation initiation factor 4B	EIF4B	68004.6	611	0	0	0	0	0	0	0	0	0	0	0	0	4	4	4	5	4	4	6	5	5	6	5	5	4	4	4	0	0	0	4	3	3	0	0	0	0	0	0	0	0	0	0	0
IF4G1_HUMAN	Q04637	Eukaryotic translation initiation factor 4 gamma 1	EIF4G1	173397	1599	0	0	0	0	0	0	0	0	0	0	0	0	11	10	9	8	8	7	13	12	11	9	8	7	0	0	0	0	0	0	0	0	0	0	0	0	0	0	0	0	0	0	0	0
IF4H_HUMAN	Q15056	Eukaryotic translation initiation factor 4H	EIF4H	27046.5	248	0	0	0	0	0	0	0	0	0	0	0	0	0	0	0	2	2	2	0	0	0	0	0	0	0	0	0	0	0	0	0	0	0	0	0	0	0	0	0	0	0	0	0	0
IF5_HUMAN	P55010	Eukaryotic translation initiation factor 5	EIF5	48773.9	431	0	0	0	0	0	0	0	0	0	0	0	0	3	3	3	3	3	3	3	3	3	3	3	3	2	2	2	0	0	0	0	0	0	0	0	0	0	0	0	0	0	0	0	0
IF5A1_HUMAN	P63241	Eukaryotic translation initiation factor 5A	EIF5A	16675.4	154	0	0	0	2	2	2	0	0	0	2	1	1	3	3	3	4	3	3	4	3	3	4	3	3	0	0	0	0	0	0	2	2	2	2	2	1	0	0	0	0	0	0	0	0
IF6_HUMAN	P56537	Eukaryotic translation initiation factor 6	EIF6	26244.3	245	0	0	0	0	0	0	0	0	0	0	0	0	2	2	2	0	0	0	2	2	2	2	2	2	0	0	0	0	0	0	0	0	0	0	0	0	0	0	0	0	0	0	0	0
ELAV1_HUMAN	Q15717	ELAV-like protein 1	ELAVL1	35603.3	326	0	0	0	0	0	0	3	3	3	0	0	0	4	4	3	6	6	5	7	7	6	7	7	6	0	0	0	4	4	4	3	3	2	0	0	0	0	0	0	3	3	3	0	0
EMD_HUMAN	P50402	Emerin	EMD	28334.1	254	0	0	0	2	2	2	0	0	0	2	2	2	12	10	10	10	9	9	7	6	6	8	7	7	0	0	0	0	0	0	0	0	0	0	0	0	0	0	0	2	2	2	0	0
ENOA_HUMAN	P06733	Alpha-enolase	ENO1	46705.4	434	0	0	0	13	13	12	16	15	14	13	13	12	18	13	13	23	15	15	22	16	16	23	14	14	19	13	12	14	10	10	20	16	16	22	6	5	2	2	2	10	10	9	8	8
ENOB_HUMAN	P13929	Beta-enolase	ENO3	46603.4	434	0	0	0	0	0	0	0	0	0	0	0	0	0	0	0	4	1	1	0	0	0	0	0	0	0	0	0	0	0	0	0	0	0	0	0	0	0	0	0	0	0	0	0	0
HYEP_HUMAN	P07099	Epoxide hydrolase 1	EPHX1	52401.1	455	0	0	0	0	0	0	0	0	0	0	0	0	0	0	0	0	0	0	0	0	0	0	0	0	0	0	0	0	0	0	0	0	0	0	0	0	0	0	0	0	0	0	0	0
EPIPL_HUMAN	P58107	Epiplakin	EPPK1	550670	5090	0	0	0	25	21	16	10	10	8	6	6	3	3	3	0	3	3	0	3	3	0	2	2	0	0	0	0	0	0	0	0	0	0	0	0	0	19	18	15	4	4	2	6	6
SYEP_HUMAN	P07814	Bifunctional glutamate/proline--tRNA ligase	EPRS	169042	1512	0	0	0	0	0	0	0	0	0	2	2	2	7	7	7	3	3	3	6	6	6	5	5	5	5	5	5	3	3	3	4	4	4	0	0	0	0	0	0	2	2	2	3	3
ERH_HUMAN	P84090	Enhancer of rudimentary homolog	ERH	12137	104	0	0	0	0	0	0	0	0	0	0	0	0	0	0	0	0	0	0	2	2	2	0	0	0	0	0	0	0	0	0	0	0	0	0	0	0	0	0	0	0	0	0	0	0
ERLN1_HUMAN	O75477	Erlin-1	ERLIN1	38579.4	346	0	0	0	0	0	0	0	0	0	0	0	0	0	0	0	0	0	0	0	0	0	0	0	0	0	0	0	0	0	0	0	0	0	0	0	0	0	0	0	0	0	0	0	0
ERLN2_HUMAN	O94905	Erlin-2	ERLIN2	37493.5	339	0	0	0	0	0	0	0	0	0	0	0	0	0	0	0	0	0	0	0	0	0	0	0	0	0	0	0	0	0	0	0	0	0	0	0	0	0	0	0	0	0	0	0	0
ERMP1_HUMAN	Q7Z2K6	Endoplasmic reticulum metallopeptidase 1	ERMP1	98997.7	904	0	0	0	0	0	0	0	0	0	0	0	0	0	0	0	0	0	0	0	0	0	0	0	0	0	0	0	0	0	0	0	0	0	0	0	0	0	0	0	0	0	0	0	0
ERP29_HUMAN	P30040	Endoplasmic reticulum resident protein 29	ERP29	28701.2	261	0	0	0	0	0	0	0	0	0	0	0	0	0	0	0	3	3	3	2	2	2	0	0	0	0	0	0	0	0	0	0	0	0	0	0	0	0	0	0	0	0	0	0	0
ESYT1_HUMAN	Q9BSJ8	Extended synaptotagmin-1	ESYT1	121258	1104	0	0	0	0	0	0	0	0	0	0	0	0	0	0	0	0	0	0	0	0	0	0	0	0	0	0	0	0	0	0	0	0	0	0	0	0	0	0	0	0	0	0	0	0
ERF1_HUMAN	P62495	Eukaryotic peptide chain release factor subunit 1	ETF1	48550.3	437	0	0	0	0	0	0	0	0	0	0	0	0	0	0	0	0	0	0	0	0	0	0	0	0	0	0	0	0	0	0	0	0	0	0	0	0	0	0	0	0	0	0	0	0
ETFA_HUMAN	P13804	Electron transfer flavoprotein subunit alpha, mitochondrial	ETFA	34671.7	333	0	0	0	0	0	0	0	0	0	0	0	0	0	0	0	0	0	0	0	0	0	0	0	0	0	0	0	0	0	0	0	0	0	0	0	0	0	0	0	0	0	0	0	0
ETFB_HUMAN	P38117	Electron transfer flavoprotein subunit beta	ETFB	27712.2	255	0	0	0	0	0	0	0	0	0	0	0	0	0	0	0	2	2	2	0	0	0	2	2	2	0	0	0	0	0	0	2	2	2	0	0	0	0	0	0	0	0	0	0	0
EVPL_HUMAN	Q92817	Envoplakin	EVPL	229302	2033	0	0	0	6	6	6	0	0	0	0	0	0	0	0	0	0	0	0	0	0	0	0	0	0	0	0	0	0	0	0	0	0	0	0	0	0	0	0	0	0	0	0	0	0
EWS_HUMAN	Q01844	RNA-binding protein EWS	EWSR1	67490	656	3	3	3	0	0	0	2	2	2	3	3	3	3	3	3	2	2	2	3	3	3	3	3	3	2	2	2	0	0	0	2	2	2	0	0	0	0	0	0	2	2	2	2	2
EXOSX_HUMAN	Q01780	Exosome component 10	EXOSC10	99790	885	2	2	2	0	0	0	4	4	4	0	0	0	6	6	6	0	0	0	6	6	6	6	6	6	0	0	0	0	0	0	0	0	0	0	0	0	0	0	0	0	0	0	6	6
EXOS2_HUMAN	Q13868	Exosome complex component RRP4	EXOSC2	32430.2	293	0	0	0	0	0	0	3	3	3	0	0	0	0	0	0	0	0	0	0	0	0	0	0	0	0	0	0	0	0	0	0	0	0	0	0	0	0	0	0	2	2	2	0	0
EXOS4_HUMAN	Q9NPD3	Exosome complex component RRP41	EXOSC4	26156.5	245	0	0	0	0	0	0	2	2	2	0	0	0	2	2	2	2	2	2	0	0	0	2	2	2	0	0	0	0	0	0	0	0	0	0	0	0	0	0	0	0	0	0	0	0
EXOS6_HUMAN	Q5RKV6	Exosome complex component MTR3	EXOSC6	28039.7	272	0	0	0	0	0	0	2	2	2	0	0	0	0	0	0	0	0	0	0	0	0	0	0	0	0	0	0	0	0	0	0	0	0	0	0	0	0	0	0	2	2	2	0	0
EXOS9_HUMAN	Q06265	Exosome complex component RRP45	EXOSC9	48468.2	439	0	0	0	0	0	0	0	0	0	0	0	0	0	0	0	0	0	0	0	0	0	0	0	0	0	0	0	0	0	0	0	0	0	0	0	0	0	0	0	0	0	0	0	0
EZRI_HUMAN	P15311	Ezrin	EZR	69063.8	586	2	2	0	4	3	1	6	5	2	5	4	0	11	10	2	12	12	4	14	13	6	13	12	5	7	7	3	4	4	1	8	8	3	0	0	0	0	0	0	2	2	0	4	4
FABP5_HUMAN	Q01469	Fatty acid-binding protein, epidermal	FABP5	15072.6	135	0	0	0	5	5	5	0	0	0	0	0	0	0	0	0	0	0	0	0	0	0	0	0	0	0	0	0	0	0	0	0	0	0	0	0	0	0	0	0	0	0	0	0	0
F120A_HUMAN	Q9NZB2	Constitutive coactivator of PPAR-gamma-like protein 1	FAM120A	120321	1118	2	2	2	0	0	0	3	3	3	0	0	0	13	13	12	7	7	6	14	14	13	9	9	8	6	6	5	6	6	6	7	7	6	3	3	3	0	0	0	2	2	2	2	2
NIBL1_HUMAN	Q96TA1	Niban-like protein 1	FAM129B	83187	746	0	0	0	0	0	0	0	0	0	0	0	0	0	0	0	0	0	0	0	0	0	0	0	0	0	0	0	0	0	0	0	0	0	0	0	0	0	0	0	0	0	0	0	0
F172A_HUMAN	Q8WUF8	Protein FAM172A	FAM172A	47396.4	416	0	0	0	0	0	0	0	0	0	0	0	0	0	0	0	0	0	0	0	0	0	0	0	0	3	3	3	0	0	0	0	0	0	0	0	0	0	0	0	0	0	0	0	0
FA83H_HUMAN	Q6ZRV2	Protein FAM83H	FAM83H	125299	1179	0	0	0	3	3	3	0	0	0	0	0	0	0	0	0	0	0	0	0	0	0	0	0	0	0	0	0	0	0	0	0	0	0	0	0	0	5	4	4	0	0	0	0	0
FA98A_HUMAN	Q8NCA5	Protein FAM98A	FAM98A	54740.5	519	0	0	0	0	0	0	0	0	0	0	0	0	7	6	6	2	2	2	8	6	6	4	4	4	0	0	0	0	0	0	0	0	0	0	0	0	0	0	0	0	0	0	0	0
SYFA_HUMAN	Q9Y285	Phenylalanine--tRNA ligase alpha subunit	FARSA	56917.7	508	0	0	0	0	0	0	0	0	0	0	0	0	2	2	2	2	2	2	3	3	3	2	2	2	0	0	0	0	0	0	0	0	0	0	0	0	0	0	0	0	0	0	0	0
SYFB_HUMAN	Q9NSD9	Phenylalanine--tRNA ligase beta subunit	FARSB	65703.7	589	0	0	0	0	0	0	0	0	0	0	0	0	2	2	2	2	2	2	4	4	4	0	0	0	0	0	0	0	0	0	0	0	0	0	0	0	0	0	0	0	0	0	0	0
FAS_HUMAN	P49327	Fatty acid synthase	FASN	270053	2511	0	0	0	0	0	0	2	2	2	0	0	0	5	5	5	9	9	9	14	13	13	9	8	8	0	0	0	0	0	0	5	5	5	0	0	0	0	0	0	0	0	0	2	2
RS30_HUMAN	P62861	40S ribosomal protein S30	FAU	6593.82	59	0	0	0	0	0	0	0	0	0	0	0	0	3	2	2	3	2	2	3	2	2	4	3	3	0	0	0	2	2	2	0	0	0	0	0	0	0	0	0	0	0	0	0	0
FBX38_HUMAN	Q6PIJ6	F-box only protein 38	FBXO38	132273	1188	0	0	0	0	0	0	0	0	0	0	0	0	0	0	0	0	0	0	0	0	0	0	0	0	7	7	7	0	0	0	0	0	0	0	0	0	0	0	0	0	0	0	0	0
FEN1_HUMAN	P39748	Flap endonuclease 1	FEN1	42116.2	380	0	0	0	0	0	0	0	0	0	0	0	0	0	0	0	0	0	0	0	0	0	0	0	0	0	0	0	0	0	0	0	0	0	0	0	0	0	0	0	0	0	0	0	0
FIBA_HUMAN	P02671	Fibrinogen alpha chain	FGA	93185	866	0	0	0	4	4	4	0	0	0	0	0	0	0	0	0	0	0	0	0	0	0	0	0	0	0	0	0	0	0	0	0	0	0	0	0	0	0	0	0	0	0	0	10	10
FIBB_HUMAN	P02675	Fibrinogen beta chain	FGB	55330.4	491	0	0	0	2	2	2	0	0	0	0	0	0	0	0	0	0	0	0	0	0	0	0	0	0	0	0	0	0	0	0	0	0	0	0	0	0	0	0	0	0	0	0	0	0
FIBG_HUMAN	P02679	Fibrinogen gamma chain	FGG	50981	453	0	0	0	7	7	7	0	0	0	0	0	0	0	0	0	0	0	0	0	0	0	0	0	0	0	0	0	0	0	0	0	0	0	0	0	0	0	0	0	0	0	0	11	11
FUMH_HUMAN	P07954	Fumarate hydratase, mitochondrial	FH	54168.3	510	0	0	0	0	0	0	0	0	0	0	0	0	0	0	0	0	0	0	0	0	0	0	0	0	0	0	0	0	0	0	0	0	0	0	0	0	0	0	0	0	0	0	0	0
FIP1_HUMAN	Q6UN15	Pre-mRNA 3'-end-processing factor FIP1	FIP1L1	65540.8	594	0	0	0	0	0	0	0	0	0	0	0	0	3	3	3	0	0	0	3	3	3	3	3	3	0	0	0	0	0	0	0	0	0	0	0	0	0	0	0	0	0	0	0	0
FKBP4_HUMAN	Q02790	Peptidyl-prolyl cis-trans isomerase FKBP4	FKBP4	51306.2	459	0	0	0	0	0	0	0	0	0	0	0	0	2	2	2	3	3	3	3	3	3	3	3	3	2	2	2	0	0	0	0	0	0	0	0	0	0	0	0	0	0	0	0	0
FILA_HUMAN	P20930	Filaggrin	FLG	419277	4061	0	0	0	3	3	3	0	0	0	0	0	0	0	0	0	0	0	0	0	0	0	0	0	0	0	0	0	0	0	0	0	0	0	0	0	0	0	0	0	0	0	0	0	0
FILA2_HUMAN	Q5D862	Filaggrin-2	FLG2	239321	2391	0	0	0	3	3	3	0	0	0	0	0	0	0	0	0	0	0	0	0	0	0	0	0	0	0	0	0	0	0	0	0	0	0	0	0	0	2	2	2	0	0	0	0	0
FLII_HUMAN	Q13045	Protein flightless-1 homolog	FLII	143410	1269	0	0	0	0	0	0	0	0	0	0	0	0	0	0	0	0	0	0	0	0	0	0	0	0	0	0	0	0	0	0	0	0	0	0	0	0	0	0	0	0	0	0	0	0
FLNA_HUMAN	P21333	Filamin-A	FLNA	277587	2647	4	4	4	4	4	4	22	22	21	16	16	15	23	23	21	40	36	33	38	37	33	27	27	24	0	0	0	0	0	0	0	0	0	0	0	0	4	4	4	12	12	12	18	18
FLNB_HUMAN	O75369	Filamin-B	FLNB	275125	2602	0	0	0	2	2	2	5	5	4	3	3	2	15	15	14	25	25	24	18	18	15	17	17	16	0	0	0	0	0	0	0	0	0	0	0	0	0	0	0	2	2	2	6	6
FLNC_HUMAN	Q14315	Filamin-C	FLNC	288135	2725	0	0	0	0	0	0	0	0	0	0	0	0	2	2	0	3	3	0	5	5	0	3	3	0	0	0	0	0	0	0	0	0	0	0	0	0	0	0	0	0	0	0	2	2
FMR1_HUMAN	Q06787	Fragile X mental retardation protein 1	FMR1	70393.1	632	0	0	0	0	0	0	2	2	1	0	0	0	3	3	2	0	0	0	4	4	3	2	2	1	0	0	0	0	0	0	2	2	1	0	0	0	0	0	0	0	0	0	0	0
FINC_HUMAN	P02751	Fibronectin	FN1	259387	2386	0	0	0	0	0	0	0	0	0	4	4	4	12	12	12	0	0	0	0	0	0	4	4	4	0	0	0	0	0	0	0	0	0	0	0	0	0	0	0	0	0	0	26	24
FSCN1_HUMAN	Q16658	Fascin	FSCN1	53886.2	493	0	0	0	0	0	0	0	0	0	0	0	0	3	3	3	5	4	4	3	3	3	4	3	3	3	3	3	0	0	0	3	3	3	0	0	0	0	0	0	0	0	0	0	0
FUBP1_HUMAN	Q96AE4	Far upstream element-binding protein 1	FUBP1	67116.6	644	0	0	0	0	0	0	0	0	0	0	0	0	2	2	2	4	4	4	5	5	4	3	3	3	0	0	0	0	0	0	3	3	3	0	0	0	0	0	0	0	0	0	0	0
FUBP3_HUMAN	Q96I24	Far upstream element-binding protein 3	FUBP3	60960.4	572	0	0	0	0	0	0	0	0	0	0	0	0	0	0	0	0	0	0	5	5	4	0	0	0	0	0	0	0	0	0	0	0	0	0	0	0	0	0	0	0	0	0	0	0
FUS_HUMAN	P35637	RNA-binding protein FUS	FUS	52288.1	526	5	4	2	0	0	0	3	3	2	2	2	1	6	5	4	5	5	4	6	5	4	6	5	4	6	5	4	4	4	3	4	4	3	0	0	0	0	0	0	2	2	1	0	0
FXR1_HUMAN	P51114	Fragile X mental retardation syndrome-related protein 1	FXR1	68892.2	621	0	0	0	0	0	0	4	4	3	0	0	0	21	19	16	9	8	6	21	19	16	13	12	10	8	8	6	6	6	4	13	12	10	6	5	3	0	0	0	2	2	2	0	0
FXR2_HUMAN	P51116	Fragile X mental retardation syndrome-related protein 2	FXR2	73136.3	673	0	0	0	0	0	0	4	4	3	3	3	2	14	12	9	7	7	5	15	11	8	12	11	9	4	4	2	7	6	4	6	6	4	3	3	1	0	0	0	4	4	4	3	3
G3BP1_HUMAN	Q13283	Ras GTPase-activating protein-binding protein 1	G3BP1	51682.2	466	0	0	0	0	0	0	2	2	2	2	2	2	11	8	7	10	8	7	15	9	8	11	8	7	8	6	5	8	6	5	7	6	5	5	3	2	0	0	0	4	4	4	0	0
G3BP2_HUMAN	Q9UN86	Ras GTPase-activating protein-binding protein 2	G3BP2	53542	482	2	1	1	0	0	0	3	2	2	0	0	0	14	8	7	11	7	6	18	9	8	13	8	7	10	7	6	8	5	4	6	5	4	9	6	5	0	0	0	2	2	2	0	0
G6PD_HUMAN	P11413	Glucose-6-phosphate 1-dehydrogenase	G6PD	58817.1	515	0	0	0	0	0	0	0	0	0	0	0	0	5	5	5	7	6	6	8	8	8	7	7	7	0	0	0	0	0	0	0	0	0	0	0	0	0	0	0	0	0	0	0	0
GALT2_HUMAN	Q10471	Polypeptide N-acetylgalactosaminyltransferase 2	GALNT2	64145.6	571	0	0	0	0	0	0	0	0	0	0	0	0	2	2	2	0	0	0	2	2	2	2	2	2	0	0	0	0	0	0	0	0	0	0	0	0	0	0	0	0	0	0	0	0
GANAB_HUMAN	Q14697	Neutral alpha-glucosidase AB	GANAB	105765	944	0	0	0	0	0	0	2	2	2	0	0	0	8	6	6	10	9	9	10	8	8	10	9	9	3	3	3	4	4	4	7	6	6	0	0	0	0	0	0	0	0	0	2	2
G3P_HUMAN	P04406	Glyceraldehyde-3-phosphate dehydrogenase	GAPDH	35676.5	335	0	0	0	9	9	9	3	3	3	3	3	3	13	10	9	22	15	13	15	10	9	15	12	10	11	9	7	11	8	7	13	10	10	13	9	9	0	0	0	6	6	6	5	4
G3PT_HUMAN	O14556	Glyceraldehyde-3-phosphate dehydrogenase, testis-specific	GAPDHS	44038.9	408	0	0	0	0	0	0	0	0	0	0	0	0	0	0	0	0	0	0	0	0	0	0	0	0	2	2	0	0	0	0	0	0	0	0	0	0	0	0	0	0	0	0	0	0
SYG_HUMAN	P41250	Glycine--tRNA ligase	GARS	82406.8	739	0	0	0	0	0	0	0	0	0	0	0	0	3	3	3	4	4	4	2	2	2	2	2	2	0	0	0	0	0	0	2	2	2	0	0	0	0	0	0	0	0	0	0	0
PUR2_HUMAN	P22102	Trifunctional purine biosynthetic protein adenosine-3	GART	106705	1010	0	0	0	0	0	0	0	0	0	0	0	0	2	2	2	4	4	4	2	2	2	3	3	3	0	0	0	0	0	0	2	2	2	0	0	0	0	0	0	0	0	0	0	0
VTDB_HUMAN	P02774	Vitamin D-binding protein	GC	52239.2	474	0	0	0	0	0	0	0	0	0	0	0	0	2	2	2	0	0	0	0	0	0	0	0	0	0	0	0	0	0	0	0	0	0	0	0	0	0	0	0	0	0	0	0	0
GCFC1_HUMAN	Q9Y5B6	GC-rich sequence DNA-binding factor 1	GCFC1	103553	917	0	0	0	0	0	0	0	0	0	0	0	0	3	3	3	0	0	0	3	3	3	0	0	0	0	0	0	0	0	0	0	0	0	0	0	0	0	0	0	0	0	0	0	0
GDIA_HUMAN	P31150	Rab GDP dissociation inhibitor alpha	GDI1	50132.3	447	0	0	0	0	0	0	0	0	0	0	0	0	2	2	0	3	3	0	2	2	0	3	3	0	0	0	0	0	0	0	0	0	0	0	0	0	0	0	0	0	0	0	0	0
GDIB_HUMAN	P50395	Rab GDP dissociation inhibitor beta	GDI2	50197	445	0	0	0	0	0	0	0	0	0	0	0	0	5	5	3	8	8	5	6	6	4	5	5	2	2	2	1	0	0	0	4	4	3	0	0	0	0	0	0	0	0	0	0	0
GFPT1_HUMAN	Q06210	Glutamine--fructose-6-phosphate aminotransferase [isomerizing] 1	GFPT1	78098.5	699	0	0	0	0	0	0	0	0	0	0	0	0	0	0	0	0	0	0	0	0	0	0	0	0	0	0	0	0	0	0	2	2	2	0	0	0	0	0	0	0	0	0	0	0
GGCT_HUMAN	O75223	Gamma-glutamylcyclotransferase	GGCT	20752.4	188	0	0	0	0	0	0	0	0	0	0	0	0	0	0	0	0	0	0	0	0	0	2	2	2	0	0	0	0	0	0	0	0	0	0	0	0	0	0	0	0	0	0	0	0
GLSK_HUMAN	O94925	Glutaminase kidney isoform, mitochondrial	GLS	72676.1	669	0	0	0	0	0	0	0	0	0	0	0	0	0	0	0	0	0	0	0	0	0	0	0	0	0	0	0	0	0	0	0	0	0	0	0	0	0	0	0	0	0	0	0	0
GT251_HUMAN	Q8NBJ5	Procollagen galactosyltransferase 1	GLT25D1	70980.7	622	0	0	0	0	0	0	0	0	0	0	0	0	0	0	0	0	0	0	0	0	0	0	0	0	0	0	0	0	0	0	0	0	0	0	0	0	0	0	0	0	0	0	0	0
DHE3_HUMAN	P00367	Glutamate dehydrogenase 1, mitochondrial	GLUD1	60749.4	558	0	0	0	0	0	0	0	0	0	0	0	0	4	4	4	6	6	6	7	7	7	3	3	3	0	0	0	0	0	0	0	0	0	0	0	0	0	0	0	0	0	0	0	0
GLNA_HUMAN	P15104	Glutamine synthetase	GLUL	41683.4	373	0	0	0	2	2	2	0	0	0	0	0	0	0	0	0	0	0	0	0	0	0	0	0	0	0	0	0	0	0	0	0	0	0	0	0	0	0	0	0	0	0	0	0	0
GNAI1_HUMAN	P63096	Guanine nucleotide-binding protein G(i) subunit alpha-1	GNAI1	40029.3	354	0	0	0	2	2	0	0	0	0	0	0	0	0	0	0	0	0	0	0	0	0	0	0	0	0	0	0	0	0	0	0	0	0	0	0	0	0	0	0	0	0	0	0	0
GNAI2_HUMAN	P04899	Guanine nucleotide-binding protein G(i) subunit alpha-2	GNAI2	40071.2	355	0	0	0	4	4	2	0	0	0	0	0	0	0	0	0	0	0	0	0	0	0	0	0	0	0	0	0	0	0	0	0	0	0	0	0	0	0	0	0	0	0	0	0	0
GNAI3_HUMAN	P08754	Guanine nucleotide-binding protein G(k) subunit alpha	GNAI3	40152.4	354	0	0	0	2	2	0	0	0	0	0	0	0	0	0	0	0	0	0	0	0	0	0	0	0	0	0	0	0	0	0	0	0	0	0	0	0	0	0	0	0	0	0	0	0
GBB1_HUMAN	P62873	Guanine nucleotide-binding protein G(I)/G(S)/G(T) subunit beta-1	GNB1	36887.1	340	0	0	0	2	2	0	0	0	0	0	0	0	0	0	0	0	0	0	0	0	0	0	0	0	0	0	0	0	0	0	0	0	0	0	0	0	0	0	0	0	0	0	0	0
GBB2_HUMAN	P62879	Guanine nucleotide-binding protein G(I)/G(S)/G(T) subunit beta-2	GNB2	36809.2	340	0	0	0	2	2	0	0	0	0	0	0	0	0	0	0	0	0	0	0	0	0	0	0	0	0	0	0	0	0	0	0	0	0	0	0	0	0	0	0	0	0	0	0	0
GBLP_HUMAN	P63244	Guanine nucleotide-binding protein subunit beta-2-like 1	GNB2L1	34556.7	317	0	0	0	5	3	3	3	3	3	0	0	0	6	5	5	5	5	5	6	5	5	4	4	4	0	0	0	0	0	0	2	2	2	0	0	0	0	0	0	4	3	3	0	0
GBB4_HUMAN	Q9HAV0	Guanine nucleotide-binding protein subunit beta-4	GNB4	36981.2	340	0	0	0	2	2	0	0	0	0	0	0	0	0	0	0	0	0	0	0	0	0	0	0	0	0	0	0	0	0	0	0	0	0	0	0	0	0	0	0	0	0	0	0	0
GNL3_HUMAN	Q9BVP2	Guanine nucleotide-binding protein-like 3	GNL3	61232.7	549	0	0	0	0	0	0	0	0	0	0	0	0	6	6	6	5	5	5	6	6	6	7	7	7	5	5	5	3	3	3	2	2	2	0	0	0	0	0	0	0	0	0	0	0
AATC_HUMAN	P17174	Aspartate aminotransferase, cytoplasmic	GOT1	45768.7	413	0	0	0	0	0	0	0	0	0	0	0	0	0	0	0	4	4	4	0	0	0	2	2	2	0	0	0	0	0	0	0	0	0	0	0	0	0	0	0	0	0	0	0	0
AATM_HUMAN	P00505	Aspartate aminotransferase, mitochondrial	GOT2	47085.4	430	0	0	0	0	0	0	0	0	0	0	0	0	0	0	0	4	4	4	4	4	4	4	4	4	0	0	0	0	0	0	4	4	4	0	0	0	0	0	0	0	0	0	0	0
GP1BA_HUMAN	P07359	Platelet glycoprotein Ib alpha chain	GP1BA	68094.2	626	0	0	0	0	0	0	0	0	0	0	0	0	0	0	0	2	1	1	0	0	0	2	1	1	0	0	0	0	0	0	0	0	0	0	0	0	0	0	0	0	0	0	0	0
GPDM_HUMAN	P43304	Glycerol-3-phosphate dehydrogenase, mitochondrial	GPD2	80015.9	727	0	0	0	0	0	0	0	0	0	0	0	0	0	0	0	0	0	0	0	0	0	0	0	0	0	0	0	0	0	0	0	0	0	0	0	0	0	0	0	0	0	0	0	0
G6PI_HUMAN	P06744	Glucose-6-phosphate isomerase	GPI	62625.4	558	0	0	0	3	2	2	0	0	0	0	0	0	6	6	6	8	8	8	5	5	5	4	4	4	3	3	3	3	3	3	6	6	6	0	0	0	0	0	0	0	0	0	0	0
GPR56_HUMAN	Q9Y653	G-protein coupled receptor 56	GPR56	76438.5	693	0	0	0	0	0	0	0	0	0	0	0	0	0	0	0	0	0	0	0	0	0	0	0	0	0	0	0	0	0	0	0	0	0	0	0	0	0	0	0	0	0	0	0	0
GRB2_HUMAN	P62993	Growth factor receptor-bound protein 2	GRB2	24996.5	217	0	0	0	0	0	0	0	0	0	0	0	0	0	0	0	2	2	2	0	0	0	0	0	0	0	0	0	0	0	0	0	0	0	0	0	0	0	0	0	0	0	0	0	0
GRHPR_HUMAN	Q9UBQ7	Glyoxylate reductase/hydroxypyruvate reductase	GRHPR	35371.8	328	0	0	0	0	0	0	0	0	0	0	0	0	0	0	0	0	0	0	0	0	0	0	0	0	0	0	0	0	0	0	0	0	0	0	0	0	0	0	0	0	0	0	0	0
GRPE1_HUMAN	Q9HAV7	GrpE protein homolog 1, mitochondrial	GRPEL1	24133.9	217	0	0	0	0	0	0	0	0	0	0	0	0	0	0	0	0	0	0	0	0	0	0	0	0	0	0	0	0	0	0	0	0	0	0	0	0	0	0	0	0	0	0	0	0
GRSF1_HUMAN	Q12849	G-rich sequence factor 1	GRSF1	52530.8	480	0	0	0	0	0	0	0	0	0	0	0	0	6	6	6	4	4	4	6	6	6	5	5	5	2	2	2	2	2	2	0	0	0	0	0	0	0	0	0	0	0	0	0	0
GRWD1_HUMAN	Q9BQ67	Glutamate-rich WD repeat-containing protein 1	GRWD1	48890.3	446	0	0	0	0	0	0	0	0	0	0	0	0	5	4	4	3	3	3	6	5	5	5	4	4	2	2	2	0	0	0	3	3	3	0	0	0	0	0	0	0	0	0	0	0
GSDMA_HUMAN	Q96QA5	Gasdermin-A	GSDMA	48868	445	0	0	0	2	2	2	0	0	0	0	0	0	0	0	0	0	0	0	0	0	0	0	0	0	0	0	0	0	0	0	0	0	0	0	0	0	0	0	0	0	0	0	0	0
GELS_HUMAN	P06396	Gelsolin	GSN	84890.4	782	0	0	0	9	8	8	0	0	0	2	2	2	3	3	3	0	0	0	5	5	5	3	3	3	2	2	2	4	4	4	4	4	4	0	0	0	0	0	0	0	0	0	0	0
ERF3A_HUMAN	P15170	Eukaryotic peptide chain release factor GTP-binding subunit ERF3A	GSPT1	55334.4	499	0	0	0	0	0	0	0	0	0	0	0	0	0	0	0	2	2	0	3	3	0	0	0	0	0	0	0	0	0	0	0	0	0	0	0	0	0	0	0	0	0	0	0	0
ERF3B_HUMAN	Q8IYD1	Eukaryotic peptide chain release factor GTP-binding subunit ERF3B	GSPT2	68005.8	628	0	0	0	0	0	0	0	0	0	0	0	0	0	0	0	2	2	0	3	3	0	0	0	0	0	0	0	0	0	0	0	0	0	0	0	0	0	0	0	0	0	0	0	0
GSHR_HUMAN	P00390	Glutathione reductase, mitochondrial	GSR	55659.1	522	0	0	0	0	0	0	0	0	0	0	0	0	0	0	0	0	0	0	0	0	0	0	0	0	0	0	0	0	0	0	0	0	0	0	0	0	0	0	0	0	0	0	0	0
GSHB_HUMAN	P48637	Glutathione synthetase	GSS	51822.4	474	0	0	0	0	0	0	0	0	0	0	0	0	0	0	0	3	3	3	2	2	2	2	2	2	0	0	0	2	2	2	0	0	0	0	0	0	0	0	0	0	0	0	0	0
GSTP1_HUMAN	P09211	Glutathione S-transferase P	GSTP1	23163.1	210	0	0	0	4	3	3	3	3	3	0	0	0	0	0	0	0	0	0	0	0	0	0	0	0	0	0	0	0	0	0	0	0	0	0	0	0	0	0	0	0	0	0	0	0
GTF2I_HUMAN	P78347	General transcription factor II-I	GTF2I	111208	998	5	5	5	0	0	0	5	5	5	3	3	3	2	2	2	0	0	0	3	3	3	3	3	2	4	4	3	2	2	1	0	0	0	0	0	0	0	0	0	0	0	0	0	0
TF3C3_HUMAN	Q9Y5Q9	General transcription factor 3C polypeptide 3	GTF3C3	100134	886	0	0	0	0	0	0	0	0	0	0	0	0	0	0	0	0	0	0	0	0	0	0	0	0	0	0	0	0	0	0	0	0	0	0	0	0	0	0	0	0	0	0	2	2
NOG1_HUMAN	Q9BZE4	Nucleolar GTP-binding protein 1	GTPBP4	73420	634	0	0	0	0	0	0	2	2	2	0	0	0	3	3	3	3	3	3	3	3	3	5	5	5	0	0	0	0	0	0	0	0	0	0	0	0	0	0	0	0	0	0	0	0
H1X_HUMAN	Q92522	Histone H1x	H1FX	22247.6	213	0	0	0	0	0	0	3	3	3	0	0	0	0	0	0	0	0	0	0	0	0	0	0	0	0	0	0	0	0	0	0	0	0	0	0	0	2	2	2	3	3	3	2	2
H2AJ_HUMAN	Q9BTM1	Histone H2A.J	H2AFJ	13896.9	129	0	0	0	6	6	0	2	2	0	0	0	0	4	3	0	5	4	0	3	3	0	5	3	0	0	0	0	0	0	0	0	0	0	0	0	0	0	0	0	0	0	0	0	0
H2AV_HUMAN	Q71UI9	Histone H2A.V	H2AFV	13354.6	128	0	0	0	4	4	0	2	2	0	0	0	0	3	3	0	5	4	0	3	3	0	4	3	0	0	0	0	0	0	0	0	0	0	0	0	0	0	0	0	0	0	0	0	0
H2AX_HUMAN	P16104	Histone H2A.x	H2AFX	15005.4	143	0	0	0	4	4	0	2	2	0	0	0	0	2	2	0	5	4	0	2	2	0	3	2	0	0	0	0	0	0	0	0	0	0	0	0	0	0	0	0	0	0	0	0	0
H2AZ_HUMAN	P0C0S5	Histone H2A.Z	H2AFZ	13382.6	128	0	0	0	4	4	0	2	2	0	0	0	0	3	3	0	5	4	0	3	3	0	4	3	0	0	0	0	0	0	0	0	0	0	0	0	0	0	0	0	0	0	0	0	0
H2BFS_HUMAN	P57053	Histone H2B type F-S	H2BFS	13709.6	126	0	0	0	4	4	0	3	3	0	0	0	0	3	2	0	3	2	0	3	2	0	3	2	0	0	0	0	0	0	0	2	2	0	0	0	0	0	0	0	2	2	0	0	0
H33_HUMAN	P84243	Histone H3.3	H3F3A	15204.5	136	0	0	0	0	0	0	2	2	0	0	0	0	5	5	0	3	3	0	2	2	0	2	2	0	0	0	0	0	0	0	0	0	0	0	0	0	0	0	0	2	2	0	0	0
H3C_HUMAN	Q6NXT2	Histone H3.3C	H3F3C	15090.4	135	0	0	0	0	0	0	0	0	0	0	0	0	4	4	0	2	2	0	0	0	0	0	0	0	0	0	0	0	0	0	0	0	0	0	0	0	0	0	0	0	0	0	0	0
ECHA_HUMAN	P40939	Trifunctional enzyme subunit alpha, mitochondrial	HADHA	82161.1	763	0	0	0	0	0	0	0	0	0	0	0	0	0	0	0	0	0	0	0	0	0	2	2	2	0	0	0	0	0	0	0	0	0	0	0	0	0	0	0	0	0	0	0	0
ECHB_HUMAN	P55084	Trifunctional enzyme subunit beta, mitochondrial	HADHB	50683.7	474	0	0	0	0	0	0	0	0	0	0	0	0	0	0	0	0	0	0	0	0	0	0	0	0	0	0	0	0	0	0	0	0	0	0	0	0	0	0	0	0	0	0	0	0
SYHC_HUMAN	P12081	Histidine--tRNA ligase, cytoplasmic	HARS	56988.3	509	0	0	0	0	0	0	0	0	0	0	0	0	3	3	1	4	4	2	2	2	1	2	2	1	0	0	0	0	0	0	0	0	0	0	0	0	0	0	0	0	0	0	0	0
SYHM_HUMAN	P49590	Probable histidine--tRNA ligase, mitochondrial	HARS2	56417.8	506	0	0	0	0	0	0	0	0	0	0	0	0	2	2	0	2	2	0	0	0	0	0	0	0	0	0	0	0	0	0	0	0	0	0	0	0	0	0	0	0	0	0	0	0
HAT1_HUMAN	O14929	Histone acetyltransferase type B catalytic subunit	HAT1	49190.9	419	0	0	0	0	0	0	0	0	0	0	0	0	0	0	0	0	0	0	0	0	0	0	0	0	0	0	0	0	0	0	0	0	0	0	0	0	0	0	0	0	0	0	0	0
HBA_HUMAN	P69905	Hemoglobin subunit alpha	HBA1	15054	142	8	6	6	0	0	0	0	0	0	0	0	0	0	0	0	0	0	0	0	0	0	0	0	0	0	0	0	0	0	0	0	0	0	0	0	0	0	0	0	0	0	0	0	0
HBB_HUMAN	P68871	Hemoglobin subunit beta	HBB	15890.3	147	7	6	4	0	0	0	0	0	0	0	0	0	0	0	0	0	0	0	0	0	0	0	0	0	0	0	0	0	0	0	0	0	0	0	0	0	0	0	0	0	0	0	0	0
HBD_HUMAN	P02042	Hemoglobin subunit delta	HBD	15931.3	147	3	3	1	0	0	0	0	0	0	0	0	0	0	0	0	0	0	0	0	0	0	0	0	0	0	0	0	0	0	0	0	0	0	0	0	0	0	0	0	0	0	0	0	0
HBE_HUMAN	P02100	Hemoglobin subunit epsilon	HBE1	16030.5	147	0	0	0	0	0	0	0	0	0	0	0	0	0	0	0	0	0	0	0	0	0	0	0	0	0	0	0	0	0	0	0	0	0	0	0	0	0	0	0	0	0	0	0	0
HBG1_HUMAN	P69891	Hemoglobin subunit gamma-1	HBG1	15936.4	147	0	0	0	0	0	0	0	0	0	0	0	0	0	0	0	0	0	0	0	0	0	0	0	0	0	0	0	0	0	0	0	0	0	0	0	0	0	0	0	0	0	0	0	0
HBG2_HUMAN	P69892	Hemoglobin subunit gamma-2	HBG2	15922.3	147	0	0	0	0	0	0	0	0	0	0	0	0	0	0	0	0	0	0	0	0	0	0	0	0	0	0	0	0	0	0	0	0	0	0	0	0	0	0	0	0	0	0	0	0
HDAC1_HUMAN	Q13547	Histone deacetylase 1	HDAC1	54617.9	482	0	0	0	0	0	0	0	0	0	0	0	0	0	0	0	0	0	0	3	3	0	0	0	0	0	0	0	0	0	0	0	0	0	0	0	0	0	0	0	0	0	0	0	0
HDAC2_HUMAN	Q92769	Histone deacetylase 2	HDAC2	54894.9	488	0	0	0	0	0	0	0	0	0	0	0	0	0	0	0	0	0	0	3	3	0	0	0	0	0	0	0	0	0	0	0	0	0	0	0	0	0	0	0	0	0	0	0	0
HDGF_HUMAN	P51858	Hepatoma-derived growth factor	HDGF	26497.9	240	0	0	0	0	0	0	0	0	0	0	0	0	2	1	1	5	3	3	0	0	0	4	2	2	2	1	1	0	0	0	2	1	1	2	1	1	0	0	0	0	0	0	0	0
VIGLN_HUMAN	Q00341	Vigilin	HDLBP	140167	1268	0	0	0	0	0	0	0	0	0	0	0	0	0	0	0	2	2	2	3	3	3	0	0	0	0	0	0	0	0	0	0	0	0	0	0	0	0	0	0	0	0	0	0	0
HERC2_HUMAN	O95714	E3 ubiquitin-protein ligase HERC2	HERC2	520271	4834	0	0	0	0	0	0	0	0	0	0	0	0	5	5	5	0	0	0	2	2	2	0	0	0	0	0	0	0	0	0	0	0	0	0	0	0	0	0	0	0	0	0	0	0
HERC5_HUMAN	Q9UII4	E3 ISG15--protein ligase HERC5	HERC5	115624	1024	0	0	0	0	0	0	2	2	2	0	0	0	0	0	0	0	0	0	0	0	0	0	0	0	0	0	0	0	0	0	0	0	0	0	0	0	0	0	0	0	0	0	0	0
HINT1_HUMAN	P49773	Histidine triad nucleotide-binding protein 1	HINT1	13679.1	126	0	0	0	0	0	0	0	0	0	0	0	0	2	1	1	2	1	1	2	1	1	2	1	1	0	0	0	0	0	0	0	0	0	0	0	0	0	0	0	0	0	0	0	0
H11_HUMAN	Q02539	Histone H1.1	HIST1H1A	21443	215	0	0	0	2	2	0	3	3	0	3	3	0	2	2	0	2	2	0	0	0	0	2	2	0	0	0	0	0	0	0	0	0	0	0	0	0	0	0	0	4	4	1	3	3
H15_HUMAN	P16401	Histone H1.5	HIST1H1B	22340.5	226	0	0	0	0	0	0	4	3	3	0	0	0	0	0	0	0	0	0	0	0	0	0	0	0	0	0	0	0	0	0	0	0	0	0	0	0	0	0	0	4	4	4	0	0
H12_HUMAN	P16403	Histone H1.2	HIST1H1C	21093.8	213	0	0	0	5	5	0	7	7	0	6	6	0	3	3	0	4	4	0	0	0	0	4	4	0	2	2	0	2	2	0	0	0	0	0	0	0	0	0	0	6	6	0	4	4
H13_HUMAN	P16402	Histone H1.3	HIST1H1D	22062.4	221	0	0	0	5	5	0	7	7	0	6	6	0	3	3	0	4	4	0	0	0	0	4	4	0	2	2	0	2	2	0	0	0	0	0	0	0	0	0	0	6	6	0	4	4
H14_HUMAN	P10412	Histone H1.4	HIST1H1E	21578.1	219	0	0	0	5	5	0	7	7	0	6	6	0	3	3	0	4	4	0	0	0	0	4	4	0	2	2	0	2	2	0	0	0	0	0	0	0	0	0	0	6	6	0	4	4
H1T_HUMAN	P22492	Histone H1t	HIST1H1T	21539.8	207	0	0	0	2	2	0	3	3	0	3	3	0	2	2	0	2	2	0	0	0	0	2	2	0	0	0	0	0	0	0	0	0	0	0	0	0	0	0	0	3	3	0	3	3
H2A1A_HUMAN	Q96QV6	Histone H2A type 1-A	HIST1H2AA	14078.9	131	0	0	0	4	4	0	2	2	0	0	0	0	2	2	0	5	4	0	2	2	0	3	2	0	0	0	0	0	0	0	0	0	0	0	0	0	0	0	0	0	0	0	0	0
H2A1B_HUMAN	P04908	Histone H2A type 1-B/E	HIST1H2AB	14029	130	0	0	0	5	5	0	2	2	0	0	0	0	3	3	0	5	4	0	2	2	0	3	2	0	0	0	0	0	0	0	0	0	0	0	0	0	0	0	0	0	0	0	0	0
H2A1C_HUMAN	Q93077	Histone H2A type 1-C	HIST1H2AC	13999	130	0	0	0	5	5	0	2	2	0	0	0	0	3	3	0	5	4	0	2	2	0	3	2	0	0	0	0	0	0	0	0	0	0	0	0	0	0	0	0	0	0	0	0	0
H2A1D_HUMAN	P20671	Histone H2A type 1-D	HIST1H2AD	14001	130	0	0	0	6	6	0	2	2	0	0	0	0	4	3	0	5	4	0	3	3	0	5	3	0	0	0	0	0	0	0	0	0	0	0	0	0	0	0	0	0	0	0	0	0
H2A1_HUMAN	P0C0S8	Histone H2A type 1	HIST1H2AG	14001	130	0	0	0	6	6	0	2	2	0	0	0	0	4	3	0	5	4	0	3	3	0	5	3	0	0	0	0	0	0	0	0	0	0	0	0	0	0	0	0	0	0	0	0	0
H2A1H_HUMAN	Q96KK5	Histone H2A type 1-H	HIST1H2AH	13815.8	128	0	0	0	6	6	0	2	2	0	0	0	0	4	3	0	5	4	0	3	3	0	5	3	0	0	0	0	0	0	0	0	0	0	0	0	0	0	0	0	0	0	0	0	0
H2A1J_HUMAN	Q99878	Histone H2A type 1-J	HIST1H2AJ	13845.9	128	0	0	0	6	6	0	2	2	0	0	0	0	4	3	0	5	4	0	3	3	0	5	3	0	0	0	0	0	0	0	0	0	0	0	0	0	0	0	0	0	0	0	0	0
H2B1B_HUMAN	P33778	Histone H2B type 1-B	HIST1H2BB	13683.7	126	0	0	0	4	4	0	2	2	0	0	0	0	2	2	0	0	0	0	2	2	0	0	0	0	0	0	0	0	0	0	0	0	0	0	0	0	0	0	0	0	0	0	0	0
H2B1C_HUMAN	P62807	Histone H2B type 1-C/E/F/G/I	HIST1H2BC	13655.6	126	0	0	0	4	4	0	3	3	0	0	0	0	3	2	0	3	2	0	3	2	0	3	2	0	0	0	0	0	0	0	2	2	0	0	0	0	0	0	0	2	2	0	0	0
H2B1D_HUMAN	P58876	Histone H2B type 1-D	HIST1H2BD	13685.6	126	0	0	0	4	4	0	3	3	0	0	0	0	3	2	0	3	2	0	3	2	0	3	2	0	0	0	0	0	0	0	2	2	0	0	0	0	0	0	0	2	2	0	0	0
H2B1H_HUMAN	Q93079	Histone H2B type 1-H	HIST1H2BH	13641.6	126	0	0	0	4	4	0	3	3	0	0	0	0	3	2	0	3	2	0	3	2	0	3	2	0	0	0	0	0	0	0	2	2	0	0	0	0	0	0	0	2	2	0	0	0
H2B1J_HUMAN	P06899	Histone H2B type 1-J	HIST1H2BJ	13669.6	126	0	0	0	4	4	0	2	2	0	0	0	0	2	2	0	0	0	0	2	2	0	0	0	0	0	0	0	0	0	0	0	0	0	0	0	0	0	0	0	0	0	0	0	0
H2B1K_HUMAN	O60814	Histone H2B type 1-K	HIST1H2BK	13655.6	126	0	0	0	4	4	0	3	3	0	0	0	0	3	2	0	3	2	0	3	2	0	3	2	0	0	0	0	0	0	0	2	2	0	0	0	0	0	0	0	2	2	0	0	0
H2B1L_HUMAN	Q99880	Histone H2B type 1-L	HIST1H2BL	13685.7	126	0	0	0	4	4	0	3	3	0	0	0	0	3	2	0	3	2	0	3	2	0	3	2	0	0	0	0	0	0	0	2	2	0	0	0	0	0	0	0	2	2	0	0	0
H2B1M_HUMAN	Q99879	Histone H2B type 1-M	HIST1H2BM	13738.7	126	0	0	0	4	4	0	3	3	0	0	0	0	3	2	0	3	2	0	3	2	0	3	2	0	0	0	0	0	0	0	2	2	0	0	0	0	0	0	0	2	2	0	0	0
H2B1N_HUMAN	Q99877	Histone H2B type 1-N	HIST1H2BN	13655.6	126	0	0	0	4	4	0	3	3	0	0	0	0	3	2	0	3	2	0	3	2	0	3	2	0	0	0	0	0	0	0	2	2	0	0	0	0	0	0	0	2	2	0	0	0
H2B1O_HUMAN	P23527	Histone H2B type 1-O	HIST1H2BO	13655.6	126	0	0	0	4	4	0	2	2	0	0	0	0	2	2	0	0	0	0	2	2	0	0	0	0	0	0	0	0	0	0	0	0	0	0	0	0	0	0	0	0	0	0	0	0
H31_HUMAN	P68431	Histone H3.1	HIST1H3A	15296.5	136	0	0	0	0	0	0	2	2	0	0	0	0	5	5	0	3	3	0	2	2	0	2	2	0	0	0	0	0	0	0	0	0	0	0	0	0	0	0	0	2	2	0	0	0
H4_HUMAN	P62805	Histone H4	HIST1H4A	11310.4	103	0	0	0	4	4	4	0	0	0	0	0	0	5	4	4	0	0	0	4	3	3	4	3	3	0	0	0	0	0	0	0	0	0	0	0	0	0	0	0	2	2	2	0	0
H2A2A_HUMAN	Q6FI13	Histone H2A type 2-A	HIST2H2AA3	13988.9	130	0	0	0	6	6	0	2	2	0	0	0	0	4	3	0	5	4	0	3	3	0	5	3	0	0	0	0	0	0	0	0	0	0	0	0	0	0	0	0	0	0	0	0	0
H2A2B_HUMAN	Q8IUE6	Histone H2A type 2-B	HIST2H2AB	13888.9	130	0	0	0	0	0	0	0	0	0	0	0	0	2	2	1	2	1	0	0	0	0	2	1	0	0	0	0	0	0	0	0	0	0	0	0	0	0	0	0	0	0	0	0	0
H2A2C_HUMAN	Q16777	Histone H2A type 2-C	HIST2H2AC	13865.9	129	0	0	0	6	6	0	2	2	0	0	0	0	4	3	0	5	4	0	3	3	0	5	3	0	0	0	0	0	0	0	0	0	0	0	0	0	0	0	0	0	0	0	0	0
H2B2C_HUMAN	Q6DN03	Putative histone H2B type 2-C	HIST2H2BC	21072.3	193	0	0	0	0	0	0	0	0	0	0	0	0	2	2	0	0	0	0	2	2	0	0	0	0	0	0	0	0	0	0	0	0	0	0	0	0	0	0	0	0	0	0	0	0
H2B2D_HUMAN	Q6DRA6	Putative histone H2B type 2-D	HIST2H2BD	17684.6	164	0	0	0	0	0	0	0	0	0	0	0	0	2	2	0	0	0	0	2	2	0	0	0	0	0	0	0	0	0	0	0	0	0	0	0	0	0	0	0	0	0	0	0	0
H2B2E_HUMAN	Q16778	Histone H2B type 2-E	HIST2H2BE	13669.6	126	0	0	0	4	4	0	2	2	0	0	0	0	2	2	0	0	0	0	2	2	0	0	0	0	0	0	0	0	0	0	0	0	0	0	0	0	0	0	0	0	0	0	0	0
H2B2F_HUMAN	Q5QNW6	Histone H2B type 2-F	HIST2H2BF	13669.6	126	0	0	0	4	4	0	3	3	0	0	0	0	3	2	0	3	2	0	3	2	0	3	2	0	0	0	0	0	0	0	2	2	0	0	0	0	0	0	0	2	2	0	0	0
H32_HUMAN	Q71DI3	Histone H3.2	HIST2H3A	15264.5	136	0	0	0	0	0	0	2	2	0	0	0	0	5	5	0	3	3	0	2	2	0	2	2	0	0	0	0	0	0	0	0	0	0	0	0	0	0	0	0	2	2	0	0	0
H2A3_HUMAN	Q7L7L0	Histone H2A type 3	HIST3H2A	13999	130	0	0	0	5	5	0	2	2	0	0	0	0	3	3	0	5	4	0	2	2	0	3	2	0	0	0	0	0	0	0	0	0	0	0	0	0	0	0	0	0	0	0	0	0
H2B3B_HUMAN	Q8N257	Histone H2B type 3-B	HIST3H2BB	13641.6	126	0	0	0	4	4	0	2	2	0	0	0	0	2	2	0	0	0	0	2	2	0	0	0	0	0	0	0	0	0	0	0	0	0	0	0	0	0	0	0	0	0	0	0	0
H31T_HUMAN	Q16695	Histone H3.1t	HIST3H3	15384.5	136	0	0	0	0	0	0	2	2	0	0	0	0	5	5	0	3	3	0	2	2	0	2	2	0	0	0	0	0	0	0	0	0	0	0	0	0	0	0	0	2	2	0	0	0
HJURP_HUMAN	Q8NCD3	Holliday junction recognition protein	HJURP	82013.5	748	0	0	0	0	0	0	0	0	0	0	0	0	0	0	0	0	0	0	0	0	0	0	0	0	4	4	4	0	0	0	0	0	0	0	0	0	0	0	0	0	0	0	0	0
HXK1_HUMAN	P19367	Hexokinase-1	HK1	101618	917	0	0	0	0	0	0	0	0	0	0	0	0	0	0	0	0	0	0	0	0	0	0	0	0	0	0	0	0	0	0	0	0	0	0	0	0	0	0	0	0	0	0	0	0
1A80_HUMAN	Q09160	HLA class I histocompatibility antigen, A alpha chain	HLA-A	40316.3	365	0	0	0	0	0	0	0	0	0	0	0	0	0	0	0	4	4	4	3	3	3	3	3	3	0	0	0	0	0	0	0	0	0	0	0	0	0	0	0	0	0	0	0	0
1B82_HUMAN	Q29718	HLA class I histocompatibility antigen, B alpha chain	HLA-B	39962.2	362	0	0	0	0	0	0	0	0	0	0	0	0	0	0	0	2	2	2	2	2	2	0	0	0	0	0	0	0	0	0	0	0	0	0	0	0	0	0	0	0	0	0	0	0
1C18_HUMAN	Q29865	HLA class I histocompatibility antigen, Cw alpha chain	HLA-C	40521.4	366	0	0	0	0	0	0	0	0	0	0	0	0	0	0	0	2	2	2	2	2	2	2	2	2	0	0	0	0	0	0	0	0	0	0	0	0	0	0	0	0	0	0	0	0
HLAE_HUMAN	P13747	HLA class I histocompatibility antigen, alpha chain E	HLA-E	39650	358	0	0	0	0	0	0	0	0	0	0	0	0	0	0	0	0	0	0	0	0	0	0	0	0	0	0	0	0	0	0	0	0	0	0	0	0	0	0	0	0	0	0	0	0
HLAH_HUMAN	P01893	Putative HLA class I histocompatibility antigen, alpha chain H	HLA-H	40480.3	362	0	0	0	0	0	0	0	0	0	0	0	0	0	0	0	0	0	0	0	0	0	0	0	0	0	0	0	0	0	0	0	0	0	0	0	0	0	0	0	0	0	0	0	0
HMGB1_HUMAN	P09429	High mobility group protein B1	HMGB1	24684.2	215	0	0	0	0	0	0	0	0	0	0	0	0	2	2	0	2	2	0	2	2	0	2	2	0	0	0	0	2	2	0	0	0	0	0	0	0	0	0	0	0	0	0	0	0
HMGB2_HUMAN	P26583	High mobility group protein B2	HMGB2	23728.8	209	0	0	0	0	0	0	0	0	0	0	0	0	0	0	0	2	2	1	0	0	0	0	0	0	0	0	0	0	0	0	0	0	0	0	0	0	0	0	0	0	0	0	0	0
HMCS1_HUMAN	Q01581	Hydroxymethylglutaryl-CoA synthase, cytoplasmic	HMGCS1	56599.5	520	0	0	0	0	0	0	0	0	0	0	0	0	0	0	0	3	3	3	0	0	0	0	0	0	0	0	0	0	0	0	0	0	0	0	0	0	0	0	0	0	0	0	0	0
HN1L_HUMAN	Q9H910	Hematological and neurological expressed 1-like protein	HN1L	19697.1	190	0	0	0	0	0	0	0	0	0	0	0	0	0	0	0	2	2	2	0	0	0	0	0	0	0	0	0	0	0	0	0	0	0	0	0	0	0	0	0	0	0	0	0	0
ROA1_HUMAN	P09651	Heterogeneous nuclear ribonucleoprotein A1	HNRNPA1	38033.3	372	0	0	0	2	2	0	3	3	1	0	0	0	13	12	7	10	10	6	13	12	7	12	12	8	3	3	2	3	3	2	5	5	4	3	3	2	0	0	0	3	3	2	2	2
RA1L2_HUMAN	Q32P51	Heterogeneous nuclear ribonucleoprotein A1-like 2	HNRNPA1L2	33674.4	320	0	0	0	2	2	0	2	2	0	0	0	0	5	5	0	3	3	0	5	5	0	3	3	0	0	0	0	0	0	0	0	0	0	0	0	0	0	0	0	0	0	0	0	0
ROA2_HUMAN	P22626	Heterogeneous nuclear ribonucleoproteins A2/B1	HNRNPA2B1	36988.8	353	0	0	0	3	3	3	2	2	2	2	2	2	7	7	7	7	7	7	9	9	9	10	10	10	3	3	3	3	3	3	5	5	5	2	2	2	0	0	0	2	2	2	0	0
ROA3_HUMAN	P51991	Heterogeneous nuclear ribonucleoprotein A3	HNRNPA3	39152.7	378	0	0	0	0	0	0	0	0	0	0	0	0	7	7	7	4	4	4	7	6	6	5	5	5	0	0	0	0	0	0	3	3	3	0	0	0	0	0	0	0	0	0	0	0
ROAA_HUMAN	Q99729	Heterogeneous nuclear ribonucleoprotein A/B	HNRNPAB	35880.5	332	0	0	0	0	0	0	0	0	0	0	0	0	0	0	0	0	0	0	0	0	0	0	0	0	0	0	0	0	0	0	0	0	0	0	0	0	0	0	0	0	0	0	0	0
HNRPC_HUMAN	P07910	Heterogeneous nuclear ribonucleoproteins C1/C2	HNRNPC	33087.7	306	0	0	0	4	4	2	5	5	2	5	5	4	4	4	2	6	5	2	6	6	4	10	8	4	0	0	0	0	0	0	2	2	2	0	0	0	0	0	0	6	6	3	5	5
HNRCL_HUMAN	O60812	Heterogeneous nuclear ribonucleoprotein C-like 1	HNRNPCL1	31608.8	293	0	0	0	2	2	0	3	3	0	0	0	0	2	2	0	3	3	0	0	0	0	4	4	0	0	0	0	0	0	0	0	0	0	0	0	0	0	0	0	3	3	0	0	0
HNRPD_HUMAN	Q14103	Heterogeneous nuclear ribonucleoprotein D0	HNRNPD	37944.4	355	2	2	1	0	0	0	2	2	1	0	0	0	2	2	2	0	0	0	2	2	2	2	2	2	0	0	0	0	0	0	0	0	0	0	0	0	0	0	0	0	0	0	0	0
HNRPF_HUMAN	P52597	Heterogeneous nuclear ribonucleoprotein F	HNRNPF	45033	415	0	0	0	4	4	3	5	5	4	3	3	2	9	7	6	5	3	2	8	7	6	9	7	6	5	4	3	7	6	5	4	3	2	0	0	0	2	2	2	3	3	2	0	0
HNRH1_HUMAN	P31943	Heterogeneous nuclear ribonucleoprotein H	HNRNPH1	48588.6	449	2	2	0	7	6	1	4	4	1	5	4	1	8	6	2	5	4	2	9	6	2	7	5	2	5	4	1	7	5	2	5	4	2	0	0	0	2	2	0	4	3	0	4	3
HNRH2_HUMAN	P55795	Heterogeneous nuclear ribonucleoprotein H2	HNRNPH2	48558.5	449	2	2	0	6	5	0	3	3	0	4	3	0	6	4	0	3	2	0	7	4	0	5	3	0	4	3	0	5	3	0	3	2	0	0	0	0	2	2	0	4	3	0	3	2
HNRPK_HUMAN	P61978	Heterogeneous nuclear ribonucleoprotein K	HNRNPK	50414.6	463	0	0	0	5	5	5	4	4	4	2	2	2	15	12	12	12	11	11	19	13	13	18	13	13	8	8	8	7	7	7	9	9	9	6	6	6	0	0	0	4	4	4	2	2
HNRPL_HUMAN	P14866	Heterogeneous nuclear ribonucleoprotein L	HNRNPL	63386.6	589	0	0	0	0	0	0	0	0	0	0	0	0	6	6	6	4	4	4	7	7	7	5	5	5	0	0	0	0	0	0	0	0	0	0	0	0	0	0	0	0	0	0	0	0
HNRPM_HUMAN	P52272	Heterogeneous nuclear ribonucleoprotein M	HNRNPM	76934.5	730	14	14	14	3	3	3	18	16	16	14	12	12	16	15	15	9	9	9	18	16	16	14	13	13	7	7	7	6	6	6	7	7	7	4	4	4	7	6	6	16	13	13	16	14
HNRPR_HUMAN	O43390	Heterogeneous nuclear ribonucleoprotein R	HNRNPR	70433.4	633	2	2	0	3	3	2	5	5	3	5	5	3	7	7	3	4	4	1	9	9	5	5	5	2	0	0	0	0	0	0	0	0	0	2	1	0	0	0	0	4	4	3	4	4
HNRPU_HUMAN	Q00839	Heterogeneous nuclear ribonucleoprotein U	HNRNPU	89870.2	825	4	4	4	2	2	2	10	10	10	8	8	8	14	12	12	12	10	10	19	14	14	18	14	14	6	6	6	5	5	5	5	5	5	0	0	0	2	2	2	8	8	8	13	12
HNRL1_HUMAN	Q9BUJ2	Heterogeneous nuclear ribonucleoprotein U-like protein 1	HNRNPUL1	94877.5	856	2	2	2	0	0	0	4	4	4	3	3	3	10	9	9	6	6	6	13	12	12	10	10	10	0	0	0	0	0	0	0	0	0	0	0	0	0	0	0	0	0	0	4	4
HNRDL_HUMAN	O14979	Heterogeneous nuclear ribonucleoprotein D-like	HNRPDL	45879.2	420	0	0	0	0	0	0	0	0	0	0	0	0	0	0	0	0	0	0	0	0	0	0	0	0	0	0	0	0	0	0	0	0	0	0	0	0	0	0	0	0	0	0	0	0
HPT_HUMAN	P00738	Haptoglobin	HP	44870.6	406	0	0	0	4	4	2	0	0	0	6	6	2	12	10	4	5	5	3	0	0	0	17	14	5	4	4	2	2	2	1	3	3	2	2	2	1	0	0	0	0	0	0	0	0
HP1B3_HUMAN	Q5SSJ5	Heterochromatin protein 1-binding protein 3	HP1BP3	60271.5	553	0	0	0	0	0	0	0	0	0	2	2	2	0	0	0	0	0	0	0	0	0	0	0	0	0	0	0	0	0	0	0	0	0	0	0	0	0	0	0	0	0	0	0	0
HPTR_HUMAN	P00739	Haptoglobin-related protein	HPR	38714.8	348	0	0	0	2	2	0	0	0	0	4	4	1	8	6	0	0	0	0	0	0	0	11	9	0	0	0	0	0	0	0	0	0	0	0	0	0	0	0	0	0	0	0	0	0
HPRT_HUMAN	P00492	Hypoxanthine-guanine phosphoribosyltransferase	HPRT1	24369.6	218	0	0	0	0	0	0	0	0	0	0	0	0	0	0	0	2	2	2	0	0	0	2	2	2	0	0	0	0	0	0	0	0	0	0	0	0	0	0	0	0	0	0	0	0
HEMO_HUMAN	P02790	Hemopexin	HPX	51113.4	462	0	0	0	0	0	0	0	0	0	0	0	0	3	2	2	0	0	0	0	0	0	3	2	2	0	0	0	0	0	0	0	0	0	0	0	0	0	0	0	0	0	0	0	0
HORN_HUMAN	Q86YZ3	Hornerin	HRNR	266902	2850	0	0	0	0	0	0	0	0	0	0	0	0	3	3	3	0	0	0	0	0	0	0	0	0	0	0	0	0	0	0	0	0	0	0	0	0	2	1	1	0	0	0	0	0
HCD2_HUMAN	Q99714	3-hydroxyacyl-CoA dehydrogenase type-2	HSD17B10	26696.2	261	0	0	0	0	0	0	2	2	2	2	2	2	0	0	0	4	4	4	2	2	2	2	2	2	0	0	0	0	0	0	0	0	0	0	0	0	0	0	0	0	0	0	0	0
DHB4_HUMAN	P51659	Peroxisomal multifunctional enzyme type 2	HSD17B4	78786.6	736	0	0	0	0	0	0	0	0	0	0	0	0	4	4	4	4	4	4	6	6	6	3	3	3	0	0	0	0	0	0	0	0	0	0	0	0	0	0	0	0	0	0	0	0
HSDL2_HUMAN	Q6YN16	Hydroxysteroid dehydrogenase-like protein 2	HSDL2	44995.6	418	0	0	0	0	0	0	0	0	0	0	0	0	0	0	0	0	0	0	2	2	2	0	0	0	0	0	0	0	0	0	0	0	0	0	0	0	0	0	0	0	0	0	0	0
HS90A_HUMAN	P07900	Heat shock protein HSP 90-alpha	HSP90AA1	83916.9	732	6	6	3	9	9	5	10	10	6	11	11	5	28	25	7	28	24	8	31	24	7	26	23	8	20	18	5	12	11	2	25	22	7	12	7	2	2	2	0	8	7	3	14	13
HS902_HUMAN	Q14568	Putative heat shock protein HSP 90-alpha A2	HSP90AA2	39002.5	343	2	2	0	3	3	0	0	0	0	3	3	0	9	8	0	8	6	0	11	8	0	9	8	0	7	6	0	7	6	0	8	7	0	8	4	0	2	2	0	2	2	0	4	4
HS904_HUMAN	Q58FG1	Putative heat shock protein HSP 90-alpha A4	HSP90AA4P	47216.3	418	0	0	0	0	0	0	0	0	0	0	0	0	0	0	0	0	0	0	2	1	0	0	0	0	0	0	0	0	0	0	0	0	0	0	0	0	0	0	0	0	0	0	0	0
HS905_HUMAN	Q58FG0	Putative heat shock protein HSP 90-alpha A5	HSP90AA5P	38455.8	334	0	0	0	0	0	0	0	0	0	0	0	0	5	5	0	5	5	0	6	5	0	5	5	0	4	4	0	3	3	0	4	4	0	0	0	0	0	0	0	0	0	0	0	0
HS90B_HUMAN	P08238	Heat shock protein HSP 90-beta	HSP90AB1	82426.3	724	9	9	4	7	7	2	11	10	3	11	11	5	32	29	6	30	27	5	32	26	5	27	24	6	21	20	6	18	17	6	26	23	4	20	8	2	3	3	1	5	5	1	11	11
H90B2_HUMAN	Q58FF8	Putative heat shock protein HSP 90-beta 2	HSP90AB2P	43887.2	381	3	3	0	3	3	0	4	4	0	2	2	0	13	11	0	13	11	0	13	10	0	13	11	0	10	9	0	8	7	0	12	11	0	12	5	0	2	2	0	0	0	0	5	5
H90B3_HUMAN	Q58FF7	Putative heat shock protein HSP 90-beta-3	HSP90AB3P	67608.2	597	2	2	0	3	3	0	4	4	0	3	3	0	22	20	0	21	19	0	22	18	0	17	15	0	15	13	0	12	10	0	18	16	0	8	4	0	0	0	0	2	2	0	5	5
H90B4_HUMAN	Q58FF6	Putative heat shock protein HSP 90-beta 4	HSP90AB4P	57553.8	505	0	0	0	0	0	0	0	0	0	0	0	0	7	7	0	6	6	0	7	6	0	5	5	0	6	6	0	2	2	0	5	5	0	2	2	0	0	0	0	0	0	0	2	2
ENPL_HUMAN	P14625	Endoplasmin	HSP90B1	91545.6	803	4	4	3	3	3	2	5	5	3	2	2	2	24	22	17	25	22	17	26	22	17	24	22	16	19	18	13	15	14	10	21	20	14	7	6	4	0	0	0	2	2	2	4	4
ENPLL_HUMAN	Q58FF3	Putative endoplasmin-like protein	HSP90B2P	45460	399	0	0	0	0	0	0	0	0	0	0	0	0	4	3	0	4	3	0	4	3	0	5	4	0	4	3	0	4	3	0	5	4	0	0	0	0	0	0	0	0	0	0	0	0
HSP71_HUMAN	P08107	Heat shock 70 kDa protein 1A/1B*	HSPA1A	69447.2	641	8	8	3	11	10	5	14	13	4	9	8	1	23	17	12	21	16	12	24	17	12	24	18	12	20	16	11	16	15	10	21	15	10	14	9	4	6	6	3	9	8	1	5	5
HS71L_HUMAN	P34931	Heat shock 70 kDa protein 1-like	HSPA1L	69865.5	641	5	5	0	5	5	0	10	9	0	8	7	0	6	5	0	5	4	0	7	5	0	7	6	0	5	5	0	5	4	0	6	5	0	8	4	0	5	5	0	8	7	0	3	3
HSP72_HUMAN	P54652	Heat shock-related 70 kDa protein 2	HSPA2	69416	639	6	6	0	8	7	0	10	9	0	8	8	0	12	8	0	8	6	0	12	8	0	11	8	0	9	7	0	7	5	0	10	8	0	13	4	0	9	8	0	5	5	0	4	3
HSP74_HUMAN	P34932	Heat shock 70 kDa protein 4	HSPA4	93261.5	840	0	0	0	0	0	0	0	0	0	0	0	0	4	4	4	7	7	7	7	7	7	5	5	5	2	2	2	0	0	0	2	2	2	0	0	0	0	0	0	0	0	0	0	0
HS74L_HUMAN	O95757	Heat shock 70 kDa protein 4L	HSPA4L	93490.8	839	0	0	0	0	0	0	0	0	0	0	0	0	0	0	0	0	0	0	0	0	0	0	0	0	0	0	0	0	0	0	0	0	0	0	0	0	0	0	0	0	0	0	0	0
GRP78_HUMAN	P11021	78 kDa glucose-regulated protein	HSPA5	71822.6	654	16	16	16	14	14	13	27	24	23	20	19	18	38	29	28	37	28	28	40	29	28	35	28	27	36	27	26	31	24	24	35	29	28	29	16	16	10	10	9	12	12	12	22	19
HSP76_HUMAN	P17066	Heat shock 70 kDa protein 6	HSPA6	70422.4	643	3	3	0	5	4	0	5	5	0	4	4	0	6	4	0	4	3	0	7	4	0	6	4	0	5	4	0	5	4	0	7	5	0	6	3	0	0	0	0	3	3	0	2	2
HSP77_HUMAN	P48741	Putative heat shock 70 kDa protein 7	HSPA7	39865.7	367	0	0	0	0	0	0	2	2	0	0	0	0	3	2	0	3	2	0	4	2	0	3	2	0	2	2	0	3	2	0	3	2	0	5	2	0	0	0	0	2	2	0	0	0
HSP7C_HUMAN	P11142	Heat shock cognate 71 kDa protein	HSPA8	70276.4	646	14	14	8	23	21	14	24	21	12	23	20	12	33	23	15	29	21	15	34	24	16	30	22	14	27	21	14	22	16	11	26	20	12	28	11	7	15	14	6	14	13	8	15	13
GRP75_HUMAN	P38646	Stress-70 protein, mitochondrial	HSPA9	72961	679	7	7	7	2	2	2	13	13	13	12	12	12	13	12	12	12	12	12	15	14	14	14	14	14	12	12	12	11	11	11	15	13	13	9	5	5	7	7	7	5	5	5	9	9
HSPB1_HUMAN	P04792	Heat shock protein beta-1	HSPB1	22414.6	205	2	2	2	14	13	13	2	2	2	2	2	2	2	2	2	6	6	6	0	0	0	5	5	5	0	0	0	0	0	0	4	4	4	0	0	0	0	0	0	3	3	3	0	0
CH60_HUMAN	P10809	60 kDa heat shock protein, mitochondrial	HSPD1	60598.5	573	10	10	10	0	0	0	23	22	22	24	23	23	20	17	17	21	16	16	22	18	18	23	18	18	19	16	16	20	16	16	18	15	15	29	14	14	2	2	2	16	16	16	7	6
CH10_HUMAN	P61604	10 kDa heat shock protein, mitochondrial	HSPE1	10826.9	102	0	0	0	0	0	0	0	0	0	0	0	0	5	5	5	7	6	6	7	6	6	7	6	6	2	2	2	6	6	6	6	5	5	3	3	3	0	0	0	0	0	0	0	0
HS105_HUMAN	Q92598	Heat shock protein 105 kDa	HSPH1	96001.9	858	0	0	0	0	0	0	0	0	0	0	0	0	3	3	2	2	2	2	2	2	2	3	3	2	0	0	0	0	0	0	0	0	0	0	0	0	0	0	0	0	0	0	0	0
HV303_HUMAN	P01764	Ig heavy chain V-III region VH26	HV303	12300.3	117	2	2	1	0	0	0	2	2	1	4	2	1	3	3	1	2	2	1	4	4	2	3	3	2	2	2	1	2	2	1	3	3	1	3	3	1	0	0	0	0	0	0	3	2
HV304_HUMAN	P01765	Ig heavy chain V-III region TIL	HV304		115	0	0	0	0	0	0	0	0	0	3	1	0	2	2	0	0	0	0	0	0	0	0	0	0	0	0	0	0	0	0	2	2	0	2	2	0	0	0	0	0	0	0	2	1
HV305_HUMAN	P01766	Ig heavy chain V-III region BRO	HV305	12992.5	120	4	3	0	0	0	0	0	0	0	0	0	0	3	2	0	0	0	0	3	2	0	0	0	0	2	2	0	2	2	0	3	2	0	3	2	0	0	0	0	0	0	0	0	0
HV311_HUMAN	P01772	Ig heavy chain V-III region KOL	HV311	13403.6	126	0	0	0	0	0	0	0	0	0	0	0	0	2	2	1	0	0	0	0	0	0	0	0	0	0	0	0	0	0	0	2	2	1	2	2	1	0	0	0	0	0	0	0	0
HV313_HUMAN	P01774	Ig heavy chain V-III region POM	HV313		119	0	0	0	0	0	0	0	0	0	3	1	0	0	0	0	0	0	0	0	0	0	0	0	0	0	0	0	0	0	0	0	0	0	0	0	0	0	0	0	0	0	0	2	1
HV315_HUMAN	P01776	Ig heavy chain V-III region WAS	HV315		117	0	0	0	0	0	0	0	0	0	3	1	0	0	0	0	0	0	0	0	0	0	0	0	0	0	0	0	0	0	0	0	0	0	0	0	0	0	0	0	0	0	0	2	1
HV316_HUMAN	P01777	Ig heavy chain V-III region TEI	HV316		119	2	1	0	0	0	0	0	0	0	0	0	0	2	1	0	0	0	0	2	1	0	0	0	0	0	0	0	0	0	0	2	1	0	2	1	0	0	0	0	0	0	0	0	0
HYOU1_HUMAN	Q9Y4L1	Hypoxia up-regulated protein 1	HYOU1	110416	999	0	0	0	0	0	0	0	0	0	0	0	0	2	2	2	5	5	5	5	5	5	0	0	0	2	2	2	0	0	0	2	2	2	0	0	0	0	0	0	0	0	0	0	0
SYIC_HUMAN	P41252	Isoleucine--tRNA ligase, cytoplasmic	IARS	143236	1262	0	0	0	0	0	0	3	3	3	0	0	0	0	0	0	0	0	0	0	0	0	0	0	0	0	0	0	0	0	0	0	0	0	0	0	0	0	0	0	2	2	2	2	2
IDE_HUMAN	P14735	Insulin-degrading enzyme	IDE	117060	1019	0	0	0	6	6	6	0	0	0	0	0	0	0	0	0	0	0	0	0	0	0	0	0	0	0	0	0	0	0	0	0	0	0	0	0	0	0	0	0	0	0	0	0	0
IDHC_HUMAN	O75874	Isocitrate dehydrogenase [NADP] cytoplasmic	IDH1	46259.6	414	0	0	0	0	0	0	0	0	0	0	0	0	4	4	3	7	7	6	5	5	4	4	4	3	4	4	3	3	3	3	4	3	3	0	0	0	0	0	0	0	0	0	0	0
IDH3A_HUMAN	P50213	Isocitrate dehydrogenase [NAD] subunit alpha, mitochondrial	IDH3A	39228.2	366	0	0	0	0	0	0	0	0	0	0	0	0	0	0	0	0	0	0	0	0	0	0	0	0	0	0	0	0	0	0	0	0	0	0	0	0	0	0	0	0	0	0	0	0
IDH3B_HUMAN	O43837	Isocitrate dehydrogenase [NAD] subunit beta, mitochondrial	IDH3B	41722.7	385	0	0	0	0	0	0	0	0	0	0	0	0	0	0	0	0	0	0	0	0	0	0	0	0	0	0	0	0	0	0	0	0	0	0	0	0	0	0	0	0	0	0	0	0
IF16_HUMAN	Q16666	Gamma-interferon-inducible protein 16	IFI16	87093.8	785	0	0	0	0	0	0	0	0	0	0	0	0	0	0	0	0	0	0	0	0	0	0	0	0	0	0	0	0	0	0	10	9	8	0	0	0	0	0	0	0	0	0	0	0
IFIT1_HUMAN	P09914	Interferon-induced protein with tetratricopeptide repeats 1	IFIT1	54923.3	478	0	0	0	0	0	0	0	0	0	0	0	0	0	0	0	0	0	0	0	0	0	0	0	0	0	0	0	0	0	0	0	0	0	0	0	0	0	0	0	0	0	0	0	0
IF2B1_HUMAN	Q9NZI8	Insulin-like growth factor 2 mRNA-binding protein 1	IGF2BP1	62847.4	577	5	5	3	0	0	0	9	8	6	4	4	3	14	11	9	8	8	6	18	15	13	9	8	6	9	8	6	6	6	4	7	6	4	4	4	2	0	0	0	5	5	4	2	2
IF2B2_HUMAN	Q9Y6M1	Insulin-like growth factor 2 mRNA-binding protein 2	IGF2BP2	65454.8	599	2	2	0	0	0	0	0	0	0	0	0	0	2	2	1	0	0	0	7	7	5	2	2	0	0	0	0	0	0	0	0	0	0	0	0	0	0	0	0	0	0	0	0	0
IF2B3_HUMAN	O00425	Insulin-like growth factor 2 mRNA-binding protein 3	IGF2BP3	63039.7	579	5	5	3	0	0	0	6	6	4	3	3	2	13	11	9	6	6	4	15	12	9	13	11	8	9	8	6	6	6	4	6	5	3	4	4	2	0	0	0	2	2	1	0	0
IGHA1_HUMAN	P01876	Ig alpha-1/2 chain C region*	IGHA1	37004.8	353	5	5	4	0	0	0	4	4	4	7	7	7	7	5	5	2	2	1	4	4	4	6	5	5	2	2	1	2	2	1	3	3	2	2	1	1	0	0	0	2	2	1	6	6
IGHG1_HUMAN	P01857	Ig gamma-1 chain C region	IGHG1	35441.4	330	2	2	1	11	9	5	11	7	6	19	12	9	21	9	5	19	8	5	15	8	4	23	9	5	24	7	4	22	8	5	20	8	5	14	4	2	0	0	0	7	5	5	12	8
IGHG2_HUMAN	P01859	Ig gamma-2 chain C region	IGHG2	35251.9	326	0	0	0	10	7	3	7	5	2	6	5	3	21	4	1	13	3	0	16	4	1	23	5	0	18	4	1	12	4	1	24	3	0	25	3	0	0	0	0	3	2	1	4	4
IGHG3_HUMAN	P01860	Ig gamma-3 chain C region	IGHG3	40586.6	377	0	0	0	6	5	0	4	2	0	3	2	0	22	4	0	13	3	0	16	4	0	26	6	0	19	4	0	13	4	0	24	3	0	25	3	0	0	0	0	0	0	0	0	0
IGHG4_HUMAN	P01861	Ig gamma-4 chain C region	IGHG4	35228.1	327	0	0	0	4	4	1	2	2	1	6	4	1	2	1	0	2	1	0	2	2	1	4	2	1	4	2	1	2	1	0	3	1	0	0	0	0	0	0	0	0	0	0	3	3
IGHM_HUMAN	P01871	Ig mu chain C region	IGHM	48505.8	452	2	2	0	3	3	1	5	4	2	3	2	1	8	7	3	6	6	2	5	5	1	6	6	2	6	6	2	5	5	1	4	4	1	10	5	1	0	0	0	0	0	0	4	3
IGKC_HUMAN	P01834	Ig kappa chain C region	IGKC	11327.7	106	2	2	2	22	6	6	22	6	6	22	6	6	3	2	2	2	2	2	5	3	3	7	5	5	6	4	4	2	2	2	5	4	4	3	2	2	6	2	2	18	5	5	23	7
KV401_HUMAN	P06312	Ig kappa chain V-IV region (Fragment)	IGKV4-1	13065.7	121	2	2	1	0	0	0	2	2	1	2	2	1	0	0	0	0	0	0	0	0	0	0	0	0	0	0	0	0	0	0	0	0	0	0	0	0	0	0	0	0	0	0	0	0
LAC1_HUMAN	P0CG04	Ig lambda-1 chain C regions	IGLC1	11098.7	106	2	2	0	2	2	0	2	2	0	6	3	0	0	0	0	0	0	0	0	0	0	0	0	0	0	0	0	0	0	0	0	0	0	0	0	0	0	0	0	2	1	0	0	0
LAC2_HUMAN	P0CG05	Ig lambda-2 chain C regions	IGLC2	11012.6	106	0	0	0	16	6	6	14	6	6	15	7	7	0	0	0	0	0	0	0	0	0	2	1	1	0	0	0	0	0	0	0	0	0	2	2	2	2	2	2	7	1	1	8	2
LAC6_HUMAN	P0CF74	Ig lambda-6 chain C region	IGLC6	11011.6	106	0	0	0	14	4	4	12	4	4	13	5	5	0	0	0	0	0	0	0	0	0	2	1	1	0	0	0	0	0	0	0	0	0	2	2	2	2	2	2	7	1	1	7	1
IGLL1_HUMAN	P15814	Immunoglobulin lambda-like polypeptide 1	IGLL1	22530.8	213	0	0	0	0	0	0	0	0	0	2	2	2	0	0	0	0	0	0	0	0	0	0	0	0	0	0	0	0	0	0	0	0	0	0	0	0	0	0	0	0	0	0	0	0
IGLL5_HUMAN	B9A064	Immunoglobulin lambda-like polypeptide 5	IGLL5	22646.8	214	0	0	0	2	2	0	3	3	1	8	4	1	2	1	1	2	1	1	3	1	1	3	1	1	0	0	0	0	0	0	5	2	2	3	2	1	0	0	0	4	2	1	0	0
RED_HUMAN	Q13123	Protein Red	IK	65079.9	557	0	0	0	0	0	0	2	2	2	0	0	0	0	0	0	0	0	0	0	0	0	0	0	0	0	0	0	0	0	0	0	0	0	0	0	0	0	0	0	0	0	0	0	0
ILF2_HUMAN	Q12905	Interleukin enhancer-binding factor 2	ILF2	42649.3	390	0	0	0	0	0	0	8	7	7	5	5	5	3	3	3	2	2	2	6	6	6	4	4	4	0	0	0	0	0	0	0	0	0	0	0	0	0	0	0	7	6	6	4	3
ILF3_HUMAN	Q12906	Interleukin enhancer-binding factor 3	ILF3	93981.5	894	3	3	3	0	0	0	8	8	6	3	3	3	19	16	13	13	12	9	23	18	16	15	13	10	8	8	7	7	7	7	9	9	9	2	1	1	0	0	0	2	2	1	7	7
IMMT_HUMAN	Q16891	Mitochondrial inner membrane protein	IMMT	82632.7	758	0	0	0	0	0	0	0	0	0	0	0	0	0	0	0	0	0	0	0	0	0	0	0	0	0	0	0	0	0	0	0	0	0	0	0	0	0	0	0	0	0	0	0	0
IMDH1_HUMAN	P20839	Inosine-5'-monophosphate dehydrogenase 1	IMPDH1	54776.6	514	2	2	0	0	0	0	0	0	0	0	0	0	0	0	0	0	0	0	0	0	0	0	0	0	0	0	0	0	0	0	0	0	0	0	0	0	0	0	0	0	0	0	0	0
IMDH2_HUMAN	P12268	Inosine-5'-monophosphate dehydrogenase 2	IMPDH2	55223.8	514	0	0	0	0	0	0	3	3	3	0	0	0	6	5	4	7	6	5	6	5	4	6	5	4	4	4	3	0	0	0	4	4	3	2	2	1	0	0	0	0	0	0	2	2
IPO5_HUMAN	O00410	Importin-5	IPO5	122636	1097	0	0	0	0	0	0	0	0	0	0	0	0	0	0	0	0	0	0	0	0	0	0	0	0	0	0	0	0	0	0	0	0	0	0	0	0	0	0	0	0	0	0	0	0
IPO7_HUMAN	O95373	Importin-7	IPO7	118798	1038	0	0	0	0	0	0	0	0	0	0	0	0	0	0	0	2	2	2	0	0	0	0	0	0	0	0	0	0	0	0	0	0	0	0	0	0	0	0	0	0	0	0	2	2
IQGA1_HUMAN	P46940	Ras GTPase-activating-like protein IQGAP1	IQGAP1	187772	1657	6	6	5	4	3	3	3	3	3	0	0	0	6	6	3	7	7	5	8	8	6	7	7	5	0	0	0	0	0	0	2	2	2	0	0	0	0	0	0	0	0	0	3	3
IQGA2_HUMAN	Q13576	Ras GTPase-activating-like protein IQGAP2	IQGAP2	178944	1575	0	0	0	0	0	0	0	0	0	0	0	0	2	2	0	0	0	0	0	0	0	0	0	0	0	0	0	0	0	0	0	0	0	0	0	0	0	0	0	0	0	0	0	0
IQGA3_HUMAN	Q86VI3	Ras GTPase-activating-like protein IQGAP3	IQGAP3	183414	1631	0	0	0	0	0	0	0	0	0	0	0	0	2	2	0	2	2	0	2	2	0	2	2	0	0	0	0	0	0	0	0	0	0	0	0	0	0	0	0	0	0	0	0	0
ISG15_HUMAN	P05161	Ubiquitin-like protein ISG15	ISG15	17618.4	165	0	0	0	0	0	0	2	2	2	0	0	0	3	3	3	3	3	3	2	2	2	3	3	3	0	0	0	0	0	0	0	0	0	0	0	0	0	0	0	0	0	0	0	0
ITA3_HUMAN	P26006	Integrin alpha-3	ITGA3	115432	1051	0	0	0	0	0	0	0	0	0	0	0	0	0	0	0	0	0	0	0	0	0	0	0	0	0	0	0	0	0	0	0	0	0	0	0	0	0	0	0	0	0	0	0	0
ITAV_HUMAN	P06756	Integrin alpha-V	ITGAV	114779	1048	0	0	0	0	0	0	0	0	0	0	0	0	0	0	0	0	0	0	0	0	0	0	0	0	0	0	0	0	0	0	0	0	0	0	0	0	0	0	0	0	0	0	0	0
ITB1_HUMAN	P05556	Integrin beta-1	ITGB1	87395.3	798	0	0	0	0	0	0	0	0	0	0	0	0	3	3	3	5	5	5	4	4	4	4	4	4	2	2	2	0	0	0	2	2	2	0	0	0	0	0	0	0	0	0	0	0
ITIH1_HUMAN	P19827	Inter-alpha-trypsin inhibitor heavy chain H1	ITIH1	100316	911	0	0	0	0	0	0	0	0	0	4	4	4	0	0	0	0	0	0	0	0	0	2	2	2	0	0	0	0	0	0	0	0	0	0	0	0	0	0	0	0	0	0	0	0
ITIH2_HUMAN	P19823	Inter-alpha-trypsin inhibitor heavy chain H2	ITIH2	105227	946	0	0	0	0	0	0	0	0	0	3	3	3	5	5	5	0	0	0	0	0	0	6	6	6	4	4	4	3	3	3	0	0	0	0	0	0	0	0	0	0	0	0	0	0
ITIH4_HUMAN	Q14624	Inter-alpha-trypsin inhibitor heavy chain H4	ITIH4	102075	930	0	0	0	0	0	0	0	0	0	0	0	0	6	6	6	0	0	0	0	0	0	6	6	6	2	2	2	0	0	0	0	0	0	0	0	0	0	0	0	0	0	0	0	0
INVO_HUMAN	P07476	Involucrin	IVL	68323.2	585	0	0	0	11	10	10	0	0	0	0	0	0	0	0	0	0	0	0	0	0	0	0	0	0	0	0	0	0	0	0	0	0	0	0	0	0	0	0	0	0	0	0	0	0
PLAK_HUMAN	P14923	Junction plakoglobin	JUP	80907	745	0	0	0	14	12	12	2	2	2	0	0	0	0	0	0	0	0	0	0	0	0	0	0	0	0	0	0	7	7	7	0	0	0	0	0	0	5	5	5	0	0	0	0	0
KANK2_HUMAN	Q63ZY3	KN motif and ankyrin repeat domain-containing protein 2	KANK2	89820.3	851	0	0	0	0	0	0	0	0	0	0	0	0	0	0	0	0	0	0	3	3	3	0	0	0	0	0	0	0	0	0	0	0	0	0	0	0	0	0	0	0	0	0	0	0
SYK_HUMAN	Q15046	Lysine--tRNA ligase	KARS	67634.7	597	0	0	0	0	0	0	0	0	0	0	0	0	2	2	2	4	4	4	5	5	5	3	3	3	0	0	0	0	0	0	3	3	3	0	0	0	0	0	0	0	0	0	0	0
KHDR1_HUMAN	Q07666	KH domain-containing, RNA-binding, signal transduction-associated protein 1	KHDRBS1	47731.3	443	0	0	0	0	0	0	0	0	0	0	0	0	4	4	3	3	3	2	4	4	3	4	4	3	0	0	0	0	0	0	0	0	0	0	0	0	0	0	0	0	0	0	0	0
FUBP2_HUMAN	Q92945	Far upstream element-binding protein 2	KHSRP	72540.2	711	0	0	0	0	0	0	0	0	0	0	0	0	5	5	5	5	5	5	6	6	6	6	6	6	0	0	0	0	0	0	2	2	2	0	0	0	0	0	0	0	0	0	0	0
KIF23_HUMAN	Q02241	Kinesin-like protein KIF23	KIF23	108980	960	0	0	0	0	0	0	5	5	5	0	0	0	0	0	0	0	0	0	0	0	0	0	0	0	0	0	0	0	0	0	0	0	0	0	0	0	0	0	0	2	2	2	3	3
KIF2A_HUMAN	O00139	Kinesin-like protein KIF2A	KIF2A	79086.9	706	0	0	0	0	0	0	0	0	0	0	0	0	0	0	0	0	0	0	0	0	0	0	0	0	0	0	0	0	0	0	0	0	0	0	0	0	0	0	0	0	0	0	0	0
KIF5A_HUMAN	Q12840	Kinesin heavy chain isoform 5A	KIF5A	115976	1032	0	0	0	0	0	0	0	0	0	0	0	0	0	0	0	0	0	0	0	0	0	0	0	0	0	0	0	0	0	0	0	0	0	0	0	0	0	0	0	0	0	0	0	0
KINH_HUMAN	P33176	Kinesin-1 heavy chain	KIF5B	108607	963	0	0	0	0	0	0	0	0	0	0	0	0	4	4	3	2	2	1	6	6	5	3	3	2	0	0	0	0	0	0	2	2	1	0	0	0	0	0	0	0	0	0	0	0
KIF5C_HUMAN	O60282	Kinesin heavy chain isoform 5C	KIF5C	108417	957	0	0	0	0	0	0	0	0	0	0	0	0	0	0	0	0	0	0	0	0	0	0	0	0	0	0	0	0	0	0	0	0	0	0	0	0	0	0	0	0	0	0	0	0
KIFC1_HUMAN	Q9BW19	Kinesin-like protein KIFC1	KIFC1	72788.5	673	0	0	0	0	0	0	0	0	0	0	0	0	0	0	0	0	0	0	0	0	0	0	0	0	0	0	0	0	0	0	0	0	0	0	0	0	0	0	0	0	0	0	0	0
IMA2_HUMAN	P52292	Importin subunit alpha-2	KPNA2	57248.1	529	0	0	0	0	0	0	0	0	0	0	0	0	7	5	5	4	4	4	6	5	5	5	4	4	2	2	2	0	0	0	4	4	4	0	0	0	0	0	0	0	0	0	0	0
IMB1_HUMAN	Q14974	Importin subunit beta-1	KPNB1	96306.3	876	0	0	0	0	0	0	2	2	2	2	2	2	2	2	2	3	3	3	4	4	4	2	2	2	0	0	0	0	0	0	2	2	2	0	0	0	0	0	0	2	2	2	2	2
KTN1_HUMAN	Q86UP2	Kinectin	KTN1	154626	1357	4	4	4	0	0	0	0	0	0	0	0	0	0	0	0	0	0	0	0	0	0	0	0	0	0	0	0	0	0	0	0	0	0	0	0	0	0	0	0	0	0	0	0	0
KV101_HUMAN	P01593	Ig kappa chain V-I region AG	KV101	11790.9	108	0	0	0	0	0	0	0	0	0	0	0	0	0	0	0	2	1	0	0	0	0	2	1	0	0	0	0	0	0	0	2	1	0	2	1	0	0	0	0	0	0	0	0	0
KV102_HUMAN	P01594	Ig kappa chain V-I region AU	KV102	11689.8	108	0	0	0	0	0	0	0	0	0	0	0	0	0	0	0	3	2	0	0	0	0	3	2	0	0	0	0	2	2	0	2	1	0	2	1	0	0	0	0	0	0	0	0	0
KV104_HUMAN	P01596	Ig kappa chain V-I region CAR	KV104		107	0	0	0	0	0	0	0	0	0	0	0	0	2	1	0	0	0	0	0	0	0	2	1	0	0	0	0	0	0	0	0	0	0	0	0	0	0	0	0	0	0	0	0	0
KV106_HUMAN	P01598	Ig kappa chain V-I region EU	KV106	11506.8	108	0	0	0	0	0	0	0	0	0	2	2	1	3	2	1	0	0	0	0	0	0	3	2	1	0	0	0	0	0	0	0	0	0	2	2	1	0	0	0	0	0	0	0	0
KV107_HUMAN	P01599	Ig kappa chain V-I region Gal	KV107	11549	108	0	0	0	0	0	0	0	0	0	0	0	0	0	0	0	2	1	0	0	0	0	2	1	0	0	0	0	0	0	0	2	1	0	2	1	0	0	0	0	0	0	0	0	0
KV108_HUMAN	P01600	Ig kappa chain V-I region Hau	KV108	11325.8	108	0	0	0	0	0	0	0	0	0	0	0	0	0	0	0	2	1	0	0	0	0	2	1	0	0	0	0	0	0	0	2	1	0	2	1	0	0	0	0	0	0	0	0	0
KV109_HUMAN	P01601	Ig kappa chain V-I region HK101 (Fragment)	KV109	12485.4	117	0	0	0	0	0	0	0	0	0	0	0	0	0	0	0	2	1	0	0	0	0	2	1	0	0	0	0	0	0	0	2	1	0	2	1	0	0	0	0	0	0	0	0	0
KV115_HUMAN	P01607	Ig kappa chain V-I region Rei	KV115	11652.9	108	0	0	0	0	0	0	0	0	0	0	0	0	0	0	0	2	1	0	0	0	0	2	1	0	0	0	0	0	0	0	2	1	0	2	1	0	0	0	0	0	0	0	0	0
KV116_HUMAN	P01608	Ig kappa chain V-I region Roy	KV116	11548.9	108	0	0	0	0	0	0	0	0	0	0	0	0	0	0	0	2	1	0	0	0	0	3	2	1	0	0	0	0	0	0	2	1	0	2	1	0	0	0	0	0	0	0	0	0
KV117_HUMAN	P01609	Ig kappa chain V-I region Scw	KV117	11546.8	108	0	0	0	0	0	0	0	0	0	0	0	0	0	0	0	2	1	0	0	0	0	2	1	0	0	0	0	0	0	0	2	1	0	2	1	0	0	0	0	0	0	0	0	0
KV118_HUMAN	P01610	Ig kappa chain V-I region WEA	KV118	11574.9	108	0	0	0	0	0	0	0	0	0	0	0	0	0	0	0	2	1	0	0	0	0	3	2	1	0	0	0	0	0	0	2	1	0	2	1	0	0	0	0	0	0	0	0	0
KV201_HUMAN	P01614	Ig kappa chain V-II region Cum	KV201	12426.4	115	0	0	0	0	0	0	0	0	0	0	0	0	2	2	0	0	0	0	0	0	0	0	0	0	0	0	0	0	0	0	0	0	0	0	0	0	0	0	0	0	0	0	0	0
KV204_HUMAN	P01617	Ig kappa chain V-II region TEW	KV204		113	0	0	0	0	0	0	0	0	0	0	0	0	2	2	0	0	0	0	0	0	0	0	0	0	0	0	0	0	0	0	0	0	0	0	0	0	0	0	0	0	0	0	0	0
KV205_HUMAN	P06309	Ig kappa chain V-II region GM607 (Fragment)	KV205	12366.3	117	0	0	0	0	0	0	0	0	0	0	0	0	2	2	0	0	0	0	0	0	0	2	2	0	0	0	0	0	0	0	0	0	0	0	0	0	0	0	0	0	0	0	0	0
KV302_HUMAN	P01620	Ig kappa chain V-III region SIE	KV302	11477.9	109	2	2	0	2	2	0	4	4	0	0	0	0	3	2	0	3	3	0	6	5	0	4	3	0	3	3	0	3	2	0	6	5	0	6	5	0	0	0	0	2	2	0	0	0
KV303_HUMAN	P01621	Ig kappa chain V-III region NG9 (Fragment)	KV303	10448.3	100	0	0	0	0	0	0	0	0	0	0	0	0	2	1	0	0	0	0	2	1	0	2	1	0	0	0	0	2	1	0	2	1	0	0	0	0	0	0	0	0	0	0	0	0
KV304_HUMAN	P01622	Ig kappa chain V-III region Ti	KV304	11491	109	0	0	0	0	0	0	0	0	0	0	0	0	2	1	0	2	2	0	3	2	0	3	2	0	2	2	0	2	1	0	5	4	0	2	2	0	0	0	0	0	0	0	0	0
KV305_HUMAN	P01623	Ig kappa chain V-III region WOL	KV305	11481	109	2	2	0	2	2	0	4	4	0	0	0	0	3	2	0	3	3	0	6	5	0	4	3	0	3	3	0	3	2	0	6	5	0	6	5	0	0	0	0	2	2	0	0	0
KV309_HUMAN	P04433	Ig kappa chain V-III region VG (Fragment)	KV309	12309.4	115	0	0	0	0	0	0	0	0	0	0	0	0	0	0	0	0	0	0	0	0	0	0	0	0	0	0	0	0	0	0	0	0	0	2	1	1	0	0	0	0	0	0	0	0
KV312_HUMAN	P18135	Ig kappa chain V-III region HAH	KV312	13790.2	129	2	2	0	2	2	0	4	4	0	0	0	0	0	0	0	2	2	0	2	2	0	2	2	0	2	2	0	0	0	0	2	2	0	5	4	0	0	0	0	2	2	0	0	0
KV313_HUMAN	P18136	Ig kappa chain V-III region HIC	KV313	13790.2	129	2	2	0	2	2	0	4	4	0	0	0	0	0	0	0	2	2	0	2	2	0	2	2	0	2	2	0	0	0	0	2	2	0	5	4	0	0	0	0	2	2	0	0	0
L1CAM_HUMAN	P32004	Neural cell adhesion molecule L1	L1CAM	138346	1257	0	0	0	0	0	0	0	0	0	0	0	0	0	0	0	0	0	0	0	0	0	0	0	0	0	0	0	0	0	0	0	0	0	0	0	0	0	0	0	0	0	0	0	0
AMPL_HUMAN	P28838	Cytosol aminopeptidase	LAP3	55601	519	0	0	0	0	0	0	0	0	0	0	0	0	0	0	0	3	3	3	2	2	2	3	3	3	0	0	0	0	0	0	0	0	0	0	0	0	0	0	0	0	0	0	0	0
LARP1_HUMAN	Q6PKG0	La-related protein 1	LARP1	122169	1096	0	0	0	0	0	0	3	3	3	0	0	0	15	13	11	6	6	6	14	12	10	9	9	8	3	3	3	2	2	2	2	2	2	0	0	0	0	0	0	2	2	2	2	2
LAR1B_HUMAN	Q659C4	La-related protein 1B	LARP1B	103832	914	0	0	0	0	0	0	0	0	0	0	0	0	3	3	0	0	0	0	3	3	0	0	0	0	0	0	0	0	0	0	0	0	0	0	0	0	0	0	0	0	0	0	0	0
LARP4_HUMAN	Q71RC2	La-related protein 4	LARP4	79312.2	724	0	0	0	0	0	0	0	0	0	0	0	0	5	5	5	0	0	0	8	8	8	4	4	4	2	2	2	0	0	0	2	2	2	0	0	0	0	0	0	0	0	0	0	0
LAR4B_HUMAN	Q92615	La-related protein 4B	LARP4B	79237	738	0	0	0	0	0	0	0	0	0	0	0	0	3	3	3	0	0	0	3	3	3	3	3	3	0	0	0	0	0	0	2	2	2	0	0	0	0	0	0	0	0	0	0	0
SYLC_HUMAN	Q9P2J5	Leucine--tRNA ligase, cytoplasmic	LARS	133354	1176	0	0	0	0	0	0	0	0	0	0	0	0	0	0	0	0	0	0	0	0	0	0	0	0	0	0	0	0	0	0	0	0	0	0	0	0	0	0	0	0	0	0	0	0
LASP1_HUMAN	Q14847	LIM and SH3 domain protein 1	LASP1	29424.3	261	0	0	0	0	0	0	0	0	0	0	0	0	0	0	0	4	4	4	0	0	0	0	0	0	0	0	0	0	0	0	0	0	0	0	0	0	0	0	0	0	0	0	0	0
LBP_HUMAN	P18428	Lipopolysaccharide-binding protein	LBP	52548.2	481	0	0	0	0	0	0	0	0	0	0	0	0	0	0	0	0	0	0	0	0	0	0	0	0	0	0	0	2	2	2	0	0	0	0	0	0	0	0	0	0	0	0	3	2
LCMT2_HUMAN	O60294	Leucine carboxyl methyltransferase 2	LCMT2	74640.4	686	0	0	0	0	0	0	0	0	0	0	0	0	0	0	0	0	0	0	0	0	0	0	0	0	13	11	11	0	0	0	0	0	0	0	0	0	3	3	3	0	0	0	0	0
NGAL_HUMAN	P80188	Neutrophil gelatinase-associated lipocalin	LCN2	22363.8	198	0	0	0	3	3	3	0	0	0	0	0	0	0	0	0	0	0	0	0	0	0	0	0	0	0	0	0	0	0	0	0	0	0	0	0	0	0	0	0	0	0	0	0	0
LDHA_HUMAN	P00338	L-lactate dehydrogenase A chain	LDHA	36263.5	332	0	0	0	5	5	5	3	3	3	2	2	2	5	5	5	6	5	5	4	4	4	4	4	4	2	2	2	3	3	3	4	4	4	3	3	3	0	0	0	4	4	3	0	0
LDH6A_HUMAN	Q6ZMR3	L-lactate dehydrogenase A-like 6A	LDHAL6A	36002.3	332	0	0	0	0	0	0	0	0	0	0	0	0	0	0	0	0	0	0	0	0	0	0	0	0	0	0	0	0	0	0	0	0	0	2	1	1	0	0	0	0	0	0	0	0
LDHB_HUMAN	P07195	L-lactate dehydrogenase B chain	LDHB	36181.3	334	0	0	0	0	0	0	5	5	5	3	3	3	8	7	7	15	12	12	7	6	6	11	8	8	4	4	4	6	5	5	9	8	8	10	8	8	0	0	0	2	2	1	2	2
LEMD2_HUMAN	Q8NC56	LEM domain-containing protein 2	LEMD2	56345.7	503	0	0	0	0	0	0	0	0	0	0	0	0	7	6	6	2	2	2	4	4	4	3	3	3	0	0	0	0	0	0	0	0	0	0	0	0	0	0	0	0	0	0	0	0
P3H1_HUMAN	Q32P28	Prolyl 3-hydroxylase 1	LEPRE1	82603.3	736	0	0	0	0	0	0	0	0	0	0	0	0	0	0	0	0	0	0	0	0	0	0	0	0	0	0	0	0	0	0	0	0	0	0	0	0	0	0	0	0	0	0	0	0
LEG1_HUMAN	P09382	Galectin-1	LGALS1	14608.2	135	0	0	0	3	3	3	0	0	0	0	0	0	0	0	0	0	0	0	0	0	0	0	0	0	0	0	0	0	0	0	0	0	0	0	0	0	0	0	0	0	0	0	0	0
LEG3_HUMAN	P17931	Galectin-3	LGALS3	25894.1	250	0	0	0	0	0	0	0	0	0	0	0	0	0	0	0	2	2	2	0	0	0	2	2	2	0	0	0	0	0	0	0	0	0	0	0	0	0	0	0	0	0	0	0	0
LG3BP_HUMAN	Q08380	Galectin-3-binding protein	LGALS3BP	64407.6	585	0	0	0	0	0	0	0	0	0	0	0	0	2	2	2	0	0	0	2	2	2	2	2	2	0	0	0	0	0	0	0	0	0	0	0	0	0	0	0	0	0	0	0	0
LEG7_HUMAN	P47929	Galectin-7	LGALS7	14887.8	136	0	0	0	6	5	5	0	0	0	0	0	0	0	0	0	0	0	0	0	0	0	0	0	0	0	0	0	3	3	3	0	0	0	0	0	0	0	0	0	0	0	0	0	0
DNLI3_HUMAN	P49916	DNA ligase 3	LIG3	111569	1009	0	0	0	0	0	0	0	0	0	0	0	0	3	3	3	0	0	0	2	2	2	0	0	0	0	0	0	0	0	0	0	0	0	0	0	0	0	0	0	0	0	0	0	0
LIMC1_HUMAN	Q9UPQ0	LIM and calponin homology domains-containing protein 1	LIMCH1	119950	1083	0	0	0	0	0	0	0	0	0	0	0	0	2	2	2	0	0	0	0	0	0	3	3	3	0	0	0	0	0	0	0	0	0	0	0	0	0	0	0	0	0	0	0	0
LMAN1_HUMAN	P49257	Protein ERGIC-53	LMAN1	57047.1	510	0	0	0	0	0	0	0	0	0	0	0	0	0	0	0	0	0	0	0	0	0	0	0	0	0	0	0	0	0	0	0	0	0	0	0	0	0	0	0	0	0	0	0	0
LMNA_HUMAN	P02545	Prelamin-A	LMNA	72973.1	664	9	9	9	9	9	9	5	5	5	4	4	4	54	41	40	41	31	30	50	37	36	39	30	29	8	8	8	10	10	10	14	13	13	4	4	4	0	0	0	3	3	3	0	0
LMNB1_HUMAN	P20700	Lamin-B1	LMNB1	65533.9	586	0	0	0	0	0	0	0	0	0	0	0	0	6	6	5	0	0	0	5	5	4	2	2	1	0	0	0	0	0	0	0	0	0	0	0	0	0	0	0	0	0	0	0	0
LMNB2_HUMAN	Q03252	Lamin-B2	LMNB2	66797.8	600	0	0	0	0	0	0	0	0	0	0	0	0	0	0	0	0	0	0	0	0	0	0	0	0	0	0	0	0	0	0	0	0	0	0	0	0	0	0	0	0	0	0	0	0
LMO7_HUMAN	Q8WWI1	LIM domain only protein 7	LMO7	189439	1683	0	0	0	16	16	16	13	13	13	9	9	9	0	0	0	0	0	0	0	0	0	0	0	0	0	0	0	0	0	0	0	0	0	0	0	0	22	22	22	9	9	9	6	6
LONM_HUMAN	P36776	Lon protease homolog, mitochondrial	LONP1	105653	959	0	0	0	0	0	0	0	0	0	0	0	0	0	0	0	0	0	0	0	0	0	0	0	0	0	0	0	0	0	0	0	0	0	0	0	0	0	0	0	0	0	0	0	0
APOA_HUMAN	P08519	Apolipoprotein(a)	LPA	495139	4548	0	0	0	0	0	0	2	2	2	0	0	0	0	0	0	0	0	0	0	0	0	0	0	0	0	0	0	0	0	0	0	0	0	0	0	0	0	0	0	0	0	0	0	0
LPPRC_HUMAN	P42704	Leucine-rich PPR motif-containing protein, mitochondrial	LRPPRC	156476	1394	0	0	0	0	0	0	2	2	2	0	0	0	2	2	2	4	4	4	5	5	5	3	3	3	0	0	0	0	0	0	0	0	0	0	0	0	0	0	0	0	0	0	0	0
LRC59_HUMAN	Q96AG4	Leucine-rich repeat-containing protein 59	LRRC59	34682.9	307	0	0	0	0	0	0	0	0	0	0	0	0	0	0	0	0	0	0	0	0	0	0	0	0	0	0	0	0	0	0	0	0	0	0	0	0	0	0	0	0	0	0	0	0
LRRF1_HUMAN	Q32MZ4	Leucine-rich repeat flightless-interacting protein 1	LRRFIP1	88061.1	808	0	0	0	0	0	0	0	0	0	0	0	0	0	0	0	0	0	0	0	0	0	0	0	0	0	0	0	0	0	0	0	0	0	0	0	0	0	0	0	0	0	0	0	0
LSG1_HUMAN	Q9H089	Large subunit GTPase 1 homolog	LSG1	74376.6	658	0	0	0	0	0	0	0	0	0	0	0	0	0	0	0	0	0	0	2	2	2	0	0	0	0	0	0	0	0	0	0	0	0	0	0	0	0	0	0	0	0	0	0	0
LS14A_HUMAN	Q8ND56	Protein LSM14 homolog A	LSM14A	49761.3	463	0	0	0	0	0	0	0	0	0	0	0	0	0	0	0	0	0	0	2	2	2	0	0	0	0	0	0	0	0	0	0	0	0	0	0	0	0	0	0	0	0	0	0	0
TRFL_HUMAN	P02788	Lactotransferrin	LTF	77314.2	710	4	4	4	0	0	0	0	0	0	0	0	0	0	0	0	0	0	0	0	0	0	0	0	0	0	0	0	0	0	0	0	0	0	0	0	0	0	0	0	0	0	0	0	0
LUC7L_HUMAN	Q9NQ29	Putative RNA-binding protein Luc7-like 1	LUC7L	43091.5	371	0	0	0	0	0	0	3	3	1	2	2	0	3	2	0	2	1	0	3	2	0	4	3	1	0	0	0	0	0	0	2	1	0	0	0	0	2	2	0	2	2	0	2	2
LC7L2_HUMAN	Q9Y383	Putative RNA-binding protein Luc7-like 2	LUC7L2	45731.8	392	2	2	2	3	3	2	6	6	4	4	4	2	6	5	3	5	4	3	6	5	3	6	5	3	2	2	2	0	0	0	4	3	2	2	2	2	2	2	0	4	4	2	3	3
LC7L3_HUMAN	O95232	Luc7-like protein 3	LUC7L3	50633.4	432	0	0	0	0	0	0	0	0	0	0	0	0	2	2	2	2	2	2	4	3	3	2	2	2	0	0	0	0	0	0	0	0	0	0	0	0	0	0	0	0	0	0	0	0
LV301_HUMAN	P01714	Ig lambda chain V-III region SH	LV301	11175.6	108	2	1	1	0	0	0	0	0	0	0	0	0	0	0	0	0	0	0	2	2	2	0	0	0	0	0	0	0	0	0	0	0	0	0	0	0	0	0	0	0	0	0	0	0
LYAR_HUMAN	Q9NX58	Cell growth-regulating nucleolar protein	LYAR	43202	379	0	0	0	0	0	0	3	3	3	3	3	3	0	0	0	0	0	0	0	0	0	0	0	0	0	0	0	0	0	0	0	0	0	0	0	0	0	0	0	0	0	0	0	0
LYSC_HUMAN	P61626	Lysozyme C	LYZ	16396.3	148	2	2	2	0	0	0	0	0	0	0	0	0	0	0	0	0	0	0	0	0	0	0	0	0	0	0	0	0	0	0	0	0	0	0	0	0	0	0	0	0	0	0	0	0
MAGB2_HUMAN	O15479	Melanoma-associated antigen B2	MAGEB2	34725.3	319	0	0	0	0	0	0	0	0	0	0	0	0	2	1	1	4	3	2	4	3	2	5	4	2	2	2	1	2	2	1	0	0	0	0	0	0	0	0	0	0	0	0	0	0
MAGD2_HUMAN	Q9UNF1	Melanoma-associated antigen D2	MAGED2	63920.7	606	0	0	0	0	0	0	0	0	0	0	0	0	0	0	0	0	0	0	0	0	0	0	0	0	0	0	0	0	0	0	0	0	0	0	0	0	0	0	0	0	0	0	0	0
MAGT1_HUMAN	Q9H0U3	Magnesium transporter protein 1	MAGT1	37641.5	335	0	0	0	0	0	0	2	2	2	0	0	0	0	0	0	0	0	0	0	0	0	0	0	0	0	0	0	0	0	0	0	0	0	0	0	0	0	0	0	0	0	0	0	0
MAP4_HUMAN	P27816	Microtubule-associated protein 4	MAP4	119088	1152	0	0	0	0	0	0	0	0	0	0	0	0	2	2	2	3	3	3	3	3	3	0	0	0	0	0	0	0	0	0	0	0	0	0	0	0	0	0	0	0	0	0	0	0
MAP7_HUMAN	Q14244	Ensconsin	MAP7	82911.9	749	0	0	0	0	0	0	0	0	0	0	0	0	0	0	0	0	0	0	0	0	0	0	0	0	0	0	0	0	0	0	0	0	0	0	0	0	0	0	0	0	0	0	2	2
MARE1_HUMAN	Q15691	Microtubule-associated protein RP/EB family member 1	MAPRE1	29770.2	268	0	0	0	0	0	0	0	0	0	0	0	0	0	0	0	2	2	2	0	0	0	0	0	0	0	0	0	0	0	0	0	0	0	0	0	0	0	0	0	0	0	0	0	0
MARCS_HUMAN	P29966	Myristoylated alanine-rich C-kinase substrate	MARCKS	31006	332	0	0	0	0	0	0	0	0	0	0	0	0	0	0	0	0	0	0	0	0	0	0	0	0	0	0	0	0	0	0	0	0	0	0	0	0	0	0	0	0	0	0	0	0
MARK2_HUMAN	Q7KZI7	Serine/threonine-protein kinase MARK2	MARK2	86430.4	788	0	0	0	0	0	0	0	0	0	0	0	0	0	0	0	0	0	0	2	2	2	0	0	0	0	0	0	0	0	0	0	0	0	0	0	0	0	0	0	0	0	0	0	0
SYMC_HUMAN	P56192	Methionine--tRNA ligase, cytoplasmic	MARS	100314	900	0	0	0	0	0	0	3	3	3	0	0	0	0	0	0	0	0	0	0	0	0	0	0	0	0	0	0	0	0	0	0	0	0	0	0	0	0	0	0	3	3	3	3	3
METK2_HUMAN	P31153	S-adenosylmethionine synthase isoform type-2	MAT2A	43295.4	395	0	0	0	0	0	0	0	0	0	0	0	0	0	0	0	6	6	5	6	6	5	7	7	6	2	2	2	2	2	2	3	3	3	0	0	0	0	0	0	0	0	0	0	0
MAT2B_HUMAN	Q9NZL9	Methionine adenosyltransferase 2 subunit beta	MAT2B	37238.3	334	0	0	0	0	0	0	0	0	0	0	0	0	0	0	0	2	2	2	0	0	0	0	0	0	0	0	0	0	0	0	0	0	0	0	0	0	0	0	0	0	0	0	0	0
MATR3_HUMAN	P43243	Matrin-3	MATR3	93235.2	847	3	3	3	0	0	0	5	5	5	0	0	0	12	11	11	7	7	7	16	14	14	9	9	9	0	0	0	2	2	2	3	3	3	0	0	0	0	0	0	0	0	0	0	0
M21D1_HUMAN	Q8N884	Protein MB21D1	MB21D1	58103.6	522	0	0	0	0	0	0	0	0	0	0	0	0	0	0	0	0	0	0	3	3	3	0	0	0	0	0	0	0	0	0	0	0	0	0	0	0	0	0	0	0	0	0	0	0
MUC18_HUMAN	P43121	Cell surface glycoprotein MUC18	MCAM	70744.8	646	0	0	0	0	0	0	0	0	0	0	0	0	2	2	2	0	0	0	0	0	0	0	0	0	0	0	0	0	0	0	0	0	0	0	0	0	0	0	0	0	0	0	0	0
MCM2_HUMAN	P49736	DNA replication licensing factor MCM2	MCM2	100806	904	0	0	0	0	0	0	0	0	0	0	0	0	0	0	0	0	0	0	0	0	0	0	0	0	0	0	0	0	0	0	0	0	0	0	0	0	0	0	0	0	0	0	0	0
MCM3_HUMAN	P25205	DNA replication licensing factor MCM3	MCM3	89930.3	808	0	0	0	0	0	0	3	3	3	0	0	0	2	2	2	0	0	0	5	5	5	3	3	3	0	0	0	0	0	0	0	0	0	0	0	0	0	0	0	0	0	0	0	0
MCM4_HUMAN	P33991	DNA replication licensing factor MCM4	MCM4	95360	863	0	0	0	0	0	0	0	0	0	0	0	0	0	0	0	0	0	0	0	0	0	0	0	0	0	0	0	0	0	0	0	0	0	0	0	0	0	0	0	0	0	0	0	0
MCM5_HUMAN	P33992	DNA replication licensing factor MCM5	MCM5	81335.4	734	0	0	0	0	0	0	4	4	4	0	0	0	0	0	0	0	0	0	2	2	2	3	3	3	0	0	0	0	0	0	0	0	0	0	0	0	0	0	0	0	0	0	0	0
MCM6_HUMAN	Q14566	DNA replication licensing factor MCM6	MCM6	91869.5	821	0	0	0	0	0	0	2	2	2	0	0	0	0	0	0	0	0	0	2	2	2	0	0	0	0	0	0	0	0	0	0	0	0	0	0	0	0	0	0	0	0	0	0	0
MCM7_HUMAN	P33993	DNA replication licensing factor MCM7	MCM7	80550.8	719	7	7	7	0	0	0	4	4	4	0	0	0	2	2	2	0	0	0	4	4	4	2	2	2	0	0	0	0	0	0	0	0	0	0	0	0	2	2	2	2	2	2	2	2
MDHC_HUMAN	P40925	Malate dehydrogenase, cytoplasmic	MDH1	35985.1	334	0	0	0	0	0	0	0	0	0	0	0	0	0	0	0	4	4	4	0	0	0	2	2	2	0	0	0	0	0	0	2	2	2	0	0	0	0	0	0	0	0	0	0	0
MDHM_HUMAN	P40926	Malate dehydrogenase, mitochondrial	MDH2	35110.8	338	2	2	2	0	0	0	2	2	2	0	0	0	4	4	4	6	5	5	4	4	4	5	5	5	0	0	0	0	0	0	3	3	3	0	0	0	0	0	0	2	2	2	0	0
MAOX_HUMAN	P48163	NADP-dependent malic enzyme	ME1	63691.2	572	0	0	0	0	0	0	0	0	0	0	0	0	2	2	2	0	0	0	0	0	0	0	0	0	0	0	0	0	0	0	0	0	0	0	0	0	0	0	0	0	0	0	0	0
MFAP1_HUMAN	P55081	Microfibrillar-associated protein 1	MFAP1	51476.8	439	0	0	0	0	0	0	0	0	0	0	0	0	3	3	3	0	0	0	5	4	4	3	3	3	2	2	2	2	2	2	2	2	2	0	0	0	0	0	0	0	0	0	0	0
MIF_HUMAN	P14174	Macrophage migration inhibitory factor	MIF	12290.3	115	0	0	0	0	0	0	0	0	0	0	0	0	0	0	0	2	1	1	2	1	1	2	1	1	0	0	0	0	0	0	0	0	0	0	0	0	0	0	0	0	0	0	0	0
MIS12_HUMAN	Q9H081	Protein MIS12 homolog	MIS12	23930.4	205	0	0	0	0	0	0	0	0	0	0	0	0	0	0	0	0	0	0	0	0	0	0	0	0	0	0	0	0	0	0	2	2	2	0	0	0	0	0	0	0	0	0	0	0
MITF_HUMAN	O75030	Microphthalmia-associated transcription factor	MITF	57940.6	526	0	0	0	0	0	0	0	0	0	0	0	0	0	0	0	0	0	0	2	2	0	0	0	0	0	0	0	0	0	0	0	0	0	0	0	0	0	0	0	0	0	0	0	0
MLTK_HUMAN	Q9NYL2	Mitogen-activated protein kinase kinase kinase MLT	MLTK	89720.1	800	0	0	0	0	0	0	0	0	0	0	0	0	0	0	0	0	0	0	2	2	2	0	0	0	0	0	0	0	0	0	0	0	0	0	0	0	0	0	0	0	0	0	0	0
MMTA2_HUMAN	Q9BU76	Multiple myeloma tumor-associated protein 2	MMTAG2	28944.1	263	0	0	0	0	0	0	2	2	2	0	0	0	0	0	0	0	0	0	0	0	0	0	0	0	0	0	0	0	0	0	0	0	0	0	0	0	0	0	0	0	0	0	0	0
MOV10_HUMAN	Q9HCE1	Putative helicase MOV-10	MOV10	112638	1003	2	2	2	0	0	0	4	4	4	0	0	0	16	16	16	8	8	8	20	19	19	12	12	12	5	5	5	7	7	7	8	8	8	0	0	0	0	0	0	2	2	2	0	0
MPRIP_HUMAN	Q6WCQ1	Myosin phosphatase Rho-interacting protein	MPRIP	114956	1025	0	0	0	0	0	0	2	2	2	0	0	0	0	0	0	0	0	0	0	0	0	0	0	0	0	0	0	0	0	0	0	0	0	0	0	0	8	8	7	0	0	0	0	0
MRE11_HUMAN	P49959	Double-strand break repair protein MRE11A	MRE11A	79517.6	708	0	0	0	0	0	0	0	0	0	0	0	0	0	0	0	0	0	0	0	0	0	0	0	0	0	0	0	0	0	0	0	0	0	0	0	0	0	0	0	0	0	0	0	0
RM11_HUMAN	Q9Y3B7	39S ribosomal protein L11, mitochondrial	MRPL11	20492.5	192	0	0	0	0	0	0	4	4	4	0	0	0	0	0	0	0	0	0	0	0	0	0	0	0	0	0	0	0	0	0	0	0	0	0	0	0	0	0	0	3	3	3	0	0
RT15_HUMAN	P82914	28S ribosomal protein S15, mitochondrial	MRPS15	29613.5	257	0	0	0	0	0	0	0	0	0	0	0	0	0	0	0	0	0	0	0	0	0	0	0	0	0	0	0	0	0	0	0	0	0	0	0	0	0	0	0	2	2	2	0	0
RT22_HUMAN	P82650	28S ribosomal protein S22, mitochondrial	MRPS22	40916.5	360	0	0	0	0	0	0	3	3	3	2	2	2	0	0	0	3	3	3	2	2	2	0	0	0	0	0	0	0	0	0	0	0	0	0	0	0	0	0	0	3	3	3	0	0
RT23_HUMAN	Q9Y3D9	28S ribosomal protein S23, mitochondrial	MRPS23	21563.3	190	0	0	0	0	0	0	0	0	0	2	2	2	0	0	0	0	0	0	0	0	0	0	0	0	0	0	0	0	0	0	0	0	0	0	0	0	0	0	0	0	0	0	0	0
RT35_HUMAN	P82673	28S ribosomal protein S35, mitochondrial	MRPS35	36419.2	323	0	0	0	0	0	0	2	1	1	0	0	0	0	0	0	0	0	0	0	0	0	0	0	0	0	0	0	0	0	0	0	0	0	0	0	0	0	0	0	0	0	0	0	0
RT07_HUMAN	Q9Y2R9	28S ribosomal protein S7, mitochondrial	MRPS7	27954	242	0	0	0	0	0	0	0	0	0	0	0	0	0	0	0	0	0	0	0	0	0	2	2	2	0	0	0	0	0	0	0	0	0	0	0	0	0	0	0	0	0	0	0	0
RT09_HUMAN	P82933	28S ribosomal protein S9, mitochondrial	MRPS9	45451.9	396	0	0	0	0	0	0	0	0	0	0	0	0	0	0	0	0	0	0	0	0	0	0	0	0	0	0	0	0	0	0	0	0	0	0	0	0	0	0	0	0	0	0	0	0
MRT4_HUMAN	Q9UKD2	mRNA turnover protein 4 homolog	MRTO4	27237	239	0	0	0	0	0	0	5	5	5	0	0	0	0	0	0	0	0	0	0	0	0	0	0	0	0	0	0	0	0	0	0	0	0	0	0	0	0	0	0	3	3	3	0	0
MSH2_HUMAN	P43246	DNA mismatch repair protein Msh2	MSH2	103779	934	0	0	0	0	0	0	0	0	0	0	0	0	0	0	0	0	0	0	2	2	2	0	0	0	0	0	0	0	0	0	0	0	0	0	0	0	0	0	0	0	0	0	0	0
MSH6_HUMAN	P52701	DNA mismatch repair protein Msh6	MSH6	150799	1360	0	0	0	0	0	0	0	0	0	0	0	0	0	0	0	0	0	0	0	0	0	0	0	0	0	0	0	0	0	0	0	0	0	0	0	0	0	0	0	0	0	0	0	0
MOES_HUMAN	P26038	Moesin	MSN	67423.9	577	6	6	4	5	4	2	7	6	3	8	7	3	15	14	8	18	18	12	20	19	13	15	14	9	7	7	3	4	4	1	10	10	5	2	2	2	0	0	0	4	4	2	5	5
MST4_HUMAN	Q9P289	Serine/threonine-protein kinase MST4	MST4	45969.8	416	0	0	0	0	0	0	0	0	0	0	0	0	0	0	0	0	0	0	0	0	0	0	0	0	0	0	0	0	0	0	0	0	0	0	0	0	0	0	0	0	0	0	0	0
MTA2_HUMAN	O94776	Metastasis-associated protein MTA2	MTA2	74206	668	0	0	0	0	0	0	0	0	0	0	0	0	0	0	0	0	0	0	0	0	0	0	0	0	0	0	0	0	0	0	0	0	0	0	0	0	0	0	0	0	0	0	0	0
LYRIC_HUMAN	Q86UE4	Protein LYRIC	MTDH	62645.2	582	2	2	2	0	0	0	6	6	6	3	3	3	3	3	3	2	2	2	4	4	4	3	3	3	0	0	0	0	0	0	0	0	0	0	0	0	0	0	0	0	0	0	3	3
C1TC_HUMAN	P11586	C-1-tetrahydrofolate synthase, cytoplasmic	MTHFD1	100790	935	2	2	2	0	0	0	2	2	2	0	0	0	3	3	3	4	4	4	5	5	5	4	4	4	0	0	0	0	0	0	2	2	2	0	0	0	0	0	0	2	2	2	4	4
C1TM_HUMAN	Q6UB35	Monofunctional C1-tetrahydrofolate synthase, mitochondrial	MTHFD1L	104842	978	0	0	0	0	0	0	0	0	0	0	0	0	0	0	0	0	0	0	0	0	0	0	0	0	0	0	0	0	0	0	0	0	0	0	0	0	0	0	0	0	0	0	0	0
MUCB_HUMAN	P04220	Ig mu heavy chain disease protein	MUCB	42436.5	391	2	2	0	2	2	0	3	2	0	2	1	0	5	4	0	4	4	0	4	4	0	4	4	0	4	4	0	4	4	0	3	3	0	8	4	0	0	0	0	0	0	0	3	2
MBB1A_HUMAN	Q9BQG0	Myb-binding protein 1A	MYBBP1A	147160	1328	0	0	0	0	0	0	3	3	3	0	0	0	0	0	0	0	0	0	0	0	0	0	0	0	0	0	0	0	0	0	0	0	0	0	0	0	0	0	0	3	3	3	4	4
MYH10_HUMAN	P35580	Myosin-10	MYH10	227368	1976	0	0	0	15	15	8	12	11	6	18	16	11	29	26	16	24	21	15	34	30	19	32	28	20	0	0	0	0	0	0	0	0	0	0	0	0	26	25	21	10	10	8	21	20
MYH11_HUMAN	P35749	Myosin-11	MYH11	225693	1972	0	0	0	5	5	0	6	6	0	2	2	0	7	7	0	7	5	0	8	6	0	7	6	0	0	0	0	0	0	0	0	0	0	0	0	0	7	7	0	3	3	0	7	7
MYH14_HUMAN	Q7Z406	Myosin-14	MYH14	226210	1995	0	0	0	0	0	0	3	3	0	2	2	0	6	6	0	5	3	0	7	5	0	5	4	0	0	0	0	0	0	0	0	0	0	0	0	0	0	0	0	0	0	0	3	3
MYH9_HUMAN	P35579	Myosin-9	MYH9	225078	1960	17	17	16	92	81	74	71	62	54	51	47	44	77	60	53	72	55	50	84	64	55	78	61	55	0	0	0	22	22	21	22	21	20	13	13	13	75	62	54	39	35	31	58	53
ML12A_HUMAN	P19105	Myosin regulatory light chain 12A	MYL12A	19683.5	171	0	0	0	4	4	4	4	4	4	2	2	2	4	4	4	3	3	3	2	2	2	4	4	4	0	0	0	0	0	0	0	0	0	2	2	2	0	0	0	3	3	3	0	0
MYL6_HUMAN	P60660	Myosin light polypeptide 6	MYL6	16837.1	151	0	0	0	9	8	6	4	3	2	0	0	0	4	4	3	4	4	3	5	4	3	5	4	3	0	0	0	2	2	1	3	3	2	3	2	1	0	0	0	2	2	1	0	0
MYL6B_HUMAN	P14649	Myosin light chain 6B	MYL6B	22603.7	208	0	0	0	0	0	0	0	0	0	0	0	0	0	0	0	0	0	0	0	0	0	0	0	0	0	0	0	0	0	0	0	0	0	2	1	0	0	0	0	0	0	0	0	0
MYL9_HUMAN	P24844	Myosin regulatory light polypeptide 9	MYL9	19684.5	172	0	0	0	0	0	0	0	0	0	0	0	0	2	2	0	2	2	1	0	0	0	3	3	1	0	0	0	0	0	0	0	0	0	0	0	0	0	0	0	2	2	1	0	0
MYO1A_HUMAN	Q9UBC5	Unconventional myosin-Ia	MYO1A	117124	1043	0	0	0	2	2	1	2	2	1	0	0	0	0	0	0	0	0	0	0	0	0	0	0	0	0	0	0	0	0	0	0	0	0	0	0	0	2	2	1	0	0	0	0	0
MYO1B_HUMAN	O43795	Unconventional myosin-Ib	MYO1B	130748	1136	0	0	0	5	5	4	5	5	4	0	0	0	0	0	0	0	0	0	0	0	0	0	0	0	0	0	0	0	0	0	0	0	0	0	0	0	4	4	3	2	2	2	2	2
MYO1C_HUMAN	O00159	Unconventional myosin-Ic	MYO1C	120516	1063	0	0	0	0	0	0	2	2	2	0	0	0	0	0	0	0	0	0	0	0	0	0	0	0	0	0	0	0	0	0	0	0	0	0	0	0	8	8	8	2	2	2	0	0
MYO1E_HUMAN	Q12965	Unconventional myosin-Ie	MYO1E	125748	1108	0	0	0	0	0	0	17	17	14	7	7	6	0	0	0	0	0	0	0	0	0	0	0	0	0	0	0	0	0	0	0	0	0	0	0	0	4	4	2	8	8	7	8	8
MYO1F_HUMAN	O00160	Unconventional myosin-If	MYO1F	123708	1098	0	0	0	0	0	0	3	3	0	0	0	0	0	0	0	0	0	0	0	0	0	0	0	0	0	0	0	0	0	0	0	0	0	0	0	0	2	2	0	0	0	0	0	0
MYOF_HUMAN	Q9NZM1	Myoferlin	MYOF	232575	2061	0	0	0	0	0	0	0	0	0	0	0	0	0	0	0	0	0	0	0	0	0	0	0	0	0	0	0	0	0	0	0	0	0	0	0	0	0	0	0	0	0	0	0	0
NACA_HUMAN	Q13765	Nascent polypeptide-associated complex subunit alpha	NACA	23063.8	215	0	0	0	0	0	0	2	2	2	0	0	0	0	0	0	3	2	2	0	0	0	2	2	2	2	2	2	0	0	0	2	2	2	2	2	2	0	0	0	2	2	2	0	0
NAMPT_HUMAN	P43490	Nicotinamide phosphoribosyltransferase	NAMPT	55004.7	491	0	0	0	2	1	1	0	0	0	0	0	0	0	0	0	0	0	0	0	0	0	0	0	0	0	0	0	0	0	0	0	0	0	0	0	0	0	0	0	0	0	0	0	0
SIAS_HUMAN	Q9NR45	Sialic acid synthase	NANS	39943.5	359	0	0	0	0	0	0	0	0	0	0	0	0	0	0	0	0	0	0	0	0	0	0	0	0	0	0	0	0	0	0	0	0	0	0	0	0	0	0	0	0	0	0	0	0
NP1L1_HUMAN	P55209	Nucleosome assembly protein 1-like 1	NAP1L1	45120	391	0	0	0	0	0	0	2	2	2	0	0	0	2	2	0	2	2	0	0	0	0	0	0	0	0	0	0	0	0	0	0	0	0	0	0	0	0	0	0	0	0	0	0	0
NP1L4_HUMAN	Q99733	Nucleosome assembly protein 1-like 4	NAP1L4	42443	375	0	0	0	0	0	0	0	0	0	0	0	0	4	4	2	4	4	2	3	3	2	3	3	2	0	0	0	0	0	0	3	3	2	0	0	0	0	0	0	0	0	0	0	0
SNAA_HUMAN	P54920	Alpha-soluble NSF attachment protein	NAPA	32857.4	295	0	0	0	3	3	3	0	0	0	0	0	0	0	0	0	0	0	0	0	0	0	0	0	0	0	0	0	0	0	0	0	0	0	0	0	0	0	0	0	0	0	0	0	0
SYNC_HUMAN	O43776	Asparagine--tRNA ligase, cytoplasmic	NARS	62436.7	548	0	0	0	0	0	0	0	0	0	0	0	0	0	0	0	0	0	0	0	0	0	0	0	0	0	0	0	0	0	0	0	0	0	0	0	0	0	0	0	0	0	0	0	0
NASP_HUMAN	P49321	Nuclear autoantigenic sperm protein	NASP	84176.4	788	0	0	0	0	0	0	0	0	0	0	0	0	0	0	0	2	2	2	2	2	2	0	0	0	0	0	0	0	0	0	0	0	0	0	0	0	0	0	0	0	0	0	0	0
NAT10_HUMAN	Q9H0A0	N-acetyltransferase 10	NAT10	114567	1025	0	0	0	0	0	0	6	6	6	2	2	2	0	0	0	0	0	0	2	2	2	0	0	0	0	0	0	0	0	0	0	0	0	0	0	0	0	0	0	2	2	2	5	5
NCBP1_HUMAN	Q09161	Nuclear cap-binding protein subunit 1	NCBP1	90930.8	790	0	0	0	0	0	0	0	0	0	0	0	0	6	6	6	2	2	2	5	5	5	3	3	3	0	0	0	0	0	0	0	0	0	0	0	0	0	0	0	0	0	0	0	0
NCRP1_HUMAN	Q6ZVX7	Non-specific cytotoxic cell receptor protein 1 homolog	NCCRP1	30522	275	0	0	0	2	2	2	0	0	0	0	0	0	0	0	0	0	0	0	0	0	0	0	0	0	0	0	0	0	0	0	0	0	0	0	0	0	0	0	0	0	0	0	0	0
NUCL_HUMAN	P19338	Nucleolin	NCL	75974.5	710	11	10	10	6	5	5	23	21	21	21	20	20	29	24	24	23	20	20	25	23	23	27	23	23	19	17	17	17	16	16	20	19	19	22	9	9	6	5	5	19	18	18	26	25
NDC80_HUMAN	O14777	Kinetochore protein NDC80 homolog	NDC80	73096.7	642	0	0	0	0	0	0	0	0	0	0	0	0	0	0	0	0	0	0	0	0	0	0	0	0	0	0	0	0	0	0	2	2	2	0	0	0	0	0	0	0	0	0	0	0
NKRF_HUMAN	O15226	NF-kappa-B-repressing factor	NKRF	76758.5	690	0	0	0	0	0	0	0	0	0	0	0	0	2	2	2	0	0	0	2	2	2	2	2	2	0	0	0	0	0	0	0	0	0	0	0	0	0	0	0	0	0	0	0	0
NEUL_HUMAN	Q9BYT8	Neurolysin, mitochondrial	NLN	79909.9	704	0	0	0	0	0	0	0	0	0	0	0	0	0	0	0	0	0	0	0	0	0	0	0	0	0	0	0	0	0	0	0	0	0	0	0	0	0	0	0	0	0	0	0	0
NDKA_HUMAN	P15531	Nucleoside diphosphate kinase A	NME1	17007.7	152	0	0	0	0	0	0	2	2	0	0	0	0	6	4	2	8	5	2	7	5	2	7	5	2	3	2	0	5	4	1	7	4	2	2	2	0	0	0	0	2	2	0	0	0
NDKB_HUMAN	P22392	Nucleoside diphosphate kinase B	NME2	17141	152	0	0	0	0	0	0	4	4	0	2	2	0	6	4	0	5	3	0	6	5	0	7	5	0	3	2	0	4	3	0	4	2	0	2	2	0	0	0	0	3	3	0	0	0
NDK8_HUMAN	O60361	Putative nucleoside diphosphate kinase	NME2P1	15373	137	0	0	0	0	0	0	2	2	0	2	2	0	4	3	0	2	1	0	3	3	0	4	3	0	0	0	0	0	0	0	2	1	0	0	0	0	0	0	0	2	2	0	0	0
NNTM_HUMAN	Q13423	NAD(P) transhydrogenase, mitochondrial	NNT	112797	1086	0	0	0	0	0	0	2	2	2	0	0	0	0	0	0	0	0	0	0	0	0	0	0	0	0	0	0	0	0	0	0	0	0	0	0	0	0	0	0	0	0	0	0	0
NOL6_HUMAN	Q9H6R4	Nucleolar protein 6	NOL6	126327	1146	0	0	0	0	0	0	0	0	0	0	0	0	0	0	0	0	0	0	0	0	0	0	0	0	0	0	0	0	0	0	0	0	0	0	0	0	0	0	0	0	0	0	2	2
NONO_HUMAN	Q15233	Non-POU domain-containing octamer-binding protein	NONO	53971.3	471	0	0	0	2	2	2	5	5	5	2	2	1	12	10	9	11	8	7	15	12	11	13	10	9	8	6	5	3	3	3	7	6	5	3	3	2	3	3	3	5	5	5	0	0
NOP2_HUMAN	P46087	Putative ribosomal RNA methyltransferase NOP2	NOP2	88205.4	812	0	0	0	0	0	0	4	4	4	3	3	3	3	3	3	0	0	0	2	2	2	4	4	4	0	0	0	0	0	0	0	0	0	0	0	0	0	0	0	4	4	4	5	5
NOP56_HUMAN	O00567	Nucleolar protein 56	NOP56	65015	594	0	0	0	0	0	0	0	0	0	0	0	0	0	0	0	0	0	0	0	0	0	2	2	2	0	0	0	0	0	0	0	0	0	0	0	0	0	0	0	0	0	0	0	0
PSA_HUMAN	P55786	Puromycin-sensitive aminopeptidase	NPEPPS	102297	919	0	0	0	0	0	0	2	2	2	0	0	0	0	0	0	2	2	1	3	3	2	0	0	0	0	0	0	0	0	0	0	0	0	0	0	0	0	0	0	0	0	0	2	2
PSAL_HUMAN	A6NEC2	Puromycin-sensitive aminopeptidase-like protein	NPEPPSL1	53247.1	478	0	0	0	0	0	0	0	0	0	0	0	0	0	0	0	0	0	0	0	0	0	0	0	0	0	0	0	0	0	0	0	0	0	0	0	0	0	0	0	0	0	0	0	0
NPM_HUMAN	P06748	Nucleophosmin	NPM1	32121	294	2	2	2	4	3	3	4	4	4	5	5	5	8	7	7	9	7	7	9	7	7	9	7	7	8	7	7	6	5	5	7	6	6	5	4	4	3	3	3	7	7	7	6	6
NQO1_HUMAN	P15559	NAD(P)H dehydrogenase [quinone] 1	NQO1	30558.1	274	0	0	0	0	0	0	0	0	0	0	0	0	0	0	0	0	0	0	0	0	0	0	0	0	0	0	0	0	0	0	0	0	0	0	0	0	0	0	0	0	0	0	0	0
GCR_HUMAN	P04150	Glucocorticoid receptor	NR3C1	84227	777	0	0	0	0	0	0	0	0	0	0	0	0	0	0	0	0	0	0	0	0	0	0	0	0	0	0	0	0	0	0	0	0	0	0	0	0	0	0	0	0	0	0	0	0
NSUN2_HUMAN	Q08J23	tRNA (cytosine(34)-C(5))-methyltransferase	NSUN2	85630	767	0	0	0	0	0	0	7	7	7	2	2	2	5	5	5	5	5	5	6	6	6	8	8	8	0	0	0	0	0	0	2	2	2	0	0	0	0	0	0	7	7	7	7	7
NUCKS_HUMAN	Q9H1E3	Nuclear ubiquitous casein and cyclin-dependent kinase substrate 1	NUCKS1	26750.2	243	0	0	0	0	0	0	0	0	0	0	0	0	0	0	0	2	1	1	0	0	0	0	0	0	0	0	0	0	0	0	0	0	0	0	0	0	0	0	0	0	0	0	0	0
NUDC_HUMAN	Q9Y266	Nuclear migration protein nudC	NUDC	37897.2	331	0	0	0	0	0	0	0	0	0	0	0	0	3	3	3	5	5	5	5	5	5	4	4	4	2	2	2	2	2	2	3	3	3	0	0	0	0	0	0	0	0	0	0	0
CPSF5_HUMAN	O43809	Cleavage and polyadenylation specificity factor subunit 5	NUDT21	26080.8	227	0	0	0	0	0	0	0	0	0	0	0	0	3	3	3	4	3	3	4	4	4	6	5	5	0	0	0	0	0	0	0	0	0	0	0	0	0	0	0	0	0	0	0	0
NUFP2_HUMAN	Q7Z417	Nuclear fragile X mental retardation-interacting protein 2	NUFIP2	74697.2	695	9	9	9	0	0	0	7	7	7	2	2	2	16	15	15	9	9	9	14	14	14	15	14	14	8	8	8	8	8	8	10	10	10	5	4	4	2	2	2	5	5	5	3	3
NU155_HUMAN	O75694	Nuclear pore complex protein Nup155	NUP155	153131	1391	0	0	0	0	0	0	2	2	2	0	0	0	0	0	0	0	0	0	0	0	0	0	0	0	0	0	0	0	0	0	0	0	0	0	0	0	0	0	0	0	0	0	2	2
OAS3_HUMAN	Q9Y6K5	2'-5'-oligoadenylate synthase 3	OAS3	119939	1087	0	0	0	0	0	0	2	2	2	0	0	0	0	0	0	0	0	0	0	0	0	0	0	0	0	0	0	0	0	0	0	0	0	0	0	0	0	0	0	0	0	0	0	0
OASL_HUMAN	Q15646	2'-5'-oligoadenylate synthase-like protein	OASL	58674.8	514	0	0	0	0	0	0	2	2	2	2	2	2	0	0	0	0	0	0	0	0	0	0	0	0	0	0	0	0	0	0	0	0	0	0	0	0	0	0	0	2	2	2	0	0
OAT_HUMAN	P04181	Ornithine aminotransferase, mitochondrial	OAT	48118.3	439	0	0	0	0	0	0	0	0	0	0	0	0	0	0	0	0	0	0	0	0	0	0	0	0	0	0	0	0	0	0	0	0	0	0	0	0	0	0	0	0	0	0	0	0
OPA1_HUMAN	O60313	Dynamin-like 120 kDa protein, mitochondrial	OPA1	110487	960	0	0	0	0	0	0	0	0	0	0	0	0	0	0	0	0	0	0	0	0	0	0	0	0	0	0	0	0	0	0	0	0	0	0	0	0	0	0	0	0	0	0	0	0
SCOT1_HUMAN	P55809	Succinyl-CoA:3-ketoacid coenzyme A transferase 1, mitochondrial	OXCT1	55608.1	520	0	0	0	0	0	0	0	0	0	0	0	0	0	0	0	3	3	3	0	0	0	0	0	0	0	0	0	0	0	0	0	0	0	0	0	0	0	0	0	0	0	0	0	0
OXSR1_HUMAN	O95747	Serine/threonine-protein kinaseR1	OXSR1	57248.3	527	0	0	0	0	0	0	0	0	0	0	0	0	0	0	0	0	0	0	0	0	0	0	0	0	0	0	0	0	0	0	0	0	0	0	0	0	0	0	0	0	0	0	0	0
PDIA1_HUMAN	P07237	Protein disulfide-isomerase	P4HB	56694.8	508	0	0	0	6	5	5	6	6	6	3	3	3	17	14	14	17	15	15	18	14	14	15	11	11	12	10	10	8	8	8	11	9	9	4	3	3	0	0	0	2	2	2	0	0
PA2G4_HUMAN	Q9UQ80	Proliferation-associated protein 2G4	PA2G4	43341.3	394	0	0	0	0	0	0	0	0	0	0	0	0	3	3	3	5	5	5	8	8	8	4	4	4	2	2	2	4	4	4	7	7	7	0	0	0	0	0	0	0	0	0	0	0
PABP1_HUMAN	P11940	Polyadenylate-binding protein 1	PABPC1	69984.1	636	18	15	4	6	6	0	16	13	3	15	12	3	39	28	5	26	22	5	40	30	5	33	26	5	23	21	5	25	21	4	23	19	5	18	8	1	0	0	0	8	7	2	12	11
PAP1L_HUMAN	Q4VXU2	Polyadenylate-binding protein 1-like	PABPC1L	67642.7	614	2	2	0	0	0	0	2	2	0	4	4	0	5	4	0	5	4	0	6	4	0	5	4	0	4	4	0	4	4	0	2	2	0	4	2	0	0	0	0	0	0	0	2	2
PAP1M_HUMAN	Q5JQF8	Polyadenylate-binding protein 1-like 2	PABPC1L2A	22558.7	200	0	0	0	0	0	0	0	0	0	2	2	0	3	3	0	4	3	0	4	3	0	4	3	0	2	2	0	2	2	0	0	0	0	2	2	0	0	0	0	0	0	0	0	0
PABP3_HUMAN	Q9H361	Polyadenylate-binding protein 3	PABPC3	69296.9	631	7	6	0	4	4	0	7	6	0	6	5	0	19	15	0	12	11	0	20	17	0	15	13	0	9	9	0	10	10	0	9	9	0	9	4	0	0	0	0	5	4	0	5	4
PABP4_HUMAN	Q13310	Polyadenylate-binding protein 4	PABPC4	70016.3	644	9	7	3	0	0	0	9	7	4	3	2	0	23	17	9	14	12	7	24	18	10	23	18	10	13	12	7	11	10	5	13	12	7	7	4	0	0	0	0	4	4	3	2	2
PAB4L_HUMAN	P0CB38	Polyadenylate-binding protein 4-like	PABPC4L	41297.6	370	0	0	0	0	0	0	0	0	0	0	0	0	4	3	0	2	2	0	3	3	0	4	3	0	2	2	0	2	2	0	0	0	0	0	0	0	0	0	0	0	0	0	0	0
PABP5_HUMAN	Q96DU9	Polyadenylate-binding protein 5	PABPC5	42949.5	382	0	0	0	0	0	0	0	0	0	2	2	0	3	2	0	3	2	0	4	2	0	3	2	0	2	2	0	2	2	0	0	0	0	3	1	0	0	0	0	0	0	0	0	0
PUR6_HUMAN	P22234	Multifunctional protein ADE2	PAICS	46551.3	425	0	0	0	0	0	0	0	0	0	0	0	0	4	3	3	6	5	5	5	4	4	4	3	3	3	2	2	2	2	2	4	3	3	0	0	0	0	0	0	0	0	0	0	0
PALLD_HUMAN	Q8WX93	Palladin	PALLD	148069	1383	0	0	0	0	0	0	0	0	0	0	0	0	0	0	0	0	0	0	0	0	0	0	0	0	0	0	0	0	0	0	0	0	0	0	0	0	0	0	0	0	0	0	0	0
PAPL_HUMAN	Q6ZNF0	Iron/zinc purple acid phosphatase-like protein	PAPL	50029.5	438	0	0	0	2	2	2	0	0	0	0	0	0	0	0	0	0	0	0	0	0	0	0	0	0	0	0	0	0	0	0	0	0	0	0	0	0	0	0	0	0	0	0	0	0
PARK7_HUMAN	Q99497	Protein DJ-1	PARK7	19716.5	189	0	0	0	0	0	0	0	0	0	0	0	0	4	4	4	4	4	4	5	5	5	3	3	3	3	3	3	2	2	2	2	2	2	2	2	2	0	0	0	0	0	0	0	0
PARP1_HUMAN	P09874	Poly [ADP-ribose] polymerase 1	PARP1	111635	1014	7	7	7	0	0	0	0	0	0	0	0	0	6	6	6	4	4	4	6	6	6	4	4	4	0	0	0	0	0	0	2	2	2	0	0	0	0	0	0	0	0	0	0	0
PYC_HUMAN	P11498	Pyruvate carboxylase, mitochondrial	PC	128654	1178	0	0	0	0	0	0	0	0	0	0	0	0	0	0	0	0	0	0	0	0	0	0	0	0	0	0	0	0	0	0	0	0	0	0	0	0	0	0	0	0	0	0	0	0
PCBP1_HUMAN	Q15365	Poly(rC)-binding protein 1	PCBP1	36896.1	356	0	0	0	0	0	0	0	0	0	0	0	0	3	3	2	3	3	2	5	5	4	4	3	2	2	2	2	0	0	0	3	3	2	0	0	0	0	0	0	0	0	0	0	0
PCBP2_HUMAN	Q15366	Poly(rC)-binding protein 2	PCBP2	37897.8	365	2	2	1	0	0	0	2	2	1	0	0	0	2	2	1	2	2	1	2	2	1	3	2	1	0	0	0	0	0	0	2	2	1	0	0	0	0	0	0	0	0	0	0	0
PCBP3_HUMAN	P57721	Poly(rC)-binding protein 3	PCBP3	38910.4	371	0	0	0	0	0	0	0	0	0	0	0	0	0	0	0	0	0	0	0	0	0	2	1	0	0	0	0	0	0	0	0	0	0	0	0	0	0	0	0	0	0	0	0	0
PIMT_HUMAN	P22061	Protein-L-isoaspartate(D-aspartate) O-methyltransferase	PCMT1	24378.6	227	0	0	0	0	0	0	0	0	0	0	0	0	3	2	2	3	2	2	2	2	2	2	2	2	0	0	0	3	2	2	3	2	2	3	2	2	0	0	0	0	0	0	0	0
PCNA_HUMAN	P12004	Proliferating cell nuclear antigen	PCNA	28332.4	261	0	0	0	0	0	0	0	0	0	0	0	0	0	0	0	4	4	4	0	0	0	2	2	2	0	0	0	0	0	0	2	2	2	0	0	0	0	0	0	0	0	0	0	0
PCNP_HUMAN	Q8WW12	PEST proteolytic signal-containing nuclear protein	PCNP	18559.5	178	0	0	0	0	0	0	0	0	0	0	0	0	0	0	0	2	2	2	0	0	0	0	0	0	0	0	0	0	0	0	0	0	0	0	0	0	0	0	0	0	0	0	0	0
HAP28_HUMAN	Q13442	28 kDa heat- and acid-stable phosphoprotein	PDAP1	20471.7	181	0	0	0	0	0	0	0	0	0	0	0	0	0	0	0	3	3	3	0	0	0	2	2	2	0	0	0	0	0	0	0	0	0	0	0	0	0	0	0	0	0	0	0	0
PDCD6_HUMAN	O75340	Programmed cell death protein 6	PDCD6	21612.8	191	0	0	0	0	0	0	2	2	2	0	0	0	0	0	0	0	0	0	0	0	0	0	0	0	0	0	0	0	0	0	0	0	0	0	0	0	0	0	0	2	2	2	0	0
PDC6I_HUMAN	Q8WUM4	Programmed cell death 6-interacting protein	PDCD6IP	95049.4	868	0	0	0	0	0	0	0	0	0	0	0	0	0	0	0	0	0	0	0	0	0	0	0	0	0	0	0	0	0	0	0	0	0	0	0	0	0	0	0	0	0	0	0	0
ODPA_HUMAN	P08559	Pyruvate dehydrogenase E1 component subunit alpha, somatic form, mitochondrial	PDHA1	42913.7	390	0	0	0	0	0	0	0	0	0	0	0	0	0	0	0	0	0	0	0	0	0	0	0	0	0	0	0	0	0	0	0	0	0	0	0	0	0	0	0	0	0	0	0	0
ODPB_HUMAN	P11177	Pyruvate dehydrogenase E1 component subunit beta, mitochondrial	PDHB	38902.1	359	0	0	0	0	0	0	2	2	2	2	2	2	0	0	0	2	2	2	0	0	0	2	2	2	0	0	0	0	0	0	0	0	0	0	0	0	0	0	0	0	0	0	2	2
PDIA3_HUMAN	P30101	Protein disulfide-isomerase A3	PDIA3	56264.9	505	0	0	0	3	3	3	2	2	2	0	0	0	12	11	11	16	15	15	16	14	14	14	13	13	10	10	10	5	5	5	12	11	11	0	0	0	0	0	0	0	0	0	2	2
PDIA4_HUMAN	P13667	Protein disulfide-isomerase A4	PDIA4	72309.1	645	0	0	0	0	0	0	0	0	0	0	0	0	6	6	6	11	11	11	8	8	8	8	8	8	6	6	6	7	7	7	8	8	8	3	3	3	0	0	0	0	0	0	0	0
PDIA6_HUMAN	Q15084	Protein disulfide-isomerase A6	PDIA6	47561.4	440	0	0	0	0	0	0	2	2	2	0	0	0	3	3	3	4	4	4	4	4	4	2	2	2	2	2	2	2	2	2	5	5	5	0	0	0	0	0	0	2	2	2	2	2
PDLI7_HUMAN	Q9NR12	PDZ and LIM domain protein 7	PDLIM7	49282.8	457	0	0	0	0	0	0	0	0	0	0	0	0	0	0	0	0	0	0	0	0	0	0	0	0	0	0	0	0	0	0	0	0	0	0	0	0	0	0	0	0	0	0	0	0
PDXK_HUMAN	O00764	Pyridoxal kinase	PDXK	34758	312	0	0	0	0	0	0	0	0	0	0	0	0	0	0	0	2	2	2	0	0	0	0	0	0	0	0	0	0	0	0	0	0	0	0	0	0	0	0	0	0	0	0	0	0
PEBP1_HUMAN	P30086	Phosphatidylethanolamine-binding protein 1	PEBP1	20785.7	187	0	0	0	0	0	0	0	0	0	0	0	0	2	2	2	3	3	3	3	3	3	2	2	2	0	0	0	2	2	2	2	2	2	0	0	0	0	0	0	0	0	0	0	0
PEG10_HUMAN	Q86TG7	Retrotransposon-derived protein PEG10	PEG10	79416.2	708	0	0	0	0	0	0	0	0	0	0	0	0	2	2	2	0	0	0	3	3	3	0	0	0	0	0	0	0	0	0	0	0	0	0	0	0	0	0	0	0	0	0	0	0
PEO1_HUMAN	Q96RR1	Twinkle protein, mitochondrial	PEO1	76336.2	684	0	0	0	0	0	0	5	4	4	4	4	4	7	7	7	0	0	0	6	6	6	0	0	0	0	0	0	0	0	0	0	0	0	0	0	0	0	0	0	0	0	0	0	0
PUR4_HUMAN	O15067	Phosphoribosylformylglycinamidine synthase	PFAS	143345	1338	0	0	0	0	0	0	0	0	0	0	0	0	0	0	0	0	0	0	0	0	0	0	0	0	0	0	0	0	0	0	0	0	0	0	0	0	0	0	0	0	0	0	0	0
PFD2_HUMAN	Q9UHV9	Prefoldin subunit 2	PFDN2	16443.7	154	0	0	0	0	0	0	0	0	0	0	0	0	2	2	2	2	2	2	2	2	2	2	2	2	0	0	0	0	0	0	0	0	0	0	0	0	0	0	0	0	0	0	0	0
K6PL_HUMAN	P17858	6-phosphofructokinase, liver type	PFKL	84194.4	780	0	0	0	0	0	0	2	2	0	0	0	0	2	2	0	2	2	0	2	2	0	2	2	0	0	0	0	0	0	0	0	0	0	0	0	0	0	0	0	0	0	0	0	0
K6PF_HUMAN	P08237	6-phosphofructokinase, muscle type	PFKM	84422.6	780	0	0	0	0	0	0	2	2	1	0	0	0	0	0	0	2	2	1	2	2	1	0	0	0	0	0	0	0	0	0	0	0	0	0	0	0	0	0	0	0	0	0	0	0
K6PP_HUMAN	Q01813	6-phosphofructokinase type C	PFKP	84835.7	784	0	0	0	0	0	0	8	8	7	4	4	3	3	3	1	4	4	2	4	4	2	3	3	1	0	0	0	0	0	0	2	2	1	0	0	0	2	2	2	3	3	3	7	7
PROF1_HUMAN	P07737	Profilin-1	PFN1	14866.6	140	0	0	0	3	3	3	4	4	4	0	0	0	3	3	3	5	4	4	5	4	4	5	4	4	0	0	0	0	0	0	2	2	2	0	0	0	0	0	0	0	0	0	0	0
PGAM1_HUMAN	P18669	Phosphoglycerate mutase 1	PGAM1	28591.9	254	0	0	0	0	0	0	0	0	0	2	2	0	4	2	0	8	6	1	3	2	0	5	5	0	3	2	0	3	2	0	4	3	1	2	2	0	0	0	0	0	0	0	0	0
PGAM2_HUMAN	P15259	Phosphoglycerate mutase 2	PGAM2	28585.9	253	0	0	0	0	0	0	0	0	0	2	2	0	4	2	0	6	4	0	3	2	0	4	4	0	3	2	0	3	2	0	3	2	0	2	2	0	0	0	0	0	0	0	0	0
PGAM4_HUMAN	Q8N0Y7	Probable phosphoglycerate mutase 4	PGAM4	28564.8	254	0	0	0	0	0	0	0	0	0	0	0	0	2	1	0	4	3	0	0	0	0	3	3	0	0	0	0	0	0	0	0	0	0	0	0	0	0	0	0	0	0	0	0	0
PGAM5_HUMAN	Q96HS1	Serine/threonine-protein phosphatase PGAM5, mitochondrial	PGAM5	31694.7	289	0	0	0	0	0	0	0	0	0	0	0	0	2	2	2	2	2	2	3	3	3	4	4	4	0	0	0	0	0	0	0	0	0	0	0	0	0	0	0	0	0	0	0	0
6PGD_HUMAN	P52209	6-phosphogluconate dehydrogenase, decarboxylating	PGD	52672.1	483	0	0	0	2	2	2	0	0	0	0	0	0	3	3	3	5	5	5	6	6	6	5	5	5	2	2	2	0	0	0	4	4	4	0	0	0	0	0	0	0	0	0	0	0
PGK1_HUMAN	P00558	Phosphoglycerate kinase 1	PGK1	44184.2	417	0	0	0	5	3	3	4	3	3	4	3	3	12	8	6	17	12	12	13	9	9	12	9	9	6	5	5	7	6	6	14	10	10	0	0	0	0	0	0	4	4	4	0	0
6PGL_HUMAN	O95336	6-phosphogluconolactonase	PGLS	27255.6	258	0	0	0	0	0	0	0	0	0	0	0	0	0	0	0	2	2	2	0	0	0	0	0	0	0	0	0	0	0	0	0	0	0	0	0	0	0	0	0	0	0	0	0	0
PGM1_HUMAN	P36871	Phosphoglucomutase-1	PGM1	60768.7	562	0	0	0	0	0	0	0	0	0	0	0	0	0	0	0	3	3	3	0	0	0	0	0	0	0	0	0	0	0	0	0	0	0	0	0	0	0	0	0	0	0	0	0	0
PGRC1_HUMAN	O00264	Membrane-associated progesterone receptor component 1	PGRMC1	21463.8	195	0	0	0	0	0	0	0	0	0	0	0	0	0	0	0	2	2	2	0	0	0	0	0	0	0	0	0	0	0	0	0	0	0	0	0	0	0	0	0	0	0	0	0	0
PGRC2_HUMAN	O15173	Membrane-associated progesterone receptor component 2	PGRMC2	23545.8	223	0	0	0	0	0	0	0	0	0	0	0	0	0	0	0	2	2	2	0	0	0	0	0	0	0	0	0	0	0	0	0	0	0	0	0	0	0	0	0	0	0	0	0	0
PHB_HUMAN	P35232	Prohibitin	PHB	29496	272	0	0	0	2	2	2	0	0	0	0	0	0	6	6	6	6	6	6	5	5	5	6	6	6	0	0	0	0	0	0	0	0	0	0	0	0	0	0	0	0	0	0	0	0
PHB2_HUMAN	Q99623	Prohibitin-2	PHB2	32938	299	0	0	0	2	2	2	2	2	2	0	0	0	3	3	3	10	10	10	3	3	3	8	8	8	0	0	0	0	0	0	0	0	0	0	0	0	0	0	0	0	0	0	0	0
SERA_HUMAN	O43175	D-3-phosphoglycerate dehydrogenase	PHGDH	56084.6	533	0	0	0	2	2	2	6	6	6	2	2	2	5	5	5	6	6	6	6	6	6	6	6	6	7	7	7	5	5	5	6	6	6	0	0	0	0	0	0	4	4	4	0	0
KPYR_HUMAN	P30613	Pyruvate kinase isozymes R/L	PKLR	61149.7	574	0	0	0	0	0	0	0	0	0	0	0	0	0	0	0	0	0	0	0	0	0	0	0	0	0	0	0	0	0	0	0	0	0	2	1	0	0	0	0	0	0	0	0	0
KPYM_HUMAN	P14618	Pyruvate kinase isozymes M1/M2	PKM	57434.2	531	5	5	4	10	10	9	17	17	15	17	16	15	11	10	9	13	10	9	14	13	12	11	10	10	7	6	5	5	4	4	7	6	5	2	1	0	0	0	0	16	15	14	5	5
PKP1_HUMAN	Q13835	Plakophilin-1	PKP1	81318.3	747	0	0	0	4	4	4	0	0	0	0	0	0	0	0	0	0	0	0	0	0	0	0	0	0	0	0	0	0	0	0	0	0	0	0	0	0	0	0	0	0	0	0	0	0
PKP2_HUMAN	Q99959	Plakophilin-2	PKP2	95993.2	881	0	0	0	0	0	0	0	0	0	0	0	0	0	0	0	0	0	0	2	2	2	0	0	0	0	0	0	0	0	0	0	0	0	0	0	0	0	0	0	0	0	0	0	0
PKP3_HUMAN	Q9Y446	Plakophilin-3	PKP3	85747.4	797	0	0	0	2	2	2	0	0	0	0	0	0	0	0	0	0	0	0	0	0	0	0	0	0	0	0	0	0	0	0	0	0	0	0	0	0	0	0	0	0	0	0	0	0
PLEC_HUMAN	Q15149	Plectin	PLEC	527305	4684	0	0	0	128	115	109	147	135	133	122	114	111	73	72	69	45	44	41	108	100	97	43	43	41	0	0	0	0	0	0	8	8	7	8	8	8	156	141	138	71	70	68	124	119
PLIN3_HUMAN	O60664	Perilipin-3	PLIN3	46292.2	434	0	0	0	0	0	0	0	0	0	0	0	0	0	0	0	3	3	3	0	0	0	3	3	3	0	0	0	0	0	0	2	2	2	0	0	0	0	0	0	0	0	0	0	0
PLOD1_HUMAN	Q02809	Procollagen-lysine,2-oxoglutarate 5-dioxygenase 1	PLOD1	82935.6	727	0	0	0	0	0	0	4	4	4	3	3	3	0	0	0	0	0	0	0	0	0	0	0	0	0	0	0	0	0	0	0	0	0	0	0	0	2	2	2	0	0	0	0	0
PLRG1_HUMAN	O43660	Pleiotropic regulator 1	PLRG1	56500.3	514	0	0	0	0	0	0	3	3	3	0	0	0	3	3	3	3	3	3	3	3	3	3	3	3	0	0	0	0	0	0	0	0	0	0	0	0	0	0	0	2	2	2	3	2
PLSI_HUMAN	Q14651	Plastin-1	PLS1	69455.5	629	0	0	0	0	0	0	0	0	0	0	0	0	0	0	0	0	0	0	0	0	0	0	0	0	0	0	0	0	0	0	0	0	0	0	0	0	0	0	0	0	0	0	0	0
PLST_HUMAN	P13797	Plastin-3	PLS3	70220.4	630	0	0	0	0	0	0	0	0	0	0	0	0	0	0	0	2	2	2	0	0	0	0	0	0	0	0	0	0	0	0	0	0	0	0	0	0	0	0	0	0	0	0	0	0
PININ_HUMAN	Q9H307	Pinin	PNN	79867.5	717	0	0	0	0	0	0	2	2	2	0	0	0	0	0	0	0	0	0	0	0	0	0	0	0	0	0	0	0	0	0	0	0	0	0	0	0	0	0	0	0	0	0	0	0
PNPH_HUMAN	P00491	Purine nucleoside phosphorylase	PNP	31871.2	289	0	0	0	0	0	0	0	0	0	0	0	0	0	0	0	2	2	2	0	0	0	0	0	0	0	0	0	0	0	0	0	0	0	0	0	0	0	0	0	0	0	0	0	0
PNPT1_HUMAN	Q8TCS8	Polyribonucleotide nucleotidyltransferase 1, mitochondrial	PNPT1	84934.9	783	0	0	0	0	0	0	0	0	0	0	0	0	0	0	0	2	2	2	2	2	2	0	0	0	0	0	0	0	0	0	0	0	0	0	0	0	0	0	0	0	0	0	0	0
PODXL_HUMAN	O00592	Podocalyxin	PODXL	57381.5	558	0	0	0	0	0	0	0	0	0	0	0	0	0	0	0	0	0	0	0	0	0	0	0	0	0	0	0	0	0	0	0	0	0	0	0	0	0	0	0	0	0	0	0	0
POF1B_HUMAN	Q8WVV4	Protein POF1B	POF1B	67028.7	589	0	0	0	9	8	8	0	0	0	0	0	0	0	0	0	0	0	0	0	0	0	0	0	0	0	0	0	0	0	0	0	0	0	0	0	0	0	0	0	0	0	0	0	0
PDIP2_HUMAN	Q9Y2S7	Polymerase delta-interacting protein 2	POLDIP2	41509.3	368	0	0	0	0	0	0	0	0	0	0	0	0	0	0	0	0	0	0	0	0	0	0	0	0	0	0	0	0	0	0	0	0	0	0	0	0	0	0	0	0	0	0	0	0
PDIP3_HUMAN	Q9BY77	Polymerase delta-interacting protein 3	POLDIP3	45530.7	421	0	0	0	0	0	0	0	0	0	0	0	0	3	3	3	0	0	0	3	3	3	0	0	0	2	2	2	0	0	0	0	0	0	0	0	0	0	0	0	0	0	0	0	0
RPA1_HUMAN	O95602	DNA-directed RNA polymerase I subunit RPA1	POLR1A	192942	1720	0	0	0	0	0	0	0	0	0	0	0	0	0	0	0	0	0	0	0	0	0	11	11	10	0	0	0	0	0	0	0	0	0	0	0	0	0	0	0	0	0	0	0	0
RPA2_HUMAN	Q9H9Y6	DNA-directed RNA polymerase I subunit RPA2	POLR1B	126976	1135	0	0	0	0	0	0	0	0	0	0	0	0	0	0	0	0	0	0	2	2	2	7	7	7	0	0	0	0	0	0	0	0	0	0	0	0	0	0	0	0	0	0	0	0
RPAC1_HUMAN	O15160	DNA-directed RNA polymerases I and III subunit RPAC1	POLR1C	38967.1	346	0	0	0	0	0	0	0	0	0	0	0	0	15	12	12	12	10	10	19	13	13	12	10	10	0	0	0	0	0	0	0	0	0	0	0	0	0	0	0	0	0	0	0	0
RPAC2_HUMAN	Q9Y2S0	DNA-directed RNA polymerases I and III subunit RPAC2	POLR1D	15081.5	133	0	0	0	0	0	0	0	0	0	0	0	0	0	0	0	0	0	0	2	2	2	2	2	2	0	0	0	0	0	0	0	0	0	0	0	0	0	0	0	0	0	0	0	0
RPA49_HUMAN	Q9GZS1	DNA-directed RNA polymerase I subunit RPA49	POLR1E	53206.2	481	0	0	0	0	0	0	0	0	0	0	0	0	0	0	0	0	0	0	0	0	0	4	4	4	0	0	0	0	0	0	0	0	0	0	0	0	0	0	0	0	0	0	0	0
RPB1_HUMAN	P24928	DNA-directed RNA polymerase II subunit RPB1	POLR2A	213406	1970	0	0	0	0	0	0	0	0	0	0	0	0	0	0	0	0	0	0	3	3	3	0	0	0	0	0	0	0	0	0	0	0	0	0	0	0	0	0	0	0	0	0	0	0
RPB2_HUMAN	P30876	DNA-directed RNA polymerase II subunit RPB2	POLR2B	132721	1174	0	0	0	0	0	0	0	0	0	0	0	0	0	0	0	0	0	0	6	6	6	0	0	0	0	0	0	0	0	0	0	0	0	0	0	0	0	0	0	0	0	0	0	0
RPAB1_HUMAN	P19388	DNA-directed RNA polymerases I, II, and III subunit RPABC1	POLR2E	24437.7	210	0	0	0	0	0	0	0	0	0	0	0	0	5	5	5	5	5	5	7	5	5	6	5	5	0	0	0	0	0	0	0	0	0	0	0	0	0	0	0	0	0	0	0	0
RPAB3_HUMAN	P52434	DNA-directed RNA polymerases I, II, and III subunit RPABC3	POLR2H	16970.5	150	0	0	0	0	0	0	0	0	0	0	0	0	4	4	4	4	4	4	4	4	4	4	4	4	0	0	0	0	0	0	0	0	0	0	0	0	0	0	0	0	0	0	0	0
RPC1_HUMAN	O14802	DNA-directed RNA polymerase III subunit RPC1	POLR3A	154292	1390	0	0	0	0	0	0	0	0	0	0	0	0	45	38	37	26	23	23	33	29	28	27	25	24	0	0	0	0	0	0	0	0	0	0	0	0	0	0	0	0	0	0	0	0
RPC2_HUMAN	Q9NW08	DNA-directed RNA polymerase III subunit RPC2	POLR3B	126661	1133	0	0	0	0	0	0	0	0	0	0	0	0	33	28	28	17	15	15	26	23	23	21	18	18	0	0	0	0	0	0	0	0	0	0	0	0	0	0	0	0	0	0	0	0
RPC3_HUMAN	Q9BUI4	DNA-directed RNA polymerase III subunit RPC3	POLR3C	59947.4	534	0	0	0	0	0	0	0	0	0	0	0	0	18	14	14	11	9	9	16	14	14	12	12	12	0	0	0	0	0	0	0	0	0	0	0	0	0	0	0	0	0	0	0	0
RPC4_HUMAN	P05423	DNA-directed RNA polymerase III subunit RPC4	POLR3D	44062.4	398	0	0	0	0	0	0	0	0	0	0	0	0	20	16	16	13	12	12	16	12	12	7	6	6	0	0	0	0	0	0	0	0	0	0	0	0	0	0	0	0	0	0	0	0
RPC5_HUMAN	Q9NVU0	DNA-directed RNA polymerase III subunit RPC5	POLR3E	78949.7	708	0	0	0	0	0	0	0	0	0	0	0	0	21	17	17	7	7	7	15	13	13	10	9	9	0	0	0	0	0	0	0	0	0	0	0	0	0	0	0	0	0	0	0	0
RPC6_HUMAN	Q9H1D9	DNA-directed RNA polymerase III subunit RPC6	POLR3F	35275.2	316	0	0	0	0	0	0	0	0	0	0	0	0	10	7	7	7	7	7	8	7	7	7	7	7	0	0	0	0	0	0	0	0	0	0	0	0	0	0	0	0	0	0	0	0
RPC7_HUMAN	O15318	DNA-directed RNA polymerase III subunit RPC7	POLR3G	25768.3	223	0	0	0	0	0	0	0	0	0	0	0	0	4	4	4	2	2	2	3	3	3	3	3	3	0	0	0	0	0	0	0	0	0	0	0	0	0	0	0	0	0	0	0	0
RPC8_HUMAN	Q9Y535	DNA-directed RNA polymerase III subunit RPC8	POLR3H	22645.4	204	0	0	0	0	0	0	0	0	0	0	0	0	5	4	4	5	4	4	3	2	2	4	3	3	0	0	0	0	0	0	0	0	0	0	0	0	0	0	0	0	0	0	0	0
RPC10_HUMAN	Q9Y2Y1	DNA-directed RNA polymerase III subunit RPC10	POLR3K	12245.7	108	0	0	0	0	0	0	0	0	0	0	0	0	3	2	2	2	2	2	2	2	2	2	2	2	0	0	0	0	0	0	0	0	0	0	0	0	0	0	0	0	0	0	0	0
RPOM_HUMAN	O00411	DNA-directed RNA polymerase, mitochondrial	POLRMT	137362	1230	0	0	0	0	0	0	0	0	0	0	0	0	0	0	0	0	0	0	0	0	0	0	0	0	0	0	0	0	0	0	0	0	0	0	0	0	0	0	0	0	0	0	2	2
POP1_HUMAN	Q99575	Ribonucleases P/MRP protein subunit POP1	POP1	113322	1024	0	0	0	0	0	0	3	3	3	2	2	2	0	0	0	0	0	0	2	2	2	0	0	0	0	0	0	0	0	0	0	0	0	0	0	0	0	0	0	3	3	3	6	6
POTEE_HUMAN	Q6S8J3	POTE ankyrin domain family member E	POTEE	119972	1075	0	0	0	19	12	12	7	5	5	4	3	3	12	9	9	11	9	9	11	8	8	12	7	7	6	4	4	5	4	4	8	5	5	10	3	3	7	5	5	8	6	6	6	5
POTEI_HUMAN	P0CG38	POTE ankyrin domain family member I	POTEI	119859	1075	0	0	0	9	8	8	0	0	0	3	2	2	7	5	5	7	6	6	5	4	4	5	3	3	3	2	2	2	2	2	4	3	3	0	0	0	2	2	2	2	2	2	2	2
ACTBM_HUMAN	Q9BYX7	Putative beta-actin-like protein 3	POTEKP	41571	375	0	0	0	17	10	0	4	2	0	3	2	0	10	7	0	9	7	0	8	5	0	8	4	0	5	3	0	4	3	0	7	4	0	9	2	0	4	2	0	5	3	0	3	2
LIPB1_HUMAN	Q86W92	Liprin-beta-1	PPFIBP1	112495	1011	0	0	0	0	0	0	0	0	0	0	0	0	0	0	0	0	0	0	9	9	8	0	0	0	0	0	0	0	0	0	0	0	0	0	0	0	0	0	0	0	0	0	0	0
PPIA_HUMAN	P62937	Peptidyl-prolyl cis-trans isomerase A	PPIA	17854.9	165	0	0	0	2	2	2	4	4	4	3	3	3	9	7	6	10	6	6	9	5	5	12	7	6	4	3	3	6	5	5	7	5	5	4	3	3	0	0	0	5	4	4	3	3
PPIB_HUMAN	P23284	Peptidyl-prolyl cis-trans isomerase B	PPIB	23565.6	216	2	2	2	3	3	3	2	2	2	3	3	3	4	4	4	4	4	4	4	4	4	4	4	4	0	0	0	0	0	0	2	2	2	0	0	0	0	0	0	3	3	3	2	2
PPIH_HUMAN	O43447	Peptidyl-prolyl cis-trans isomerase H	PPIH	19001.7	177	0	0	0	0	0	0	0	0	0	0	0	0	0	0	0	0	0	0	2	2	2	0	0	0	0	0	0	0	0	0	0	0	0	0	0	0	0	0	0	0	0	0	0	0
PEPL_HUMAN	O60437	Periplakin	PPL	203054	1756	0	0	0	10	10	10	0	0	0	0	0	0	0	0	0	0	0	0	0	0	0	0	0	0	0	0	0	0	0	0	0	0	0	0	0	0	0	0	0	0	0	0	0	0
PP1A_HUMAN	P62136	Serine/threonine-protein phosphatase PP1-alpha catalytic subunit	PPP1CA	37181.9	330	0	0	0	0	0	0	0	0	0	0	0	0	0	0	0	2	2	2	0	0	0	2	2	2	0	0	0	0	0	0	0	0	0	0	0	0	0	0	0	0	0	0	0	0
2AAA_HUMAN	P30153	Serine/threonine-protein phosphatase 2A 65 kDa regulatory subunit A alpha isoform	PPP2R1A	64625.1	589	0	0	0	0	0	0	0	0	0	0	0	0	0	0	0	2	2	2	3	3	3	0	0	0	0	0	0	0	0	0	2	2	2	0	0	0	0	0	0	0	0	0	0	0
2A5D_HUMAN	Q14738	Serine/threonine-protein phosphatase 2A 56 kDa regulatory subunit delta isoform	PPP2R5D	69289.6	602	0	0	0	0	0	0	0	0	0	0	0	0	0	0	0	0	0	0	0	0	0	0	0	0	0	0	0	0	0	0	0	0	0	0	0	0	0	0	0	0	0	0	0	0
PRDX1_HUMAN	Q06830	Peroxiredoxin-1	PRDX1	21870.3	199	2	2	1	3	3	1	5	5	2	3	3	2	8	8	7	15	12	9	12	11	7	11	11	8	6	6	4	10	10	7	8	8	6	4	4	3	0	0	0	5	5	3	2	2
PRDX2_HUMAN	P32119	Peroxiredoxin-2	PRDX2	21700.3	198	0	0	0	0	0	0	0	0	0	0	0	0	8	7	6	11	8	7	8	7	6	8	7	6	2	2	1	5	5	4	4	4	3	3	3	2	0	0	0	0	0	0	0	0
PRDX3_HUMAN	P30048	Thioredoxin-dependent peroxide reductase, mitochondrial	PRDX3	27273.3	256	0	0	0	0	0	0	2	2	2	0	0	0	2	1	1	2	1	1	3	2	2	2	1	1	0	0	0	2	1	1	0	0	0	0	0	0	0	0	0	2	2	2	0	0
PRDX4_HUMAN	Q13162	Peroxiredoxin-4	PRDX4	30294.9	271	0	0	0	0	0	0	3	3	1	0	0	0	0	0	0	3	3	2	3	3	1	4	4	2	0	0	0	0	0	0	2	2	1	0	0	0	0	0	0	3	3	1	0	0
PRDX5_HUMAN	P30044	Peroxiredoxin-5, mitochondrial	PRDX5	21846.6	214	0	0	0	0	0	0	0	0	0	0	0	0	2	2	2	2	2	2	2	2	2	2	2	2	0	0	0	0	0	0	2	2	2	0	0	0	0	0	0	0	0	0	0	0
PRDX6_HUMAN	P30041	Peroxiredoxin-6	PRDX6	24857.2	224	0	0	0	0	0	0	2	2	2	0	0	0	4	3	3	5	4	4	3	3	3	4	3	3	2	2	2	0	0	0	5	5	5	0	0	0	0	0	0	2	2	2	0	0
KAP2_HUMAN	P13861	cAMP-dependent protein kinase type II-alpha regulatory subunit	PRKAR2A	45072.1	404	0	0	0	0	0	0	0	0	0	0	0	0	0	0	0	0	0	0	0	0	0	0	0	0	0	0	0	0	0	0	0	0	0	0	0	0	0	0	0	0	0	0	0	0
GLU2B_HUMAN	P14314	Glucosidase 2 subunit beta	PRKCSH	58858	528	0	0	0	0	0	0	3	2	2	0	0	0	4	4	4	9	6	6	9	6	6	6	4	4	4	3	3	3	2	2	6	4	4	0	0	0	0	0	0	2	2	2	0	0
PRKDC_HUMAN	P78527	DNA-dependent protein kinase catalytic subunit	PRKDC	463540	4128	0	0	0	0	0	0	22	22	22	8	8	8	0	0	0	0	0	0	2	2	2	0	0	0	0	0	0	0	0	0	0	0	0	0	0	0	3	3	3	6	6	6	19	19
ANM1_HUMAN	Q99873	Protein arginine N-methyltransferase 1	PRMT1	41150.6	361	0	0	0	0	0	0	0	0	0	0	0	0	0	0	0	2	2	2	2	2	2	0	0	0	0	0	0	0	0	0	0	0	0	0	0	0	0	0	0	0	0	0	0	0
ANM5_HUMAN	O14744	Protein arginine N-methyltransferase 5	PRMT5	71947.8	637	0	0	0	0	0	0	2	2	2	2	2	2	6	6	6	3	3	3	5	5	5	5	5	5	3	3	3	2	2	2	3	3	3	0	0	0	0	0	0	0	0	0	0	0
PROS_HUMAN	P07225	Vitamin K-dependent protein S	PROS1	74176.2	676	0	0	0	0	0	0	0	0	0	0	0	0	2	2	2	0	0	0	0	0	0	6	6	6	3	3	3	3	3	3	7	7	7	0	0	0	0	0	0	0	0	0	0	0
PRP19_HUMAN	Q9UMS4	Pre-mRNA-processing factor 19	PRPF19	54392.6	504	0	0	0	4	4	4	3	3	3	3	3	3	9	6	6	6	6	6	8	6	6	7	6	6	5	5	5	2	2	2	4	4	4	0	0	0	0	0	0	6	6	6	3	2
PRPF3_HUMAN	O43395	U4/U6 small nuclear ribonucleoprotein Prp3	PRPF3	76839.1	683	0	0	0	0	0	0	0	0	0	0	0	0	0	0	0	0	0	0	3	3	3	2	2	2	0	0	0	0	0	0	0	0	0	0	0	0	0	0	0	0	0	0	0	0
PRP4_HUMAN	O43172	U4/U6 small nuclear ribonucleoprotein Prp4	PRPF4	57754.6	522	0	0	0	0	0	0	0	0	0	0	0	0	3	3	3	0	0	0	2	2	2	0	0	0	0	0	0	0	0	0	0	0	0	0	0	0	0	0	0	2	2	2	0	0
PR40A_HUMAN	O75400	Pre-mRNA-processing factor 40 homolog A	PRPF40A	107103	957	0	0	0	0	0	0	0	0	0	0	0	0	0	0	0	0	0	0	0	0	0	0	0	0	0	0	0	0	0	0	0	0	0	0	0	0	0	0	0	0	0	0	0	0
PRP6_HUMAN	O94906	Pre-mRNA-processing factor 6	PRPF6	106136	941	2	2	2	0	0	0	4	4	4	0	0	0	2	2	2	0	0	0	0	0	0	0	0	0	0	0	0	0	0	0	0	0	0	0	0	0	0	0	0	0	0	0	0	0
PRP8_HUMAN	Q6P2Q9	Pre-mRNA-processing-splicing factor 8	PRPF8	271681	2335	4	4	4	0	0	0	9	9	9	7	7	7	9	9	9	2	2	2	10	10	10	5	5	5	0	0	0	0	0	0	0	0	0	0	0	0	3	3	3	6	6	6	7	7
PERI_HUMAN	P41219	Peripherin	PRPH	52864.6	470	0	0	0	2	2	0	0	0	0	0	0	0	0	0	0	0	0	0	0	0	0	0	0	0	0	0	0	0	0	0	0	0	0	0	0	0	0	0	0	0	0	0	0	0
PRC2A_HUMAN	P48634	Protein PRRC2A	PRRC2A	225347	2157	0	0	0	0	0	0	0	0	0	0	0	0	0	0	0	0	0	0	2	2	2	0	0	0	0	0	0	0	0	0	0	0	0	0	0	0	0	0	0	0	0	0	0	0
PRC2C_HUMAN	Q9Y520	Protein PRRC2C	PRRC2C	311726	2896	0	0	0	0	0	0	0	0	0	0	0	0	3	3	3	2	2	2	7	7	7	2	2	2	0	0	0	0	0	0	0	0	0	0	0	0	0	0	0	0	0	0	2	2
SERC_HUMAN	Q9Y617	Phosphoserine aminotransferase	PSAT1	39946.9	370	0	0	0	0	0	0	0	0	0	0	0	0	0	0	0	5	4	4	0	0	0	0	0	0	2	2	2	2	2	2	7	6	6	0	0	0	0	0	0	0	0	0	0	0
PSIP1_HUMAN	O75475	PC4 and SFRS1-interacting protein	PSIP1	59488.9	530	0	0	0	0	0	0	0	0	0	0	0	0	0	0	0	4	3	3	0	0	0	0	0	0	0	0	0	0	0	0	0	0	0	0	0	0	0	0	0	0	0	0	0	0
PSA1_HUMAN	P25786	Proteasome subunit alpha type-1	PSMA1	29262.9	263	0	0	0	0	0	0	0	0	0	0	0	0	2	2	2	4	4	4	3	3	3	3	3	3	0	0	0	2	2	2	2	2	2	2	2	2	0	0	0	0	0	0	0	0
PSA3_HUMAN	P25788	Proteasome subunit alpha type-3	PSMA3	28061.2	255	0	0	0	0	0	0	0	0	0	0	0	0	2	2	2	4	4	4	3	3	3	3	3	3	0	0	0	2	2	2	2	2	2	2	2	2	0	0	0	0	0	0	0	0
PSA4_HUMAN	P25789	Proteasome subunit alpha type-4	PSMA4	29223.2	261	0	0	0	0	0	0	0	0	0	0	0	0	0	0	0	4	4	4	2	2	2	4	4	4	0	0	0	2	2	2	3	3	3	0	0	0	0	0	0	0	0	0	0	0
PSA5_HUMAN	P28066	Proteasome subunit alpha type-5	PSMA5	26072.3	241	0	0	0	0	0	0	0	0	0	0	0	0	2	2	2	2	2	2	2	2	2	3	3	3	0	0	0	2	2	2	3	3	3	0	0	0	0	0	0	0	0	0	0	0
PSA6_HUMAN	P60900	Proteasome subunit alpha type-6	PSMA6	27123.9	246	0	0	0	0	0	0	0	0	0	0	0	0	0	0	0	4	4	4	2	2	2	2	2	2	0	0	0	0	0	0	0	0	0	0	0	0	0	0	0	0	0	0	0	0
PSA7_HUMAN	O14818	Proteasome subunit alpha type-7	PSMA7	27643.7	248	0	0	0	0	0	0	0	0	0	0	0	0	0	0	0	5	5	4	0	0	0	4	4	3	0	0	0	0	0	0	0	0	0	0	0	0	0	0	0	0	0	0	0	0
PSB1_HUMAN	P20618	Proteasome subunit beta type-1	PSMB1	26134.5	241	0	0	0	0	0	0	2	2	2	0	0	0	2	2	2	4	4	4	3	3	3	4	4	4	0	0	0	0	0	0	0	0	0	0	0	0	0	0	0	0	0	0	0	0
PSB5_HUMAN	P28074	Proteasome subunit beta type-5	PSMB5	28108.3	263	0	0	0	0	0	0	0	0	0	0	0	0	2	2	2	2	2	2	2	2	2	3	3	3	0	0	0	0	0	0	2	2	2	0	0	0	0	0	0	0	0	0	0	0
PSB6_HUMAN	P28072	Proteasome subunit beta type-6	PSMB6	25067.5	239	0	0	0	0	0	0	2	2	2	2	2	2	4	4	4	4	4	4	3	3	3	4	4	4	0	0	0	2	2	2	2	2	2	0	0	0	0	0	0	0	0	0	0	0
PRS4_HUMAN	P62191	26S protease regulatory subunit 4	PSMC1	48799.8	440	0	0	0	0	0	0	0	0	0	0	0	0	2	2	2	2	2	2	2	2	2	2	2	2	0	0	0	0	0	0	0	0	0	0	0	0	0	0	0	0	0	0	0	0
PRS7_HUMAN	P35998	26S protease regulatory subunit 7	PSMC2	48345.2	433	2	2	2	0	0	0	0	0	0	0	0	0	0	0	0	0	0	0	0	0	0	0	0	0	0	0	0	0	0	0	0	0	0	0	0	0	0	0	0	0	0	0	0	0
PRS6A_HUMAN	P17980	26S protease regulatory subunit 6A	PSMC3	48898.5	439	0	0	0	0	0	0	0	0	0	0	0	0	0	0	0	0	0	0	0	0	0	0	0	0	0	0	0	0	0	0	0	0	0	0	0	0	0	0	0	0	0	0	0	0
PRS6B_HUMAN	P43686	26S protease regulatory subunit 6B	PSMC4	46998.6	418	0	0	0	0	0	0	0	0	0	0	0	0	0	0	0	2	2	2	0	0	0	0	0	0	0	0	0	0	0	0	0	0	0	0	0	0	0	0	0	0	0	0	0	0
PRS8_HUMAN	P62195	26S protease regulatory subunit 8	PSMC5	45259.1	406	0	0	0	0	0	0	0	0	0	0	0	0	0	0	0	0	0	0	0	0	0	0	0	0	0	0	0	0	0	0	0	0	0	0	0	0	0	0	0	0	0	0	0	0
PRS10_HUMAN	P62333	26S protease regulatory subunit 10B	PSMC6	43855.2	389	0	0	0	0	0	0	0	0	0	0	0	0	0	0	0	0	0	0	0	0	0	0	0	0	0	0	0	0	0	0	0	0	0	0	0	0	0	0	0	0	0	0	0	0
PSMD2_HUMAN	Q13200	26S proteasome non-ATPase regulatory subunit 2	PSMD2	99206.1	908	0	0	0	0	0	0	0	0	0	0	0	0	0	0	0	2	2	2	0	0	0	2	2	2	0	0	0	0	0	0	0	0	0	0	0	0	0	0	0	2	2	2	2	2
PSMD3_HUMAN	O43242	26S proteasome non-ATPase regulatory subunit 3	PSMD3	60425.6	534	0	0	0	2	2	2	2	2	2	2	2	2	0	0	0	0	0	0	0	0	0	0	0	0	0	0	0	0	0	0	0	0	0	0	0	0	0	0	0	6	6	6	2	2
PSMD4_HUMAN	P55036	26S proteasome non-ATPase regulatory subunit 4	PSMD4	40277.3	377	0	0	0	0	0	0	0	0	0	0	0	0	0	0	0	2	2	2	0	0	0	0	0	0	0	0	0	0	0	0	0	0	0	0	0	0	0	0	0	0	0	0	0	0
PSME1_HUMAN	Q06323	Proteasome activator complex subunit 1	PSME1	28591	249	0	0	0	0	0	0	0	0	0	0	0	0	0	0	0	2	2	2	0	0	0	2	2	2	0	0	0	0	0	0	0	0	0	0	0	0	0	0	0	0	0	0	0	0
PSME2_HUMAN	Q9UL46	Proteasome activator complex subunit 2	PSME2	27206.4	239	0	0	0	0	0	0	0	0	0	0	0	0	0	0	0	0	0	0	0	0	0	2	2	2	0	0	0	0	0	0	0	0	0	0	0	0	0	0	0	0	0	0	0	0
PTBP1_HUMAN	P26599	Polypyrimidine tract-binding protein 1	PTBP1	56415.9	531	0	0	0	0	0	0	0	0	0	0	0	0	7	5	4	6	4	4	7	5	5	5	3	3	2	2	2	3	3	2	3	2	2	0	0	0	0	0	0	0	0	0	0	0
PTCD3_HUMAN	Q96EY7	Pentatricopeptide repeat domain-containing protein 3, mitochondrial	PTCD3	77570	689	0	0	0	0	0	0	5	5	5	2	2	2	0	0	0	0	0	0	0	0	0	0	0	0	0	0	0	0	0	0	0	0	0	0	0	0	0	0	0	2	2	2	0	0
PTGR1_HUMAN	Q14914	Prostaglandin reductase 1	PTGR1	35636.8	329	0	0	0	0	0	0	0	0	0	0	0	0	0	0	0	2	2	2	0	0	0	0	0	0	0	0	0	0	0	0	0	0	0	0	0	0	0	0	0	0	0	0	0	0
PTRF_HUMAN	Q6NZI2	Polymerase I and transcript release factor	PTRF	42968	390	0	0	0	0	0	0	0	0	0	0	0	0	0	0	0	0	0	0	0	0	0	0	0	0	0	0	0	0	0	0	0	0	0	0	0	0	0	0	0	0	0	0	0	0
PUF60_HUMAN	Q9UHX1	Poly(U)-binding-splicing factor PUF60	PUF60	59259.8	559	4	4	4	0	0	0	5	5	5	2	2	2	12	9	9	7	6	6	12	10	10	10	9	9	8	7	7	4	4	4	6	6	6	4	4	4	3	3	3	5	5	5	5	5
PURA_HUMAN	Q00577	Transcriptional activator protein Pur-alpha	PURA	34551.5	322	0	0	0	0	0	0	3	3	3	2	2	2	2	2	2	2	2	2	8	7	6	2	2	2	0	0	0	3	3	2	0	0	0	0	0	0	0	0	0	4	3	3	0	0
PURB_HUMAN	Q96QR8	Transcriptional activator protein Pur-beta	PURB	32914.6	312	0	0	0	0	0	0	0	0	0	0	0	0	0	0	0	0	0	0	0	0	0	0	0	0	0	0	0	0	0	0	0	0	0	0	0	0	0	0	0	2	2	2	0	0
P5CR2_HUMAN	Q96C36	Pyrroline-5-carboxylate reductase 2	PYCR2	33181.8	320	0	0	0	0	0	0	0	0	0	0	0	0	0	0	0	0	0	0	0	0	0	0	0	0	0	0	0	0	0	0	0	0	0	0	0	0	0	0	0	0	0	0	0	0
PZP_HUMAN	P20742	Pregnancy zone protein	PZP	161630	1482	0	0	0	0	0	0	0	0	0	4	4	0	2	2	0	0	0	0	0	0	0	4	4	0	2	2	0	0	0	0	0	0	0	0	0	0	0	0	0	0	0	0	0	0
SYQ_HUMAN	P47897	Glutamine--tRNA ligase	QARS	87197	775	0	0	0	0	0	0	0	0	0	0	0	0	0	0	0	0	0	0	0	0	0	0	0	0	0	0	0	0	0	0	0	0	0	0	0	0	0	0	0	0	0	0	0	0
R13AX_HUMAN	Q6NVV1	Putative 60S ribosomal protein L13a-like MGC87657	R13AX	12092.9	102	0	0	0	0	0	0	0	0	0	0	0	0	5	4	0	4	4	0	5	4	0	6	5	0	0	0	0	2	2	0	2	2	0	0	0	0	0	0	0	0	0	0	0	0
RB11A_HUMAN	P62491	Ras-related protein Rab-11A	RAB11A	24104.5	216	0	0	0	0	0	0	0	0	0	0	0	0	2	2	0	4	4	0	2	2	0	4	4	0	0	0	0	0	0	0	3	3	0	0	0	0	0	0	0	0	0	0	0	0
RB11B_HUMAN	Q15907	Ras-related protein Rab-11B	RAB11B	24215.6	218	0	0	0	0	0	0	0	0	0	0	0	0	2	2	0	4	4	0	2	2	0	4	4	0	0	0	0	0	0	0	3	3	0	0	0	0	0	0	0	0	0	0	0	0
RAB5C_HUMAN	P51148	Ras-related protein Rab-5C	RAB5C	23257.8	216	0	0	0	0	0	0	0	0	0	0	0	0	2	2	2	3	3	2	0	0	0	2	2	2	0	0	0	0	0	0	0	0	0	0	0	0	0	0	0	0	0	0	0	0
RAB7A_HUMAN	P51149	Ras-related protein Rab-7a	RAB7A	23264.9	207	0	0	0	2	2	2	3	2	2	2	2	2	0	0	0	0	0	0	0	0	0	2	2	2	0	0	0	0	0	0	0	0	0	0	0	0	0	0	0	2	2	2	2	2
RGAP1_HUMAN	Q9H0H5	Rac GTPase-activating protein 1	RACGAP1	70068	632	2	2	2	0	0	0	5	5	5	2	2	2	2	2	2	0	0	0	2	2	2	2	2	2	0	0	0	0	0	0	0	0	0	0	0	0	2	2	2	4	4	4	0	0
RD23B_HUMAN	P54727	UV excision repair protein RAD23 homolog B	RAD23B	42614.8	409	0	0	0	0	0	0	0	0	0	0	0	0	2	2	1	3	3	2	0	0	0	0	0	0	0	0	0	0	0	0	0	0	0	0	0	0	0	0	0	0	0	0	0	0
RAI14_HUMAN	Q9P0K7	Ankycorbin	RAI14	108180	980	0	0	0	0	0	0	2	2	2	0	0	0	0	0	0	0	0	0	0	0	0	0	0	0	0	0	0	0	0	0	0	0	0	0	0	0	6	6	6	2	2	2	0	0
RAN_HUMAN	P62826	GTP-binding nuclear protein Ran	RAN	24325.6	216	2	2	2	0	0	0	0	0	0	0	0	0	3	3	3	3	3	3	2	2	2	2	2	2	2	2	2	2	2	2	3	3	3	0	0	0	0	0	0	0	0	0	0	0
RANG_HUMAN	P43487	Ran-specific GTPase-activating protein	RANBP1	23165.6	201	0	0	0	0	0	0	0	0	0	0	0	0	2	2	2	2	2	2	2	2	2	2	2	2	0	0	0	0	0	0	0	0	0	0	0	0	0	0	0	0	0	0	0	0
SYRC_HUMAN	P54136	Arginine--tRNA ligase, cytoplasmic	RARS	74801	660	2	2	2	0	0	0	0	0	0	2	2	2	3	3	3	0	0	0	4	4	4	2	2	2	2	2	2	0	0	0	3	3	3	0	0	0	0	0	0	0	0	0	0	0
RBBP4_HUMAN	Q09028	Histone-binding protein RBBP4	RBBP4	46968.3	425	0	0	0	0	0	0	2	2	0	0	0	0	0	0	0	2	2	1	0	0	0	0	0	0	0	0	0	2	2	1	0	0	0	0	0	0	0	0	0	0	0	0	2	2
RBBP7_HUMAN	Q16576	Histone-binding protein RBBP7	RBBP7	47196.4	425	0	0	0	0	0	0	2	2	0	0	0	0	2	2	1	3	3	2	3	3	2	3	3	2	0	0	0	0	0	0	0	0	0	0	0	0	0	0	0	0	0	0	2	2
RBM10_HUMAN	P98175	RNA-binding protein 10	RBM10	101948	930	0	0	0	0	0	0	0	0	0	0	0	0	3	3	3	0	0	0	3	3	3	2	2	2	0	0	0	0	0	0	0	0	0	0	0	0	0	0	0	0	0	0	0	0
RBM14_HUMAN	Q96PK6	RNA-binding protein 14	RBM14	68023.3	669	4	4	4	0	0	0	3	3	3	2	2	2	11	11	11	2	2	2	11	11	11	8	8	8	0	0	0	0	0	0	0	0	0	0	0	0	4	3	3	4	3	3	0	0
SPF45_HUMAN	Q96I25	Splicing factor 45	RBM17	44452.1	401	0	0	0	0	0	0	0	0	0	0	0	0	3	3	3	3	3	3	4	4	4	2	2	2	0	0	0	0	0	0	0	0	0	0	0	0	0	0	0	0	0	0	0	0
RBM25_HUMAN	P49756	RNA-binding protein 25	RBM25	99402.6	843	0	0	0	0	0	0	0	0	0	0	0	0	8	8	8	3	3	3	10	10	10	7	7	7	0	0	0	0	0	0	0	0	0	0	0	0	0	0	0	0	0	0	0	0
RBM39_HUMAN	Q14498	RNA-binding protein 39	RBM39	58429	530	0	0	0	0	0	0	6	6	6	4	4	4	5	5	5	2	2	2	3	3	3	3	3	3	0	0	0	0	0	0	0	0	0	0	0	0	0	0	0	3	3	3	2	2
RBM4_HUMAN	Q9BWF3	RNA-binding protein 4	RBM4	39838.8	364	0	0	0	0	0	0	0	0	0	0	0	0	0	0	0	2	2	0	4	4	1	3	3	1	0	0	0	0	0	0	0	0	0	0	0	0	0	0	0	0	0	0	0	0
RBM4B_HUMAN	Q9BQ04	RNA-binding protein 4B	RBM4B	39674.5	359	0	0	0	0	0	0	0	0	0	0	0	0	0	0	0	2	2	0	3	3	0	2	2	0	0	0	0	0	0	0	0	0	0	0	0	0	0	0	0	0	0	0	0	0
RBM8A_HUMAN	Q9Y5S9	RNA-binding protein 8A	RBM8A	19730.8	174	0	0	0	0	0	0	0	0	0	0	0	0	0	0	0	2	2	2	2	2	2	2	2	2	0	0	0	0	0	0	0	0	0	0	0	0	0	0	0	0	0	0	0	0
RBMX_HUMAN	P38159	RNA-binding motif protein, X chromosome	RBMX	41280.6	391	2	2	0	2	2	0	3	3	0	3	3	0	9	9	3	6	6	3	11	11	3	7	7	3	0	0	0	0	0	0	3	3	1	0	0	0	0	0	0	4	4	2	2	2
RMXL1_HUMAN	Q96E39	RNA binding motif protein, X-linked-like-1	RBMXL1	41074.5	390	0	0	0	0	0	0	2	2	0	3	3	0	5	5	0	3	3	0	7	7	0	3	3	0	0	0	0	0	0	0	2	2	0	0	0	0	0	0	0	2	2	0	2	2
RMXL2_HUMAN	O75526	RNA-binding motif protein, X-linked-like-2	RBMXL2	42146.3	392	0	0	0	0	0	0	2	2	0	0	0	0	2	2	0	0	0	0	2	2	0	0	0	0	0	0	0	0	0	0	0	0	0	0	0	0	0	0	0	0	0	0	0	0
SUH_HUMAN	Q06330	Recombining binding protein suppressor of hairless	RBPJ	54895.7	500	0	0	0	0	0	0	0	0	0	0	0	0	0	0	0	0	0	0	4	3	3	3	3	3	0	0	0	2	2	2	0	0	0	0	0	0	0	0	0	0	0	0	0	0
RCC1_HUMAN	P18754	Regulator of chromosome condensation	RCC1	44314.7	421	0	0	0	0	0	0	0	0	0	0	0	0	0	0	0	2	2	2	0	0	0	0	0	0	2	2	2	0	0	0	0	0	0	0	0	0	0	0	0	0	0	0	0	0
RCC2_HUMAN	Q9P258	Protein RCC2	RCC2	55407.4	522	0	0	0	0	0	0	0	0	0	0	0	0	0	0	0	2	2	2	2	2	2	0	0	0	0	0	0	0	0	0	0	0	0	0	0	0	0	0	0	0	0	0	0	0
RDH11_HUMAN	Q8TC12	Retinol dehydrogenase 11	RDH11	34993.5	318	0	0	0	0	0	0	0	0	0	0	0	0	0	0	0	0	0	0	0	0	0	0	0	0	0	0	0	0	0	0	0	0	0	0	0	0	0	0	0	0	0	0	0	0
RADI_HUMAN	P35241	Radixin	RDX	68279.5	583	2	2	0	3	2	0	4	3	0	6	5	1	11	10	3	13	13	6	11	10	4	13	12	5	4	4	0	3	3	0	6	6	1	0	0	0	0	0	0	3	3	1	4	4
RFC1_HUMAN	P35251	Replication factor C subunit 1	RFC1	126046	1148	0	0	0	0	0	0	0	0	0	0	0	0	6	6	6	0	0	0	5	5	5	2	2	2	0	0	0	0	0	0	0	0	0	0	0	0	0	0	0	0	0	0	0	0
RFC3_HUMAN	P40938	Replication factor C subunit 3	RFC3	40176	356	0	0	0	0	0	0	0	0	0	0	0	0	0	0	0	2	2	2	0	0	0	0	0	0	0	0	0	0	0	0	0	0	0	0	0	0	0	0	0	0	0	0	0	0
RFC4_HUMAN	P35249	Replication factor C subunit 4	RFC4	39207	363	0	0	0	0	0	0	0	0	0	0	0	0	4	4	4	3	3	3	4	4	4	3	3	3	0	0	0	0	0	0	2	2	2	0	0	0	0	0	0	0	0	0	0	0
RFC5_HUMAN	P40937	Replication factor C subunit 5	RFC5	38134.3	340	0	0	0	0	0	0	0	0	0	0	0	0	0	0	0	0	0	0	0	0	0	0	0	0	0	0	0	0	0	0	0	0	0	0	0	0	0	0	0	0	0	0	0	0
RINI_HUMAN	P13489	Ribonuclease inhibitor	RNH1	49203.3	461	0	0	0	2	2	2	0	0	0	0	0	0	0	0	0	0	0	0	0	0	0	0	0	0	0	0	0	0	0	0	0	0	0	0	0	0	0	0	0	0	0	0	0	0
RFA1_HUMAN	P27694	Replication protein A 70 kDa DNA-binding subunit	RPA1	67213.5	616	3	3	3	0	0	0	5	4	4	2	2	2	19	16	16	8	6	6	19	14	14	12	10	10	8	6	6	9	8	8	8	7	7	5	4	4	4	3	3	3	3	3	2	1
RFA2_HUMAN	P15927	Replication protein A 32 kDa subunit	RPA2	28762.6	270	0	0	0	0	0	0	0	0	0	0	0	0	4	3	3	3	3	3	3	3	3	3	3	3	0	0	0	3	3	3	3	3	3	3	3	3	0	0	0	0	0	0	0	0
RFA3_HUMAN	P35244	Replication protein A 14 kDa subunit	RPA3	13461.9	121	0	0	0	0	0	0	0	0	0	0	0	0	2	2	2	2	2	2	0	0	0	0	0	0	0	0	0	0	0	0	0	0	0	0	0	0	0	0	0	0	0	0	0	0
RL10_HUMAN	P27635	60S ribosomal protein L10*	RPL10	24425.9	214	0	0	0	5	5	5	4	4	4	2	2	1	7	5	5	8	6	6	6	6	6	6	6	6	0	0	0	2	2	1	3	3	2	0	0	0	0	0	0	6	5	5	3	3
RL10A_HUMAN	P62906	60S ribosomal protein L10a	RPL10A	24589.6	217	0	0	0	7	6	6	7	7	7	4	4	4	12	11	11	11	8	8	14	10	10	16	11	11	6	6	6	7	7	7	4	4	4	3	3	3	2	2	2	8	7	7	3	3
RL11_HUMAN	P62913	60S ribosomal protein L11	RPL11	20109.7	178	0	0	0	4	4	4	2	2	2	0	0	0	6	4	4	6	4	4	7	4	4	5	4	4	3	3	3	4	3	3	5	4	4	5	4	4	0	0	0	4	4	4	2	2
RL12_HUMAN	P30050	60S ribosomal protein L12	RPL12	17629.6	165	0	0	0	6	6	6	6	4	4	3	3	3	3	2	2	2	1	1	4	2	2	3	2	2	2	2	2	2	2	2	2	2	2	5	2	2	0	0	0	5	4	4	0	0
RL13_HUMAN	P26373	60S ribosomal protein L13	RPL13	24052.6	211	0	0	0	3	3	3	8	7	7	5	5	5	9	9	9	9	8	8	9	8	8	9	8	8	5	4	4	4	3	3	4	4	4	7	6	6	0	0	0	10	10	10	6	5
RL13A_HUMAN	P40429	60S ribosomal protein L13a	RPL13A	23496.4	203	0	0	0	2	2	1	2	2	1	2	2	2	10	8	4	9	9	5	10	8	4	10	8	3	2	2	1	4	4	2	5	5	3	0	0	0	0	0	0	7	7	7	0	0
RL14_HUMAN	P50914	60S ribosomal protein L14	RPL14	23319	215	0	0	0	4	4	4	3	3	3	3	3	3	4	4	4	6	5	5	6	4	4	4	4	4	3	3	3	3	3	3	3	3	3	5	3	3	0	0	0	3	3	3	4	3
RL15_HUMAN	P61313	60S ribosomal protein L15	RPL15	23969.1	204	0	0	0	2	2	2	4	4	4	4	4	4	4	4	4	3	3	3	2	2	2	3	3	3	0	0	0	0	0	0	0	0	0	0	0	0	0	0	0	4	3	3	3	3
RL17_HUMAN	P18621	60S ribosomal protein L17	RPL17	21205.4	184	0	0	0	4	4	4	6	5	5	5	4	4	11	6	6	9	5	5	6	3	3	11	6	6	2	2	2	3	3	3	4	3	3	0	0	0	0	0	0	7	5	5	3	2
RL18_HUMAN	Q07020	60S ribosomal protein L18	RPL18	21411.1	188	0	0	0	4	4	4	6	6	6	3	3	3	6	5	5	4	4	4	4	4	4	4	4	4	2	2	2	3	3	3	0	0	0	2	2	2	0	0	0	6	5	5	0	0
RL18A_HUMAN	Q02543	60S ribosomal protein L18a	RPL18A	20554.9	176	0	0	0	3	3	3	6	5	5	3	3	3	2	1	1	4	3	3	2	1	1	2	1	1	0	0	0	2	1	1	2	1	1	0	0	0	3	3	3	3	3	3	0	0
RL19_HUMAN	P84098	60S ribosomal protein L19	RPL19	23289.3	196	0	0	0	3	3	3	4	4	4	5	5	5	4	4	4	6	6	6	4	4	4	4	4	4	0	0	0	3	3	3	4	4	4	2	2	2	3	3	3	7	6	6	7	6
RL21_HUMAN	P46778	60S ribosomal protein L21	RPL21	18471.1	160	0	0	0	4	3	3	6	5	5	2	2	2	4	3	3	4	3	3	3	2	2	4	2	2	0	0	0	2	2	2	2	2	2	0	0	0	0	0	0	4	3	3	0	0
RL22_HUMAN	P35268	60S ribosomal protein L22	RPL22	14663.8	128	0	0	0	3	3	3	3	3	3	0	0	0	6	5	5	7	5	5	9	6	6	5	4	4	2	2	2	3	3	3	2	2	2	3	2	2	0	0	0	0	0	0	0	0
RL23_HUMAN	P62829	60S ribosomal protein L23	RPL23	14694.1	140	0	0	0	3	3	3	4	4	4	2	2	2	4	4	4	4	4	4	3	3	3	4	4	4	2	2	2	2	2	2	3	3	3	2	2	2	0	0	0	4	4	4	2	2
RL23A_HUMAN	P62750	60S ribosomal protein L23a	RPL23A	17602.1	156	0	0	0	5	4	4	10	8	8	7	7	7	16	9	9	9	7	7	12	8	8	16	10	10	6	5	5	5	4	4	10	7	7	8	4	4	5	5	5	8	7	7	4	4
RL24_HUMAN	P83731	60S ribosomal protein L24	RPL24	17621.9	157	0	0	0	3	3	3	4	4	4	0	0	0	3	3	3	3	3	3	3	3	3	3	3	3	0	0	0	2	2	2	2	2	2	0	0	0	0	0	0	4	4	4	2	2
RL26_HUMAN	P61254	60S ribosomal protein L26	RPL26	17085.6	145	0	0	0	8	8	3	12	10	5	9	8	4	16	13	4	15	13	4	8	6	2	14	12	3	5	4	1	8	6	2	4	4	1	3	3	1	4	4	3	11	10	5	11	9
RL26L_HUMAN	Q9UNX3	60S ribosomal protein L26-like 1	RPL26L1	17083.6	145	0	0	0	5	5	0	5	5	0	4	4	0	12	9	1	10	9	0	5	4	1	12	11	2	4	3	0	5	4	0	3	3	0	2	2	0	0	0	0	5	5	0	4	4
RL27_HUMAN	P61353	60S ribosomal protein L27	RPL27	15673.8	136	0	0	0	3	3	3	7	7	7	2	2	2	11	10	10	10	8	8	12	11	11	13	11	11	4	4	4	5	5	5	8	6	6	6	3	3	0	0	0	4	4	4	0	0
RL27A_HUMAN	P46776	60S ribosomal protein L27a	RPL27A	16421.1	148	0	0	0	0	0	0	2	2	2	0	0	0	4	3	3	3	3	3	2	2	2	5	4	4	2	2	2	2	2	2	0	0	0	2	1	1	0	0	0	3	3	3	0	0
RL28_HUMAN	P46779	60S ribosomal protein L28	RPL28	15511.7	137	0	0	0	4	4	4	5	5	5	4	4	4	4	4	4	4	4	4	6	5	5	6	5	5	0	0	0	2	2	2	3	3	3	0	0	0	0	0	0	4	4	4	0	0
RL29_HUMAN	P47914	60S ribosomal protein L29	RPL29	17595.1	159	0	0	0	0	0	0	2	2	2	0	0	0	4	3	3	5	4	4	2	2	2	4	3	3	2	2	2	0	0	0	2	2	2	2	2	2	0	0	0	2	2	2	0	0
RL3_HUMAN	P39023	60S ribosomal protein L3	RPL3	45757.8	403	0	0	0	4	4	4	11	10	10	4	4	4	12	10	10	9	8	8	13	11	11	10	9	9	6	5	5	6	5	5	8	7	7	4	2	2	2	2	2	7	7	7	3	3
RL30_HUMAN	P62888	60S ribosomal protein L30	RPL30	12629.8	115	0	0	0	4	3	3	4	3	3	3	2	2	5	4	4	5	3	3	5	4	4	3	3	3	2	2	2	2	2	2	2	2	2	2	2	2	0	0	0	4	3	3	3	2
RL31_HUMAN	P62899	60S ribosomal protein L31	RPL31	14387.9	125	0	0	0	2	2	2	3	3	3	2	2	2	6	6	6	6	5	5	5	5	5	7	6	6	0	0	0	4	4	4	5	5	5	5	5	5	2	2	2	4	4	4	0	0
RL32_HUMAN	P62910	60S ribosomal protein L32	RPL32	15719.8	135	0	0	0	2	2	2	0	0	0	0	0	0	2	2	2	0	0	0	0	0	0	4	3	3	0	0	0	0	0	0	0	0	0	0	0	0	0	0	0	0	0	0	0	0
RL34_HUMAN	P49207	60S ribosomal protein L34	RPL34	13138.5	117	0	0	0	2	2	2	3	3	3	0	0	0	3	3	3	2	2	2	3	3	3	3	3	3	2	2	2	2	2	2	2	2	2	3	2	2	0	0	0	3	3	3	0	0
RL35_HUMAN	P42766	60S ribosomal protein L35	RPL35	14460.6	123	0	0	0	0	0	0	3	3	3	2	2	2	5	4	4	4	4	4	4	4	4	6	5	5	2	2	2	2	2	2	2	2	2	0	0	0	0	0	0	3	3	3	0	0
RL35A_HUMAN	P18077	60S ribosomal protein L35a	RPL35A	12431.8	110	0	0	0	2	2	2	2	2	2	0	0	0	5	4	4	4	3	3	6	5	5	7	6	6	2	2	2	4	3	3	2	2	2	2	2	2	0	0	0	2	2	2	0	0
RL36_HUMAN	Q9Y3U8	60S ribosomal protein L36	RPL36	12163.9	105	0	0	0	0	0	0	2	2	2	0	0	0	5	4	4	5	4	4	5	4	4	4	3	3	0	0	0	0	0	0	3	2	2	2	1	1	0	0	0	0	0	0	0	0
RL37A_HUMAN	P61513	60S ribosomal protein L37a	RPL37A	10154.5	92	0	0	0	0	0	0	0	0	0	0	0	0	0	0	0	0	0	0	0	0	0	0	0	0	0	0	0	0	0	0	0	0	0	0	0	0	0	0	0	0	0	0	0	0
RL38_HUMAN	P63173	60S ribosomal protein L38	RPL38	8146.74	70	0	0	0	0	0	0	0	0	0	0	0	0	0	0	0	2	1	1	3	2	2	4	2	2	0	0	0	2	1	1	2	1	1	0	0	0	0	0	0	0	0	0	0	0
RL4_HUMAN	P36578	60S ribosomal protein L4	RPL4	47345.5	427	0	0	0	5	5	5	7	7	7	7	7	7	15	11	11	11	8	8	12	9	9	14	9	9	10	8	8	10	7	7	13	9	9	7	5	5	3	3	3	11	10	10	3	3
RL5_HUMAN	P46777	60S ribosomal protein L5	RPL5	34162.7	297	0	0	0	0	0	0	4	3	3	0	0	0	15	11	11	18	12	12	14	9	9	18	14	14	7	6	6	8	7	7	8	8	8	9	7	7	0	0	0	3	3	3	0	0
RL6_HUMAN	Q02878	60S ribosomal protein L6	RPL6	32465.7	288	0	0	0	0	0	0	3	3	3	2	2	2	14	13	13	15	12	12	11	10	10	14	13	13	8	7	7	7	7	7	5	4	4	4	3	3	0	0	0	5	5	5	2	2
RL7_HUMAN	P18124	60S ribosomal protein L7	RPL7	29093.2	248	0	0	0	9	9	9	9	9	9	4	4	4	14	11	11	17	12	12	16	13	13	17	13	13	8	6	6	9	7	7	10	7	7	9	7	7	0	0	0	6	6	6	3	3
RL7A_HUMAN	P62424	60S ribosomal protein L7a	RPL7A	29927	266	0	0	0	10	10	10	9	6	6	6	6	6	14	11	11	13	11	11	12	10	10	17	14	14	10	9	9	11	10	10	12	11	11	9	8	8	2	2	2	11	8	8	3	2
RL8_HUMAN	P62917	60S ribosomal protein L8	RPL8	27861.3	257	0	0	0	7	6	6	10	9	9	4	4	4	10	9	9	12	10	10	10	8	8	11	9	9	8	8	8	8	8	8	8	7	7	6	4	4	0	0	0	9	9	9	2	2
RL9_HUMAN	P32969	60S ribosomal protein L9	RPL9	21671.8	192	0	0	0	0	0	0	6	5	5	4	4	4	2	2	2	2	2	2	2	2	2	2	2	2	0	0	0	0	0	0	0	0	0	2	1	1	0	0	0	5	5	5	0	0
RLA0_HUMAN	P05388	60S acidic ribosomal protein P0	RPLP0	33945.9	317	0	0	0	11	10	10	10	9	9	9	9	4	11	8	8	11	7	7	11	8	8	12	9	9	8	6	6	8	6	6	8	6	6	14	8	8	6	5	5	13	11	11	10	8
RLA2_HUMAN	P05387	60S acidic ribosomal protein P2	RPLP2	11447.9	115	0	0	0	0	0	0	6	5	4	2	2	1	4	4	4	4	4	3	5	4	3	5	4	4	3	2	2	5	4	4	4	4	4	2	2	2	0	0	0	4	4	3	0	0
RPN1_HUMAN	P04843	Dolichyl-diphosphooligosaccharide--protein glycosyltransferase subunit 1	RPN1	67837	607	0	0	0	0	0	0	6	6	6	4	4	4	3	3	3	4	4	4	5	5	5	4	4	4	0	0	0	0	0	0	2	2	2	0	0	0	0	0	0	2	2	2	0	0
RPN2_HUMAN	P04844	Dolichyl-diphosphooligosaccharide--protein glycosyltransferase subunit 2	RPN2	68359.2	631	0	0	0	0	0	0	0	0	0	0	0	0	0	0	0	2	2	2	2	2	2	0	0	0	0	0	0	0	0	0	0	0	0	0	0	0	0	0	0	0	0	0	0	0
RS10_HUMAN	P46783	40S ribosomal protein S10*	RPS10	18787.9	165	0	0	0	2	2	2	3	2	2	0	0	0	5	3	3	6	5	5	5	3	3	5	3	3	2	2	2	3	3	3	3	3	3	3	3	3	0	0	0	0	0	0	0	0
RS11_HUMAN	P62280	40S ribosomal protein S11	RPS11	18321	158	0	0	0	2	2	2	4	4	4	2	2	2	8	7	7	8	6	6	10	9	9	10	9	9	2	1	1	6	5	5	6	5	5	4	4	4	2	2	2	5	5	5	3	3
RS12_HUMAN	P25398	40S ribosomal protein S12	RPS12	14439.5	132	0	0	0	0	0	0	0	0	0	0	0	0	2	2	2	5	3	3	3	2	2	3	2	2	3	2	2	3	2	2	4	2	2	4	2	2	0	0	0	0	0	0	0	0
RS13_HUMAN	P62277	40S ribosomal protein S13	RPS13	17017.7	151	0	0	0	4	3	3	7	6	6	6	5	5	9	8	8	10	9	9	12	10	10	11	9	9	4	3	3	5	4	4	5	4	4	13	4	4	0	0	0	7	7	7	2	2
RS14_HUMAN	P62263	40S ribosomal protein S14	RPS14	16100.6	151	0	0	0	3	3	3	7	6	6	5	4	4	12	8	8	6	6	6	12	8	8	10	8	8	5	5	5	5	5	5	4	4	4	5	5	5	3	2	2	4	3	3	3	3
RS15_HUMAN	P62841	40S ribosomal protein S15	RPS15	16899.2	145	0	0	0	0	0	0	3	2	2	2	2	2	4	2	2	3	1	1	2	2	2	3	2	2	0	0	0	0	0	0	0	0	0	0	0	0	2	2	2	4	2	2	2	2
RS15A_HUMAN	P62244	40S ribosomal protein S15a	RPS15A	14732	130	0	0	0	3	3	3	0	0	0	0	0	0	4	4	4	5	5	5	6	6	6	7	7	7	3	3	3	4	4	4	3	3	3	4	4	4	0	0	0	2	2	2	0	0
RS16_HUMAN	P62249	40S ribosomal protein S16	RPS16	16305.1	146	0	0	0	10	7	7	13	10	10	3	3	3	10	7	7	7	6	6	11	8	8	10	7	7	0	0	0	3	3	3	2	2	2	3	3	3	2	2	2	9	8	8	0	0
RS17_HUMAN	P08708	40S ribosomal protein S17*	RPS17	15442.4	135	0	0	0	4	3	3	5	4	4	3	2	2	2	1	1	4	3	3	2	1	1	2	1	1	0	0	0	2	1	1	2	1	1	2	1	1	0	0	0	3	2	2	4	3
RS18_HUMAN	P62269	40S ribosomal protein S18	RPS18	17641.9	152	3	3	3	10	9	9	10	9	9	10	9	9	11	9	9	11	11	11	10	8	8	12	10	10	6	6	6	7	7	7	7	7	7	5	5	5	0	0	0	8	7	7	7	6
RS19_HUMAN	P39019	40S ribosomal protein S19	RPS19	15920.6	145	0	0	0	9	9	9	8	8	8	3	3	3	8	7	7	10	9	9	10	8	8	7	7	7	0	0	0	3	3	3	6	6	6	4	3	3	2	2	2	8	7	7	0	0
RS2_HUMAN	P15880	40S ribosomal protein S2	RPS2	31062.7	293	2	2	2	8	6	6	5	5	5	5	4	4	5	5	5	5	5	5	5	5	5	6	5	5	2	2	2	2	2	2	3	3	3	3	3	3	0	0	0	5	4	4	3	2
RS20_HUMAN	P60866	40S ribosomal protein S20	RPS20	13234.3	119	0	0	0	3	2	2	2	2	2	2	2	2	5	3	3	5	3	3	5	4	4	5	3	3	3	3	3	3	3	3	4	3	3	4	2	2	0	0	0	0	0	0	0	0
RS21_HUMAN	P63220	40S ribosomal protein S21	RPS21	8991.59	83	0	0	0	0	0	0	0	0	0	0	0	0	3	3	3	2	2	2	3	3	3	2	2	2	0	0	0	0	0	0	0	0	0	0	0	0	0	0	0	0	0	0	0	0
RS23_HUMAN	P62266	40S ribosomal protein S23	RPS23	15699.7	143	0	0	0	4	4	4	5	4	4	5	4	4	5	3	3	4	3	3	4	3	3	4	3	3	0	0	0	2	2	2	2	2	2	0	0	0	0	0	0	5	4	4	2	2
RS24_HUMAN	P62847	40S ribosomal protein S24	RPS24	15363.4	133	0	0	0	0	0	0	2	2	2	2	2	2	3	2	2	2	2	2	2	2	2	3	2	2	0	0	0	0	0	0	0	0	0	0	0	0	0	0	0	3	3	3	2	2
RS25_HUMAN	P62851	40S ribosomal protein S25	RPS25	13603.7	125	0	0	0	0	0	0	4	4	4	0	0	0	7	5	5	5	4	4	7	5	5	7	5	5	0	0	0	4	3	3	4	3	3	4	2	2	0	0	0	3	3	3	3	3
RS26_HUMAN	P62854	40S ribosomal protein S26	RPS26	12909.1	115	0	0	0	2	2	1	2	2	1	0	0	0	0	0	0	0	0	0	0	0	0	2	2	0	0	0	0	0	0	0	0	0	0	0	0	0	0	0	0	2	2	1	0	0
RS26L_HUMAN	Q5JNZ5	Putative 40S ribosomal protein S26-like 1	RPS26P11	12880	115	0	0	0	0	0	0	0	0	0	0	0	0	0	0	0	0	0	0	0	0	0	2	2	0	0	0	0	0	0	0	0	0	0	0	0	0	0	0	0	0	0	0	0	0
RS27_HUMAN	P42677	40S ribosomal protein S27	RPS27	9340.86	84	0	0	0	0	0	0	0	0	0	0	0	0	3	3	3	3	3	3	4	4	3	4	3	3	0	0	0	3	3	3	3	3	3	3	2	2	0	0	0	0	0	0	0	0
RS27A_HUMAN	P62979	Ubiquitin-40S ribosomal protein S27a	RPS27A	17823.5	156	4	4	0	4	4	0	2	2	0	0	0	0	11	9	0	15	9	0	11	8	0	11	8	0	10	9	0	12	8	0	7	7	0	4	3	0	0	0	0	0	0	0	0	0
RS28_HUMAN	P62857	40S ribosomal protein S28	RPS28	7738.22	69	0	0	0	0	0	0	0	0	0	0	0	0	0	0	0	2	2	2	3	2	2	3	2	2	0	0	0	2	1	1	0	0	0	0	0	0	0	0	0	0	0	0	0	0
RS29_HUMAN	P62273	40S ribosomal protein S29	RPS29	6590.31	56	0	0	0	0	0	0	0	0	0	0	0	0	0	0	0	2	2	2	0	0	0	2	2	2	0	0	0	0	0	0	0	0	0	0	0	0	0	0	0	0	0	0	0	0
RS3_HUMAN	P23396	40S ribosomal protein S3	RPS3	26493.5	243	0	0	0	13	12	12	11	11	11	9	8	8	18	16	16	12	11	11	21	18	18	17	15	15	5	5	5	8	8	8	9	9	9	4	4	4	2	2	2	10	10	10	8	8
RS3A_HUMAN	P61247	40S ribosomal protein S3a	RPS3A	29731.8	264	0	0	0	8	7	7	10	8	8	7	7	7	12	10	10	10	9	9	14	12	12	16	13	13	3	2	2	5	4	4	7	5	5	6	5	5	3	3	3	15	14	14	6	6
RS4X_HUMAN	P62701	40S ribosomal protein S4, X isoform	RPS4X	29433.1	263	0	0	0	11	9	4	10	9	5	8	7	3	15	11	4	20	16	7	19	14	5	20	16	6	6	6	2	8	7	2	8	7	3	6	5	2	5	5	2	14	13	4	5	5
RS4Y1_HUMAN	P22090	40S ribosomal protein S4, Y isoform 1	RPS4Y1	29291.1	263	0	0	0	4	4	0	4	4	0	4	4	0	7	5	0	9	6	0	9	6	0	10	8	0	3	3	0	5	4	0	4	3	0	2	2	0	3	3	0	7	7	0	2	2
RS4Y2_HUMAN	Q8TD47	40S ribosomal protein S4, Y isoform 2	RPS4Y2	29114.9	263	0	0	0	5	4	0	3	3	0	3	3	0	9	5	0	8	5	0	10	5	0	10	7	0	3	3	0	4	3	0	4	3	0	4	3	0	3	3	0	7	7	0	3	3
RS5_HUMAN	P46782	40S ribosomal protein S5	RPS5	22668.1	204	0	0	0	2	2	2	0	0	0	0	0	0	5	4	4	4	4	4	4	4	4	5	4	4	2	2	2	2	2	2	4	4	4	3	3	3	0	0	0	0	0	0	0	0
RS6_HUMAN	P62753	40S ribosomal protein S6	RPS6	28405.1	249	0	0	0	2	2	2	10	9	9	5	4	4	7	7	7	9	7	7	8	7	7	10	8	8	0	0	0	2	2	2	2	2	2	2	2	2	0	0	0	9	8	7	5	4
RS7_HUMAN	P62081	40S ribosomal protein S7	RPS7	21887.3	194	0	0	0	0	0	0	5	5	5	4	4	4	7	6	6	6	5	5	6	5	5	7	6	6	3	3	3	5	5	5	5	4	4	5	4	4	3	3	3	5	5	5	2	2
RS8_HUMAN	P62241	40S ribosomal protein S8	RPS8	24012.2	208	0	0	0	7	7	7	8	6	6	4	4	4	12	10	10	7	6	6	6	5	5	12	10	10	2	2	2	5	5	5	6	5	5	4	4	4	0	0	0	8	7	7	3	3
RS9_HUMAN	P46781	40S ribosomal protein S9	RPS9	22447.6	194	0	0	0	6	6	6	9	9	9	6	6	6	9	9	9	8	8	8	9	8	8	8	7	7	0	0	0	2	2	2	2	2	2	3	3	3	0	0	0	9	9	9	3	3
RSSA_HUMAN	P08865	40S ribosomal protein SA	RPSA	32591.5	295	2	2	2	2	2	2	3	3	3	3	3	3	12	10	10	8	7	7	9	9	9	11	10	10	3	3	3	3	3	3	3	3	3	6	3	3	0	0	0	2	2	2	0	0
RRBP1_HUMAN	Q9P2E9	Ribosome-binding protein 1	RRBP1	151083	1410	14	14	13	0	0	0	3	3	3	4	4	4	13	13	12	11	11	10	27	24	23	14	14	13	0	0	0	0	0	0	0	0	0	0	0	0	0	0	0	4	4	4	8	8
RIR1_HUMAN	P23921	Ribonucleoside-diphosphate reductase large subunit	RRM1	89210.8	792	0	0	0	0	0	0	0	0	0	0	0	0	0	0	0	2	2	2	0	0	0	0	0	0	0	0	0	0	0	0	0	0	0	0	0	0	0	0	0	0	0	0	0	0
RRP12_HUMAN	Q5JTH9	RRP12-like protein	RRP12	142026	1297	0	0	0	0	0	0	0	0	0	0	0	0	0	0	0	0	0	0	0	0	0	0	0	0	0	0	0	0	0	0	0	0	0	0	0	0	0	0	0	2	2	2	0	0
RTN4_HUMAN	Q9NQC3	Reticulon-4	RTN4	127626	1192	0	0	0	0	0	0	0	0	0	0	0	0	0	0	0	0	0	0	0	0	0	0	0	0	0	0	0	0	0	0	0	0	0	0	0	0	0	0	0	0	0	0	0	0
RUVB1_HUMAN	Q9Y265	RuvB-like 1	RUVBL1	49794.4	456	0	0	0	0	0	0	3	3	3	0	0	0	6	6	6	7	6	6	7	6	6	9	8	8	2	2	2	2	2	2	3	3	3	0	0	0	2	2	2	4	4	4	2	2
RUVB2_HUMAN	Q9Y230	RuvB-like 2	RUVBL2	50642.7	463	2	2	2	0	0	0	0	0	0	0	0	0	10	10	10	9	9	9	9	9	9	6	6	6	0	0	0	2	2	2	4	4	4	0	0	0	0	0	0	0	0	0	0	0
S10AA_HUMAN	P60903	Protein S100-A10	S100A10	11129.5	97	0	0	0	0	0	0	0	0	0	0	0	0	2	1	1	2	1	1	2	1	1	0	0	0	0	0	0	2	1	1	0	0	0	0	0	0	0	0	0	0	0	0	0	0
S10AB_HUMAN	P31949	Protein S100-A11	S100A11	11570.9	105	0	0	0	3	2	2	0	0	0	0	0	0	0	0	0	0	0	0	0	0	0	0	0	0	0	0	0	0	0	0	0	0	0	0	0	0	0	0	0	0	0	0	0	0
S10A4_HUMAN	P26447	Protein S100-A4	S100A4	11590.8	101	0	0	0	0	0	0	0	0	0	0	0	0	4	2	2	6	4	4	5	3	3	5	3	3	0	0	0	0	0	0	0	0	0	0	0	0	0	0	0	0	0	0	0	0
S10A6_HUMAN	P06703	Protein S100-A6	S100A6	10107.3	90	0	0	0	0	0	0	0	0	0	0	0	0	2	2	2	3	3	3	0	0	0	2	2	2	0	0	0	0	0	0	0	0	0	0	0	0	0	0	0	0	0	0	0	0
S10A7_HUMAN	P31151	Protein S100-A7	S100A7	11301.6	101	0	0	0	6	6	3	0	0	0	0	0	0	0	0	0	0	0	0	0	0	0	0	0	0	0	0	0	0	0	0	0	0	0	0	0	0	0	0	0	0	0	0	0	0
S1A7A_HUMAN	Q86SG5	Protein S100-A7A	S100A7A	11135.6	101	0	0	0	3	3	0	0	0	0	0	0	0	0	0	0	0	0	0	0	0	0	0	0	0	0	0	0	0	0	0	0	0	0	0	0	0	0	0	0	0	0	0	0	0
S10A8_HUMAN	P05109	Protein S100-A8	S100A8	10745.7	93	2	2	2	7	6	6	0	0	0	0	0	0	0	0	0	0	0	0	0	0	0	2	1	1	0	0	0	0	0	0	0	0	0	0	0	0	0	0	0	0	0	0	0	0
S10A9_HUMAN	P06702	Protein S100-A9	S100A9	13151.5	114	3	2	2	13	9	9	0	0	0	0	0	0	0	0	0	0	0	0	0	0	0	2	2	2	0	0	0	0	0	0	0	0	0	0	0	0	0	0	0	0	0	0	0	0
SAFB1_HUMAN	Q15424	Scaffold attachment factor B1	SAFB	100914	915	0	0	0	0	0	0	0	0	0	0	0	0	0	0	0	0	0	0	3	3	2	0	0	0	0	0	0	0	0	0	0	0	0	0	0	0	0	0	0	0	0	0	0	0
SARNP_HUMAN	P82979	SAP domain-containing ribonucleoprotein	SARNP	23430.5	210	0	0	0	0	0	0	0	0	0	0	0	0	0	0	0	3	3	3	0	0	0	0	0	0	0	0	0	0	0	0	0	0	0	0	0	0	0	0	0	0	0	0	0	0
SART3_HUMAN	Q15020	Squamous cell carcinoma antigen recognized by T-cells 3	SART3	108952	963	0	0	0	0	0	0	0	0	0	0	0	0	2	2	2	0	0	0	0	0	0	2	2	2	0	0	0	0	0	0	0	0	0	0	0	0	0	0	0	0	0	0	0	0
SBDS_HUMAN	Q9Y3A5	Ribosome maturation protein SBDS	SBDS	28567.4	250	0	0	0	0	0	0	0	0	0	0	0	0	0	0	0	2	2	2	0	0	0	0	0	0	0	0	0	0	0	0	0	0	0	0	0	0	0	0	0	0	0	0	0	0
SBSN_HUMAN	Q6UWP8	Suprabasin	SBSN	60118.7	590	2	2	2	5	4	4	0	0	0	0	0	0	0	0	0	0	0	0	0	0	0	0	0	0	0	0	0	0	0	0	0	0	0	0	0	0	0	0	0	0	0	0	0	0
DHSA_HUMAN	P31040	Succinate dehydrogenase [ubiquinone] flavoprotein subunit, mitochondrial	SDHA	72003.5	664	0	0	0	0	0	0	0	0	0	0	0	0	0	0	0	0	0	0	0	0	0	0	0	0	0	0	0	0	0	0	0	0	0	0	0	0	0	0	0	0	0	0	0	0
SC16A_HUMAN	O15027	Protein transport protein Sec16A	SEC16A	229452	2179	0	0	0	0	0	0	2	2	2	0	0	0	0	0	0	0	0	0	0	0	0	0	0	0	0	0	0	0	0	0	0	0	0	0	0	0	4	4	4	2	2	2	3	3
SC22B_HUMAN	O75396	Vesicle-trafficking protein SEC22b	SEC22B	24319.6	215	0	0	0	0	0	0	0	0	0	0	0	0	0	0	0	0	0	0	0	0	0	0	0	0	0	0	0	0	0	0	2	2	2	0	0	0	0	0	0	0	0	0	0	0
SC23A_HUMAN	Q15436	Protein transport protein Sec23A	SEC23A	85207.5	765	0	0	0	0	0	0	0	0	0	0	0	0	0	0	0	0	0	0	0	0	0	0	0	0	0	0	0	0	0	0	0	0	0	0	0	0	0	0	0	0	0	0	0	0
SC24C_HUMAN	P53992	Protein transport protein Sec24C	SEC24C	116760	1094	0	0	0	0	0	0	0	0	0	0	0	0	0	0	0	0	0	0	0	0	0	0	0	0	0	0	0	0	0	0	0	0	0	0	0	0	0	0	0	0	0	0	0	0
SC31A_HUMAN	O94979	Protein transport protein Sec31A	SEC31A	131170	1220	0	0	0	0	0	0	0	0	0	0	0	0	0	0	0	0	0	0	0	0	0	0	0	0	0	0	0	0	0	0	0	0	0	0	0	0	0	0	0	0	0	0	0	0
SC61B_HUMAN	P60468	Protein transport protein Sec61 subunit beta	SEC61B	9742.15	96	0	0	0	0	0	0	0	0	0	0	0	0	0	0	0	0	0	0	2	2	2	0	0	0	0	0	0	0	0	0	0	0	0	0	0	0	0	0	0	0	0	0	0	0
SEM3C_HUMAN	Q99985	Semaphorin-3C	SEMA3C	84174.9	751	0	0	0	0	0	0	0	0	0	0	0	0	0	0	0	0	0	0	0	0	0	0	0	0	0	0	0	0	0	0	0	0	0	0	0	0	0	0	0	0	0	0	2	2
SEPT2_HUMAN	Q15019	Septin-2	SEPT2	41219.3	361	0	0	0	2	2	2	0	0	0	0	0	0	0	0	0	0	0	0	0	0	0	0	0	0	0	0	0	0	0	0	0	0	0	0	0	0	0	0	0	0	0	0	0	0
SEPT9_HUMAN	Q9UHD8	Septin-9	SEPT9	64575	586	0	0	0	0	0	0	0	0	0	0	0	0	0	0	0	3	3	3	0	0	0	0	0	0	0	0	0	0	0	0	0	0	0	0	0	0	0	0	0	0	0	0	0	0
PAIRB_HUMAN	Q8NC51	Plasminogen activator inhibitor 1 RNA-binding protein	SERBP1	44488.6	408	0	0	0	0	0	0	0	0	0	0	0	0	5	4	4	4	4	4	8	7	7	5	4	4	0	0	0	0	0	0	0	0	0	0	0	0	0	0	0	0	0	0	0	0
A1AT_HUMAN	P01009	Alpha-1-antitrypsin	SERPINA1	46289.1	418	2	1	1	3	3	3	0	0	0	10	10	10	9	7	7	5	5	5	4	4	4	15	13	13	8	7	7	3	3	3	3	3	3	3	3	3	0	0	0	0	0	0	0	0
AACT_HUMAN	P01011	Alpha-1-antichymotrypsin	SERPINA3	47122.7	423	0	0	0	0	0	0	0	0	0	7	7	7	7	6	6	2	2	2	0	0	0	7	6	6	4	4	4	0	0	0	3	3	3	0	0	0	0	0	0	0	0	0	0	0
SPB12_HUMAN	Q96P63	Serpin B12	SERPINB12	45637.3	405	2	2	2	0	0	0	0	0	0	0	0	0	0	0	0	0	0	0	0	0	0	0	0	0	0	0	0	0	0	0	0	0	0	0	0	0	0	0	0	0	0	0	0	0
SPB3_HUMAN	P29508	Serpin B3	SERPINB3	44054.7	390	4	4	1	26	23	10	0	0	0	0	0	0	0	0	0	0	0	0	0	0	0	0	0	0	0	0	0	3	3	2	0	0	0	0	0	0	0	0	0	0	0	0	0	0
SPB4_HUMAN	P48594	Serpin B4	SERPINB4	44343.6	390	3	3	0	24	19	7	0	0	0	0	0	0	0	0	0	0	0	0	0	0	0	0	0	0	0	0	0	0	0	0	0	0	0	0	0	0	0	0	0	0	0	0	0	0
SPB5_HUMAN	P36952	Serpin B5	SERPINB5	41543.6	375	0	0	0	4	4	4	0	0	0	0	0	0	0	0	0	2	2	2	0	0	0	0	0	0	0	0	0	0	0	0	0	0	0	0	0	0	0	0	0	0	0	0	0	0
SPB6_HUMAN	P35237	Serpin B6	SERPINB6	42128.2	376	0	0	0	0	0	0	0	0	0	0	0	0	0	0	0	2	2	1	0	0	0	0	0	0	0	0	0	0	0	0	0	0	0	0	0	0	0	0	0	0	0	0	0	0
ANT3_HUMAN	P01008	Antithrombin-III	SERPINC1	51991	464	0	0	0	0	0	0	0	0	0	0	0	0	0	0	0	0	0	0	0	0	0	2	2	2	0	0	0	0	0	0	0	0	0	0	0	0	0	0	0	0	0	0	0	0
HEP2_HUMAN	P05546	Heparin cofactor 2	SERPIND1	56520.4	499	0	0	0	0	0	0	0	0	0	0	0	0	4	4	4	0	0	0	2	2	2	4	4	4	0	0	0	5	5	5	2	2	2	0	0	0	0	0	0	0	0	0	0	0
SERPH_HUMAN	P50454	Serpin H1	SERPINH1	45865.3	418	0	0	0	0	0	0	3	3	3	2	2	2	3	2	2	3	2	2	4	3	3	3	2	2	3	2	2	3	2	2	3	2	2	0	0	0	0	0	0	3	3	3	2	2
SET_HUMAN	Q01105	Protein SET	SET	33162.8	290	0	0	0	0	0	0	0	0	0	0	0	0	3	3	3	5	4	4	4	4	4	8	6	6	3	2	2	3	2	2	4	3	3	3	2	2	0	0	0	0	0	0	0	0
SF3A1_HUMAN	Q15459	Splicing factor 3A subunit 1	SF3A1	88172.7	793	0	0	0	0	0	0	0	0	0	0	0	0	3	3	3	2	2	2	4	4	4	3	3	3	2	2	2	0	0	0	0	0	0	0	0	0	0	0	0	0	0	0	0	0
SF3A3_HUMAN	Q12874	Splicing factor 3A subunit 3	SF3A3	58362.4	501	0	0	0	0	0	0	0	0	0	0	0	0	3	3	3	0	0	0	4	4	4	3	3	3	0	0	0	0	0	0	0	0	0	0	0	0	0	0	0	0	0	0	0	0
SF3B1_HUMAN	O75533	Splicing factor 3B subunit 1	SF3B1	144776	1304	6	6	6	0	0	0	3	3	3	0	0	0	12	11	11	4	4	4	12	11	11	10	10	10	0	0	0	0	0	0	0	0	0	0	0	0	0	0	0	2	2	2	2	2
SF3B2_HUMAN	Q13435	Splicing factor 3B subunit 2	SF3B2	99379.2	895	0	0	0	0	0	0	0	0	0	0	0	0	15	13	13	7	6	6	11	10	10	12	11	11	4	3	3	3	2	2	3	2	2	0	0	0	0	0	0	0	0	0	0	0
SF3B3_HUMAN	Q15393	Splicing factor 3B subunit 3	SF3B3	134290	1217	7	7	7	0	0	0	6	6	6	6	6	6	12	11	11	9	9	9	13	12	12	13	12	12	2	2	2	3	3	3	3	3	3	0	0	0	4	4	4	5	5	5	3	3
1433S_HUMAN	P31947	14-3-3 protein sigma	SFN	27434.8	248	0	0	0	16	12	11	0	0	0	0	0	0	0	0	0	2	2	2	0	0	0	3	3	3	0	0	0	0	0	0	0	0	0	0	0	0	0	0	0	0	0	0	0	0
SFPQ_HUMAN	P23246	Splicing factor, proline- and glutamine-rich	SFPQ	75491.8	707	4	4	4	0	0	0	6	6	6	2	2	2	9	8	7	9	8	7	9	8	7	10	9	8	5	5	4	5	5	5	6	6	5	2	2	1	2	2	2	0	0	0	2	2
SFXN1_HUMAN	Q9H9B4	Sideroflexin-1	SFXN1	35306.4	322	0	0	0	0	0	0	2	2	2	0	0	0	0	0	0	0	0	0	0	0	0	0	0	0	0	0	0	0	0	0	0	0	0	0	0	0	0	0	0	2	2	2	0	0
SFXN3_HUMAN	Q9BWM7	Sideroflexin-3	SFXN3	35665.8	325	0	0	0	0	0	0	0	0	0	0	0	0	0	0	0	0	0	0	0	0	0	0	0	0	0	0	0	0	0	0	0	0	0	0	0	0	0	0	0	0	0	0	0	0
GLYM_HUMAN	P34897	Serine hydroxymethyltransferase, mitochondrial	SHMT2	55459.9	504	0	0	0	3	3	3	3	3	3	0	0	0	0	0	0	5	5	5	4	4	4	3	3	3	2	2	2	3	3	3	2	2	2	0	0	0	0	0	0	0	0	0	0	0
SK2L2_HUMAN	P42285	Superkiller viralicidic activity 2-like 2	SKIV2L2	116768	1042	0	0	0	0	0	0	0	0	0	0	0	0	3	3	3	0	0	0	3	3	3	4	4	4	0	0	0	0	0	0	0	0	0	0	0	0	0	0	0	0	0	0	0	0
TXTP_HUMAN	P53007	Tricarboxylate transport protein, mitochondrial	SLC25A1	33781.1	311	0	0	0	0	0	0	0	0	0	0	0	0	0	0	0	0	0	0	0	0	0	0	0	0	0	0	0	0	0	0	0	0	0	0	0	0	0	0	0	0	0	0	0	0
M2OM_HUMAN	Q02978	Mitochondrial 2-oxoglutarate/malate carrier protein	SLC25A11	33749.9	314	0	0	0	0	0	0	0	0	0	0	0	0	0	0	0	0	0	0	0	0	0	0	0	0	0	0	0	0	0	0	0	0	0	0	0	0	0	0	0	2	2	2	0	0
CMC1_HUMAN	O75746	Calcium-binding mitochondrial carrier protein Aralar1	SLC25A12	74073	678	2	2	0	0	0	0	0	0	0	2	2	0	0	0	0	0	0	0	0	0	0	0	0	0	0	0	0	0	0	0	0	0	0	0	0	0	0	0	0	0	0	0	0	0
CMC2_HUMAN	Q9UJS0	Calcium-binding mitochondrial carrier protein Aralar2	SLC25A13	73534.8	675	2	2	0	0	0	0	4	4	3	4	4	2	0	0	0	0	0	0	0	0	0	0	0	0	0	0	0	0	0	0	0	0	0	0	0	0	0	0	0	0	0	0	0	0
MPCP_HUMAN	Q00325	Phosphate carrier protein, mitochondrial	SLC25A3	39666.9	362	0	0	0	0	0	0	2	2	2	2	2	2	0	0	0	2	2	2	0	0	0	2	2	2	0	0	0	0	0	0	0	0	0	0	0	0	0	0	0	4	4	4	0	0
ADT4_HUMAN	Q9H0C2	ADP/ATP translocase 4	SLC25A31	34661.5	315	0	0	0	0	0	0	0	0	0	0	0	0	0	0	0	0	0	0	2	2	0	0	0	0	0	0	0	0	0	0	0	0	0	0	0	0	0	0	0	0	0	0	0	0
ADT1_HUMAN	P12235	ADP/ATP translocase 1	SLC25A4	32801.3	298	0	0	0	0	0	0	3	3	0	3	3	0	4	3	0	4	3	0	7	6	0	4	3	0	0	0	0	0	0	0	2	2	0	2	2	0	0	0	0	4	4	0	2	2
ADT2_HUMAN	P05141	ADP/ATP translocase 2	SLC25A5	32621.2	298	0	0	0	6	6	4	6	6	3	4	4	1	6	5	3	7	5	3	9	8	3	6	5	3	0	0	0	0	0	0	2	2	0	2	2	0	0	0	0	6	6	2	4	4
ADT3_HUMAN	P12236	ADP/ATP translocase 3	SLC25A6	32603.3	298	0	0	0	2	2	1	5	5	1	4	4	1	4	3	0	4	3	0	7	6	0	4	3	0	0	0	0	0	0	0	2	2	0	2	2	0	0	0	0	6	6	1	2	2
GTR1_HUMAN	P11166	Solute carrier family 2, facilitated glucose transporter member 1	SLC2A1	53470.7	492	0	0	0	0	0	0	0	0	0	0	0	0	0	0	0	0	0	0	0	0	0	0	0	0	0	0	0	0	0	0	0	0	0	0	0	0	0	0	0	0	0	0	0	0
4F2_HUMAN	P08195	4F2 cell-surface antigen heavy chain	SLC3A2	66942	630	5	5	5	0	0	0	7	7	7	5	5	5	6	5	5	10	7	7	8	6	6	5	4	4	9	6	6	2	2	2	5	4	4	0	0	0	0	0	0	4	4	4	5	5
LAT1_HUMAN	Q01650	Large neutral amino acids transporter small subunit 1	SLC7A5	54412.4	507	0	0	0	0	0	0	0	0	0	0	0	0	0	0	0	2	2	2	0	0	0	0	0	0	2	2	1	0	0	0	0	0	0	0	0	0	0	0	0	0	0	0	0	0
NHRF1_HUMAN	O14745	Na(+)/H(+) exchange regulatory cofactor NHE-RF1	SLC9A3R1	38330.8	358	0	0	0	0	0	0	0	0	0	0	0	0	0	0	0	3	3	3	0	0	0	3	3	3	0	0	0	0	0	0	0	0	0	0	0	0	0	0	0	0	0	0	0	0
SLIRP_HUMAN	Q9GZT3	SRA stem-loop-interacting RNA-binding protein, mitochondrial	SLIRP	12211.4	109	0	0	0	0	0	0	0	0	0	0	0	0	0	0	0	2	2	2	0	0	0	0	0	0	0	0	0	0	0	0	0	0	0	0	0	0	0	0	0	0	0	0	0	0
SMC2_HUMAN	O95347	Structural maintenance of chromosomes protein 2	SMC2	134498	1197	0	0	0	0	0	0	0	0	0	0	0	0	0	0	0	0	0	0	0	0	0	0	0	0	0	0	0	0	0	0	0	0	0	0	0	0	0	0	0	0	0	0	2	2
SMC4_HUMAN	Q9NTJ3	Structural maintenance of chromosomes protein 4	SMC4	145809	1288	0	0	0	0	0	0	0	0	0	0	0	0	0	0	0	0	0	0	0	0	0	0	0	0	0	0	0	0	0	0	0	0	0	0	0	0	0	0	0	0	0	0	0	0
SND1_HUMAN	Q7KZF4	Staphylococcal nuclease domain-containing protein 1	SND1	101068	910	2	2	2	0	0	0	0	0	0	0	0	0	4	4	4	6	6	6	7	7	7	3	3	3	0	0	0	0	0	0	3	3	3	0	0	0	0	0	0	0	0	0	0	0
U520_HUMAN	O75643	U5 small nuclear ribonucleoprotein 200 kDa helicase	SNRNP200	242399	2136	9	9	9	0	0	0	9	9	9	7	7	7	11	11	11	4	4	4	12	12	12	9	9	9	2	2	2	0	0	0	0	0	0	0	0	0	3	3	3	12	12	12	11	11
RU17_HUMAN	P08621	U1 small nuclear ribonucleoprotein 70 kDa	SNRNP70	51139.9	437	0	0	0	0	0	0	2	2	2	0	0	0	0	0	0	0	0	0	2	2	2	0	0	0	0	0	0	0	0	0	0	0	0	0	0	0	0	0	0	0	0	0	0	0
SNRPA_HUMAN	P09012	U1 small nuclear ribonucleoprotein A	SNRPA	31049.3	282	0	0	0	0	0	0	0	0	0	0	0	0	3	3	1	3	3	2	2	2	1	4	4	2	0	0	0	3	3	1	0	0	0	0	0	0	0	0	0	0	0	0	0	0
RU2A_HUMAN	P09661	U2 small nuclear ribonucleoprotein A'	SNRPA1	28204.2	255	0	0	0	0	0	0	0	0	0	0	0	0	0	0	0	2	2	2	2	2	2	3	3	3	0	0	0	0	0	0	0	0	0	0	0	0	0	0	0	0	0	0	0	0
RSMB_HUMAN	P14678	Small nuclear ribonucleoprotein-associated proteins B and B'	SNRPB	24479.7	240	2	2	0	0	0	0	2	2	0	0	0	0	0	0	0	5	4	0	2	2	0	3	3	0	0	0	0	0	0	0	0	0	0	0	0	0	0	0	0	0	0	0	0	0
RU2B_HUMAN	P08579	U2 small nuclear ribonucleoprotein B''	SNRPB2	25292.1	225	0	0	0	0	0	0	0	0	0	0	0	0	2	2	0	0	0	0	0	0	0	2	2	0	0	0	0	2	2	0	0	0	0	0	0	0	0	0	0	0	0	0	0	0
SMD2_HUMAN	P62316	Small nuclear ribonucleoprotein Sm D2	SNRPD2	13372.3	118	0	0	0	0	0	0	2	2	2	2	2	2	2	2	2	2	2	2	2	2	2	2	2	2	0	0	0	2	2	2	2	2	2	0	0	0	0	0	0	0	0	0	0	0
RSMN_HUMAN	P63162	Small nuclear ribonucleoprotein-associated protein N	SNRPN	24500.1	240	0	0	0	0	0	0	0	0	0	0	0	0	0	0	0	4	3	0	2	2	0	3	3	0	0	0	0	0	0	0	0	0	0	0	0	0	0	0	0	0	0	0	0	0
SNW1_HUMAN	Q13573	SNW domain-containing protein 1	SNW1	60910.6	536	0	0	0	0	0	0	0	0	0	0	0	0	2	2	2	0	0	0	0	0	0	0	0	0	0	0	0	0	0	0	0	0	0	0	0	0	0	0	0	0	0	0	0	0
SNX1_HUMAN	Q13596	Sorting nexin-1	SNX1	58407.3	522	0	0	0	0	0	0	0	0	0	0	0	0	0	0	0	0	0	0	0	0	0	0	0	0	0	0	0	0	0	0	0	0	0	0	0	0	0	0	0	0	0	0	0	0
SODC_HUMAN	P00441	Superoxide dismutase [Cu-Zn]	SOD1	15747.9	154	0	0	0	0	0	0	0	0	0	0	0	0	0	0	0	2	2	2	0	0	0	0	0	0	0	0	0	0	0	0	0	0	0	0	0	0	0	0	0	0	0	0	0	0
SODM_HUMAN	P04179	Superoxide dismutase [Mn], mitochondrial	SOD2	24528.6	222	0	0	0	0	0	0	0	0	0	0	0	0	0	0	0	0	0	0	0	0	0	0	0	0	0	0	0	0	0	0	0	0	0	0	0	0	0	0	0	0	0	0	0	0
DHSO_HUMAN	Q00796	Sorbitol dehydrogenase	SORD	37961.9	357	0	0	0	0	0	0	0	0	0	0	0	0	0	0	0	4	4	4	0	0	0	0	0	0	0	0	0	0	0	0	0	0	0	0	0	0	0	0	0	0	0	0	0	0
SPAS2_HUMAN	Q86XZ4	Spermatogenesis-associated serine-rich protein 2	SPATS2	58289.9	545	0	0	0	0	0	0	0	0	0	0	0	0	0	0	0	0	0	0	4	4	4	2	2	2	0	0	0	0	0	0	0	0	0	0	0	0	0	0	0	0	0	0	0	0
SPS2L_HUMAN	Q9NUQ6	SPATS2-like protein	SPATS2L	60857	558	0	0	0	0	0	0	0	0	0	0	0	0	0	0	0	0	0	0	0	0	0	0	0	0	0	0	0	0	0	0	0	0	0	0	0	0	0	0	0	2	2	2	0	0
SPTN1_HUMAN	Q13813	Spectrin alpha chain, non-erythrocytic 1	SPTAN1	281947	2472	0	0	0	10	10	10	0	0	0	0	0	0	0	0	0	2	2	2	2	2	2	0	0	0	0	0	0	0	0	0	0	0	0	0	0	0	17	16	16	2	2	2	0	0
SPTB2_HUMAN	Q01082	Spectrin beta chain, non-erythrocytic 1	SPTBN1	271973	2364	0	0	0	6	6	6	0	0	0	0	0	0	0	0	0	0	0	0	0	0	0	0	0	0	0	0	0	0	0	0	0	0	0	0	0	0	13	13	13	0	0	0	0	0
SQRD_HUMAN	Q9Y6N5	Sulfide:quinone oxidoreductase, mitochondrial	SQRDL	49511	450	0	0	0	0	0	0	0	0	0	0	0	0	0	0	0	0	0	0	0	0	0	0	0	0	0	0	0	0	0	0	0	0	0	0	0	0	0	0	0	0	0	0	0	0
SQSTM_HUMAN	Q13501	Sequestosome-1	SQSTM1	46855.1	440	0	0	0	0	0	0	0	0	0	0	0	0	0	0	0	0	0	0	0	0	0	0	0	0	0	0	0	0	0	0	0	0	0	0	0	0	0	0	0	0	0	0	0	0
SPEE_HUMAN	P19623	Spermidine synthase	SRM	33416.8	302	0	0	0	0	0	0	0	0	0	0	0	0	0	0	0	0	0	0	0	0	0	0	0	0	0	0	0	0	0	0	0	0	0	0	0	0	0	0	0	0	0	0	0	0
SRP14_HUMAN	P37108	Signal recognition particle 14 kDa protein	SRP14	14430.8	136	0	0	0	0	0	0	5	4	4	0	0	0	2	2	2	0	0	0	0	0	0	3	3	3	0	0	0	0	0	0	2	2	2	0	0	0	0	0	0	4	3	3	0	0
SRP68_HUMAN	Q9UHB9	Signal recognition particle 68 kDa protein	SRP68	70059.7	627	2	2	2	0	0	0	4	4	4	2	2	2	3	3	3	0	0	0	3	3	3	3	3	3	0	0	0	0	0	0	0	0	0	0	0	0	0	0	0	2	2	2	0	0
SRP72_HUMAN	O76094	Signal recognition particle 72 kDa protein	SRP72	73758.2	671	3	3	3	0	0	0	3	3	3	0	0	0	3	3	3	2	2	2	0	0	0	3	3	3	0	0	0	0	0	0	0	0	0	0	0	0	0	0	0	4	4	4	0	0
SRPK1_HUMAN	Q96SB4	SRSF protein kinase 1	SRPK1	73476.6	655	0	0	0	0	0	0	4	4	3	0	0	0	3	3	3	2	2	1	5	5	4	4	4	3	0	0	0	0	0	0	0	0	0	0	0	0	0	0	0	0	0	0	3	3
SRPK2_HUMAN	P78362	SRSF protein kinase 2	SRPK2	76612.4	688	0	0	0	0	0	0	0	0	0	0	0	0	0	0	0	0	0	0	0	0	0	0	0	0	0	0	0	0	0	0	0	0	0	0	0	0	0	0	0	0	0	0	0	0
SRRM1_HUMAN	Q8IYB3	Serine/arginine repetitive matrix protein 1	SRRM1	99840.9	904	0	0	0	0	0	0	0	0	0	0	0	0	2	2	2	0	0	0	0	0	0	0	0	0	0	0	0	0	0	0	0	0	0	0	0	0	0	0	0	0	0	0	0	0
SRRT_HUMAN	Q9BXP5	Serrate RNA effector molecule homolog	SRRT	99818.5	876	0	0	0	0	0	0	0	0	0	0	0	0	0	0	0	0	0	0	2	2	2	0	0	0	0	0	0	0	0	0	0	0	0	0	0	0	0	0	0	0	0	0	0	0
SRSF1_HUMAN	Q07955	Serine/arginine-rich splicing factor 1	SRSF1	27261.9	248	0	0	0	0	0	0	0	0	0	0	0	0	4	3	3	10	7	6	5	4	4	6	5	4	0	0	0	0	0	0	0	0	0	0	0	0	0	0	0	0	0	0	0	0
SRSF2_HUMAN	Q01130	Serine/arginine-rich splicing factor 2	SRSF2	24675.4	221	0	0	0	0	0	0	0	0	0	0	0	0	0	0	0	2	2	1	2	2	1	0	0	0	0	0	0	0	0	0	0	0	0	0	0	0	0	0	0	0	0	0	0	0
SRSF3_HUMAN	P84103	Serine/arginine-rich splicing factor 3	SRSF3	18948	164	0	0	0	0	0	0	2	2	1	0	0	0	3	3	3	4	4	4	2	2	2	4	4	4	0	0	0	0	0	0	0	0	0	0	0	0	0	0	0	2	2	1	0	0
SRSF6_HUMAN	Q13247	Serine/arginine-rich splicing factor 6	SRSF6	38361.8	344	0	0	0	0	0	0	0	0	0	0	0	0	5	5	4	3	3	2	4	4	3	6	6	5	0	0	0	0	0	0	0	0	0	0	0	0	0	0	0	0	0	0	0	0
SRSF7_HUMAN	Q16629	Serine/arginine-rich splicing factor 7	SRSF7	26564.3	238	0	0	0	0	0	0	4	4	3	3	3	2	3	3	3	4	4	4	4	4	4	4	4	4	0	0	0	0	0	0	0	0	0	0	0	0	0	0	0	4	4	3	3	3
SRSF9_HUMAN	Q13242	Serine/arginine-rich splicing factor 9	SRSF9	25236.5	221	0	0	0	0	0	0	0	0	0	0	0	0	0	0	0	0	0	0	0	0	0	2	2	1	0	0	0	0	0	0	0	0	0	0	0	0	0	0	0	0	0	0	0	0
LA_HUMAN	P05455	Lupus La protein	SSB	46518.2	408	0	0	0	0	0	0	0	0	0	0	0	0	4	4	4	3	3	3	3	3	3	3	3	3	0	0	0	0	0	0	2	2	2	0	0	0	0	0	0	0	0	0	0	0
SSBP_HUMAN	Q04837	Single-stranded DNA-binding protein, mitochondrial	SSBP1	17071.1	148	0	0	0	0	0	0	2	2	2	0	0	0	7	6	6	5	5	5	6	5	5	7	6	6	2	2	2	3	3	3	4	4	4	3	3	3	0	0	0	0	0	0	0	0
SSRA_HUMAN	P43307	Translocon-associated protein subunit alpha	SSR1	31973.4	286	0	0	0	0	0	0	0	0	0	0	0	0	0	0	0	2	2	2	0	0	0	2	2	2	0	0	0	0	0	0	0	0	0	0	0	0	0	0	0	0	0	0	0	0
SSRD_HUMAN	P51571	Translocon-associated protein subunit delta	SSR4	18664.7	173	0	0	0	2	2	2	2	2	2	0	0	0	0	0	0	0	0	0	0	0	0	0	0	0	0	0	0	0	0	0	0	0	0	0	0	0	0	0	0	0	0	0	0	0
SSRP1_HUMAN	Q08945	FACT complex subunit SSRP1	SSRP1	79854.8	709	0	0	0	0	0	0	0	0	0	0	0	0	0	0	0	0	0	0	0	0	0	0	0	0	0	0	0	0	0	0	0	0	0	0	0	0	0	0	0	0	0	0	0	0
F10A1_HUMAN	P50502	Hsc70-interacting protein	ST13	41015.6	369	0	0	0	0	0	0	0	0	0	0	0	0	3	3	0	3	3	0	4	4	0	3	3	0	2	2	0	0	0	0	3	3	0	0	0	0	0	0	0	0	0	0	0	0
ST134_HUMAN	Q8IZP2	Putative protein FAM10A4	ST13P4	27211.7	240	0	0	0	0	0	0	0	0	0	0	0	0	3	3	0	0	0	0	4	4	0	3	3	0	2	2	0	0	0	0	3	3	0	0	0	0	0	0	0	0	0	0	0	0
F10A5_HUMAN	Q8NFI4	Putative protein FAM10A5	ST13P5	41093.4	369	0	0	0	0	0	0	0	0	0	0	0	0	2	2	0	2	2	0	3	3	0	2	2	0	0	0	0	0	0	0	2	2	0	0	0	0	0	0	0	0	0	0	0	0
STAT1_HUMAN	P42224	Signal transducer and activator of transcription 1-alpha/beta	STAT1	86461.8	750	0	0	0	0	0	0	2	2	2	0	0	0	0	0	0	0	0	0	0	0	0	0	0	0	0	0	0	0	0	0	0	0	0	0	0	0	0	0	0	0	0	0	0	0
STAU1_HUMAN	O95793	Double-stranded RNA-binding protein Staufen homolog 1	STAU1	62373	577	0	0	0	0	0	0	0	0	0	0	0	0	3	3	3	0	0	0	5	5	5	0	0	0	0	0	0	0	0	0	0	0	0	0	0	0	0	0	0	0	0	0	0	0
STAU2_HUMAN	Q9NUL3	Double-stranded RNA-binding protein Staufen homolog 2	STAU2	61815.5	570	0	0	0	0	0	0	0	0	0	0	0	0	4	4	4	0	0	0	6	6	6	4	4	4	0	0	0	0	0	0	0	0	0	0	0	0	0	0	0	0	0	0	0	0
STIP1_HUMAN	P31948	Stress-induced-phosphoprotein 1	STIP1	62293.5	543	0	0	0	0	0	0	0	0	0	0	0	0	2	2	2	4	4	4	4	4	4	3	3	3	0	0	0	0	0	0	2	2	2	0	0	0	0	0	0	0	0	0	0	0
STMN1_HUMAN	P16949	Stathmin	STMN1	17098	149	0	0	0	0	0	0	0	0	0	0	0	0	0	0	0	2	2	1	0	0	0	2	2	1	0	0	0	0	0	0	0	0	0	0	0	0	0	0	0	0	0	0	0	0
STOM_HUMAN	P27105	Erythrocyte band 7 integral membrane protein	STOM	31372.8	288	0	0	0	0	0	0	0	0	0	0	0	0	0	0	0	0	0	0	0	0	0	0	0	0	0	0	0	0	0	0	0	0	0	0	0	0	0	0	0	0	0	0	0	0
STRAP_HUMAN	Q9Y3F4	Serine-threonine kinase receptor-associated protein	STRAP	37948.1	350	0	0	0	0	0	0	0	0	0	0	0	0	0	0	0	0	0	0	3	3	3	0	0	0	0	0	0	0	0	0	0	0	0	0	0	0	0	0	0	0	0	0	0	0
STRBP_HUMAN	Q96SI9	Spermatid perinuclear RNA-binding protein	STRBP	72820.1	672	0	0	0	0	0	0	2	2	0	0	0	0	3	3	0	3	3	0	2	2	0	3	3	0	0	0	0	0	0	0	0	0	0	0	0	0	0	0	0	0	0	0	2	2
STT3B_HUMAN	Q8TCJ2	Dolichyl-diphosphooligosaccharide--protein glycosyltransferase subunit STT3B	STT3B	92636	826	0	0	0	0	0	0	2	2	2	2	2	2	0	0	0	0	0	0	0	0	0	0	0	0	0	0	0	0	0	0	0	0	0	0	0	0	0	0	0	0	0	0	0	0
TCP4_HUMAN	P53999	Activated RNA polymerase II transcriptional coactivator p15	SUB1	14032.5	127	0	0	0	0	0	0	0	0	0	0	0	0	3	3	3	3	3	3	2	2	2	2	2	2	0	0	0	0	0	0	2	2	2	2	2	2	0	0	0	0	0	0	0	0
SUCB2_HUMAN	Q96I99	Succinyl-CoA ligase [GDP-forming] subunit beta, mitochondrial	SUCLG2	46207.5	432	0	0	0	0	0	0	0	0	0	0	0	0	0	0	0	0	0	0	0	0	0	0	0	0	0	0	0	0	0	0	0	0	0	0	0	0	0	0	0	0	0	0	0	0
SUN2_HUMAN	Q9UH99	SUN domain-containing protein 2	SUN2	78900	717	0	0	0	0	0	0	0	0	0	0	0	0	5	4	4	0	0	0	4	4	4	0	0	0	0	0	0	0	0	0	0	0	0	0	0	0	0	0	0	0	0	0	0	0
SP16H_HUMAN	Q9Y5B9	FACT complex subunit SPT16	SUPT16H	118701	1047	0	0	0	0	0	0	2	2	2	0	0	0	0	0	0	0	0	0	2	2	2	0	0	0	0	0	0	0	0	0	0	0	0	0	0	0	0	0	0	5	5	5	3	3
SVIL_HUMAN	O95425	Supervillin	SVIL	244280	2214	0	0	0	0	0	0	0	0	0	0	0	0	0	0	0	0	0	0	0	0	0	0	0	0	0	0	0	0	0	0	0	0	0	0	0	0	6	6	6	0	0	0	0	0
HNRPQ_HUMAN	O60506	Heterogeneous nuclear ribonucleoprotein Q	SYNCRIP	69141.7	623	2	2	0	0	0	0	5	5	3	4	4	2	9	8	4	7	7	4	12	11	7	9	8	5	4	4	3	3	3	2	3	3	2	2	1	0	0	0	0	2	2	1	3	3
TAD2B_HUMAN	Q86TJ2	Transcriptional adapter 2-beta	TADA2B	48021.8	420	2	1	1	4	2	2	0	0	0	0	0	0	4	2	2	2	1	1	2	1	1	4	2	2	2	1	1	4	2	2	4	2	2	2	1	1	0	0	0	0	0	0	0	0
RBP56_HUMAN	Q92804	TATA-binding protein-associated factor 2N	TAF15	60783.4	592	3	3	1	0	0	0	0	0	0	0	0	0	0	0	0	0	0	0	3	3	2	0	0	0	0	0	0	0	0	0	0	0	0	0	0	0	0	0	0	0	0	0	0	0
TAGL2_HUMAN	P37802	Transgelin-2	TAGLN2	22247.2	199	0	0	0	5	4	4	6	6	5	5	5	4	6	6	5	8	7	6	6	6	5	7	7	6	2	2	1	6	6	5	5	5	4	4	4	3	0	0	0	6	6	5	0	0
TALDO_HUMAN	P37837	Transaldolase	TALDO1	37146.6	337	0	0	0	0	0	0	0	0	0	0	0	0	3	3	3	6	6	6	4	4	4	6	6	6	0	0	0	0	0	0	0	0	0	0	0	0	0	0	0	0	0	0	0	0
TADBP_HUMAN	Q13148	TAR DNA-binding protein 43	TARDBP	44037.5	414	0	0	0	0	0	0	0	0	0	0	0	0	2	2	2	2	2	2	3	3	3	0	0	0	0	0	0	0	0	0	0	0	0	0	0	0	0	0	0	0	0	0	0	0
SYTC_HUMAN	P26639	Threonine--tRNA ligase, cytoplasmic	TARS	82772	723	0	0	0	0	0	0	6	6	6	2	2	2	7	7	6	11	11	10	8	8	7	11	11	10	4	4	3	3	3	2	4	4	4	0	0	0	2	2	2	4	4	4	4	4
TBB8L_HUMAN	A6NNZ2	Tubulin beta-8 chain-like protein LOC260334	TBB8L	49090.7	444	0	0	0	13	10	0	9	6	0	6	6	0	6	4	0	5	3	0	8	5	0	6	4	0	5	3	0	3	2	0	5	4	0	5	2	0	2	2	0	11	6	0	6	5
TBCA_HUMAN	O75347	Tubulin-specific chaperone A	TBCA	12796.7	108	0	0	0	0	0	0	0	0	0	0	0	0	0	0	0	6	6	6	2	2	2	5	5	5	0	0	0	0	0	0	0	0	0	0	0	0	0	0	0	0	0	0	0	0
ELOB_HUMAN	Q15370	Transcription elongation factor B polypeptide 2	TCEB2	12978.6	118	0	0	0	0	0	0	0	0	0	0	0	0	0	0	0	0	0	0	0	0	0	2	2	2	0	0	0	0	0	0	0	0	0	0	0	0	0	0	0	0	0	0	0	0
ELOA1_HUMAN	Q14241	Transcription elongation factor B polypeptide 3	TCEB3	88555.7	798	0	0	0	0	0	0	0	0	0	0	0	0	2	2	2	0	0	0	2	2	2	0	0	0	0	0	0	0	0	0	0	0	0	0	0	0	0	0	0	0	0	0	0	0
TCPA_HUMAN	P17987	T-complex protein 1 subunit alpha	TCP1	59711.8	556	5	5	5	2	2	2	3	3	3	0	0	0	7	7	7	12	11	11	10	10	10	9	8	8	7	7	7	6	6	6	7	7	7	0	0	0	0	0	0	4	4	4	2	2
TDG_HUMAN	Q13569	G/T mismatch-specific thymine DNA glycosylase	TDG	45574	410	0	0	0	0	0	0	0	0	0	0	0	0	0	0	0	0	0	0	0	0	0	0	0	0	0	0	0	0	0	0	0	0	0	0	0	0	0	0	0	0	0	0	0	0
TDRD3_HUMAN	Q9H7E2	Tudor domain-containing protein 3	TDRD3	72209.9	651	0	0	0	0	0	0	0	0	0	0	0	0	3	3	3	0	0	0	2	2	2	0	0	0	0	0	0	0	0	0	0	0	0	0	0	0	0	0	0	0	0	0	0	0
TECR_HUMAN	Q9NZ01	Very-long-chain enoyl-CoA reductase	TECR	35784.8	308	0	0	0	0	0	0	0	0	0	0	0	0	0	0	0	0	0	0	0	0	0	0	0	0	0	0	0	0	0	0	0	0	0	0	0	0	0	0	0	0	0	0	0	0
TRFE_HUMAN	P02787	Serotransferrin	TF	76339.8	698	0	0	0	11	10	10	0	0	0	15	15	15	14	12	12	2	2	2	2	2	2	14	12	12	5	5	5	2	2	2	3	3	3	2	2	2	0	0	0	0	0	0	0	0
TFAM_HUMAN	Q00059	Transcription factor A, mitochondrial	TFAM	28724.3	246	0	0	0	0	0	0	0	0	0	0	0	0	3	3	3	0	0	0	0	0	0	0	0	0	0	0	0	0	0	0	0	0	0	0	0	0	0	0	0	0	0	0	0	0
AP2A_HUMAN	P05549	Transcription factor AP-2-alpha	TFAP2A	47390.6	437	0	0	0	0	0	0	0	0	0	0	0	0	2	2	2	0	0	0	0	0	0	0	0	0	0	0	0	0	0	0	0	0	0	0	0	0	0	0	0	0	0	0	0	0
TFE3_HUMAN	P19532	Transcription factor E3	TFE3	60314	575	0	0	0	0	0	0	0	0	0	0	0	0	3	3	2	0	0	0	4	4	2	2	2	2	0	0	0	0	0	0	0	0	0	0	0	0	0	0	0	0	0	0	0	0
TFEB_HUMAN	P19484	Transcription factor EB	TFEB	52045.7	476	0	0	0	0	0	0	0	0	0	0	0	0	0	0	0	0	0	0	2	2	0	0	0	0	0	0	0	0	0	0	0	0	0	0	0	0	0	0	0	0	0	0	0	0
TFP11_HUMAN	Q9UBB9	Tuftelin-interacting protein 11	TFIP11	95828.7	837	0	0	0	0	0	0	0	0	0	0	0	0	7	7	7	0	0	0	5	5	5	6	5	5	0	0	0	0	0	0	0	0	0	0	0	0	0	0	0	0	0	0	0	0
TFR1_HUMAN	P02786	Transferrin receptor protein 1	TFRC	83904.2	760	3	3	3	0	0	0	3	3	3	4	4	4	7	7	7	5	5	5	8	8	8	8	8	8	0	0	0	0	0	0	0	0	0	0	0	0	0	0	0	3	3	3	2	2
TGM1_HUMAN	P22735	Protein-glutamine gamma-glutamyltransferase K	TGM1	88624.7	817	0	0	0	4	4	4	0	0	0	0	0	0	0	0	0	0	0	0	0	0	0	0	0	0	0	0	0	0	0	0	0	0	0	0	0	0	0	0	0	0	0	0	0	0
TGM2_HUMAN	P21980	Protein-glutamine gamma-glutamyltransferase 2	TGM2	76621.9	687	0	0	0	0	0	0	0	0	0	0	0	0	4	4	4	2	2	2	0	0	0	3	3	3	2	2	2	2	2	2	2	2	2	0	0	0	0	0	0	0	0	0	5	5
TGM3_HUMAN	Q08188	Protein-glutamine gamma-glutamyltransferase E	TGM3	75557.9	693	2	2	2	0	0	0	0	0	0	0	0	0	0	0	0	0	0	0	0	0	0	0	0	0	0	0	0	0	0	0	0	0	0	0	0	0	0	0	0	0	0	0	0	0
TR150_HUMAN	Q9Y2W1	Thyroid hormone receptor-associated protein 3	THRAP3	106088	955	5	5	5	0	0	0	12	12	12	6	6	6	11	9	9	6	5	5	11	10	10	10	8	8	4	4	4	4	4	4	4	4	4	2	2	2	2	2	2	4	4	4	9	9
TIM50_HUMAN	Q3ZCQ8	Mitochondrial import inner membrane translocase subunit TIM50	TIMM50	39235.6	353	0	0	0	0	0	0	0	0	0	0	0	0	0	0	0	0	0	0	0	0	0	0	0	0	0	0	0	0	0	0	0	0	0	0	0	0	0	0	0	0	0	0	0	0
TKT_HUMAN	P29401	Transketolase	TKT	67144.9	623	7	7	7	0	0	0	16	15	15	14	14	14	22	16	16	18	13	13	19	15	15	21	16	16	6	6	6	2	2	2	9	8	8	0	0	0	0	0	0	9	9	9	10	10
LAP2A_HUMAN	P42166	Lamina-associated polypeptide 2, isoform alpha	TMPO	74116	694	0	0	0	0	0	0	0	0	0	0	0	0	36	22	11	17	13	7	28	17	9	18	15	7	0	0	0	2	2	1	4	4	2	0	0	0	0	0	0	0	0	0	0	0
LAP2B_HUMAN	P42167	Lamina-associated polypeptide 2, isoforms beta/gamma	TMPO	49933.7	454	0	0	0	0	0	0	0	0	0	0	0	0	24	14	3	10	8	2	20	11	3	12	11	3	0	0	0	0	0	0	2	2	0	0	0	0	0	0	0	0	0	0	0	0
TYB10_HUMAN	P63313	Thymosin beta-10	TMSB10	4956.56	44	0	0	0	0	0	0	0	0	0	0	0	0	0	0	0	2	2	2	0	0	0	0	0	0	0	0	0	0	0	0	0	0	0	0	0	0	0	0	0	0	0	0	0	0
TMX1_HUMAN	Q9H3N1	Thioredoxin-related transmembrane protein 1	TMX1	31352.9	280	0	0	0	0	0	0	0	0	0	0	0	0	0	0	0	0	0	0	0	0	0	0	0	0	0	0	0	0	0	0	0	0	0	0	0	0	0	0	0	0	0	0	0	0
TNR6A_HUMAN	Q8NDV7	Trinucleotide repeat-containing gene 6A protein	TNRC6A	205400	1962	0	0	0	0	0	0	0	0	0	0	0	0	0	0	0	0	0	0	0	0	0	0	0	0	0	0	0	0	0	0	0	0	0	0	0	0	0	0	0	0	0	0	2	2
TNR6B_HUMAN	Q9UPQ9	Trinucleotide repeat-containing gene 6B protein	TNRC6B	189915	1833	0	0	0	0	0	0	0	0	0	0	0	0	0	0	0	0	0	0	0	0	0	0	0	0	0	0	0	0	0	0	0	0	0	0	0	0	0	0	0	0	0	0	4	4
TOM34_HUMAN	Q15785	Mitochondrial import receptor subunit TOM34	TOMM34	34087.9	309	0	0	0	0	0	0	0	0	0	0	0	0	0	0	0	2	2	2	0	0	0	0	0	0	0	0	0	0	0	0	0	0	0	0	0	0	0	0	0	0	0	0	0	0
TOM70_HUMAN	O94826	Mitochondrial import receptor subunit TOM70	TOMM70A	66898.2	608	0	0	0	0	0	0	0	0	0	0	0	0	0	0	0	0	0	0	0	0	0	0	0	0	0	0	0	0	0	0	0	0	0	0	0	0	0	0	0	0	0	0	0	0
TOP1_HUMAN	P11387	DNA topoisomerase 1	TOP1	90155.1	765	0	0	0	0	0	0	8	8	6	4	4	4	7	7	5	3	3	3	6	6	4	5	5	4	0	0	0	0	0	0	0	0	0	0	0	0	0	0	0	24	19	17	33	27
TOP1M_HUMAN	Q969P6	DNA topoisomerase I, mitochondrial	TOP1MT	69378.3	601	0	0	0	0	0	0	2	2	0	0	0	0	2	2	0	0	0	0	2	2	0	0	0	0	0	0	0	0	0	0	0	0	0	0	0	0	0	0	0	2	2	0	4	4
TOP2A_HUMAN	P11388	DNA topoisomerase 2-alpha	TOP2A	172578	1531	4	4	3	0	0	0	7	7	5	4	4	4	5	5	2	0	0	0	4	4	2	0	0	0	0	0	0	0	0	0	0	0	0	0	0	0	0	0	0	4	4	4	6	6
TOP2B_HUMAN	Q02880	DNA topoisomerase 2-beta	TOP2B	181295	1626	0	0	0	0	0	0	2	2	0	0	0	0	3	3	0	0	0	0	2	2	0	0	0	0	0	0	0	0	0	0	0	0	0	0	0	0	0	0	0	0	0	0	2	2
TOP3B_HUMAN	O95985	DNA topoisomerase 3-beta-1	TOP3B	95717.4	862	0	0	0	0	0	0	0	0	0	0	0	0	0	0	0	0	0	0	3	3	2	0	0	0	0	0	0	0	0	0	0	0	0	0	0	0	0	0	0	0	0	0	0	0
TOX4_HUMAN	O94842	TOX high mobility group box family member 4	TOX4	65095.4	621	0	0	0	0	0	0	0	0	0	0	0	0	0	0	0	0	0	0	2	2	1	0	0	0	0	0	0	0	0	0	0	0	0	0	0	0	0	0	0	0	0	0	0	0
TPD52_HUMAN	P55327	Tumor protein D52	TPD52	23910.3	224	0	0	0	0	0	0	0	0	0	0	0	0	0	0	0	0	0	0	0	0	0	0	0	0	0	0	0	0	0	0	0	0	0	0	0	0	0	0	0	0	0	0	0	0
TPD54_HUMAN	O43399	Tumor protein D54	TPD52L2	21822.4	206	0	0	0	0	0	0	0	0	0	0	0	0	0	0	0	0	0	0	0	0	0	0	0	0	0	0	0	0	0	0	0	0	0	0	0	0	0	0	0	0	0	0	0	0
TPIS_HUMAN	P60174	Triosephosphate isomerase	TPI1	30513.8	286	0	0	0	2	2	2	5	5	5	5	5	5	6	5	5	8	6	6	6	4	4	6	5	5	4	3	3	7	5	5	6	4	4	5	4	4	0	0	0	5	5	5	4	4
TPM1_HUMAN	P09493	Tropomyosin alpha-1 chain	TPM1	32430.7	284	2	2	0	17	13	0	3	3	0	0	0	0	3	3	0	7	6	0	2	2	0	6	5	0	0	0	0	2	2	0	2	2	0	0	0	0	3	2	0	2	2	0	2	1
TPM2_HUMAN	P07951	Tropomyosin beta chain	TPM2	32620.6	284	2	2	0	19	15	2	3	3	0	0	0	0	4	4	0	7	6	0	2	2	0	6	5	0	0	0	0	2	2	0	2	2	0	0	0	0	3	2	0	2	2	0	2	1
TPM3_HUMAN	P06753	Tropomyosin alpha-3 chain	TPM3	32604.8	284	2	2	0	19	14	2	3	3	0	0	0	0	6	6	3	10	9	3	3	3	1	9	8	3	0	0	0	3	3	1	2	2	0	2	2	1	2	1	0	2	2	0	2	1
TPM4_HUMAN	P67936	Tropomyosin alpha-4 chain	TPM4	28374.5	248	2	2	0	17	13	1	3	3	0	0	0	0	6	6	2	10	9	3	4	4	2	11	10	5	0	0	0	2	2	0	2	2	0	0	0	0	2	1	0	2	2	0	2	1
TCTP_HUMAN	P13693	Translationally-controlled tumor protein	TPT1	19436.6	172	0	0	0	2	2	1	0	0	0	0	0	0	0	0	0	0	0	0	0	0	0	0	0	0	0	0	0	0	0	0	0	0	0	0	0	0	0	0	0	0	0	0	0	0
TPX2_HUMAN	Q9ULW0	Targeting protein for Xklp2	TPX2	84814.2	747	0	0	0	0	0	0	0	0	0	0	0	0	0	0	0	0	0	0	4	4	4	0	0	0	0	0	0	10	9	9	8	8	8	0	0	0	0	0	0	0	0	0	0	0
TRA2A_HUMAN	Q13595	Transformer-2 protein homolog alpha	TRA2A	31867.3	282	0	0	0	0	0	0	2	2	2	0	0	0	0	0	0	0	0	0	0	0	0	0	0	0	0	0	0	0	0	0	0	0	0	0	0	0	0	0	0	0	0	0	0	0
TRA2B_HUMAN	P62995	Transformer-2 protein homolog beta	TRA2B	32795.8	288	0	0	0	0	0	0	4	4	4	2	2	2	0	0	0	0	0	0	2	2	2	0	0	0	0	0	0	0	0	0	0	0	0	0	0	0	0	0	0	4	4	4	0	0
TRAP1_HUMAN	Q12931	Heat shock protein 75 kDa, mitochondrial	TRAP1	79209.9	704	0	0	0	0	0	0	0	0	0	0	0	0	0	0	0	2	2	2	0	0	0	0	0	0	0	0	0	0	0	0	3	3	3	0	0	0	0	0	0	0	0	0	0	0
TREX2_HUMAN	Q9BQ50	Three prime repair exonuclease 2	TREX2	30199.5	279	0	0	0	3	3	3	0	0	0	0	0	0	0	0	0	0	0	0	0	0	0	0	0	0	0	0	0	0	0	0	0	0	0	0	0	0	0	0	0	0	0	0	0	0
RO52_HUMAN	P19474	E3 ubiquitin-protein ligase TRIM21	TRIM21	53621.3	475	0	0	0	7	7	7	11	10	10	7	6	6	16	12	12	16	11	11	18	13	13	14	10	10	13	10	10	12	10	10	13	11	11	9	7	7	0	0	0	8	7	7	4	4
TRI27_HUMAN	P14373	Zinc finger protein RFP	TRIM27	57873.9	513	2	2	2	3	3	3	0	0	0	0	0	0	0	0	0	0	0	0	0	0	0	0	0	0	0	0	0	0	0	0	0	0	0	0	0	0	0	0	0	0	0	0	0	0
TIF1B_HUMAN	Q13263	Transcription intermediary factor 1-beta	TRIM28	87291.8	835	0	0	0	0	0	0	0	0	0	0	0	0	2	2	2	4	4	4	3	3	3	3	3	3	0	0	0	0	0	0	3	3	3	0	0	0	0	0	0	0	0	0	0	0
TRI29_HUMAN	Q14134	Tripartite motif-containing protein 29	TRIM29	64831.6	588	0	0	0	7	7	7	0	0	0	0	0	0	0	0	0	0	0	0	0	0	0	2	2	2	0	0	0	0	0	0	0	0	0	0	0	0	0	0	0	0	0	0	0	0
PCH2_HUMAN	Q15645	Pachytene checkpoint protein 2 homolog	TRIP13	47958.6	432	0	0	0	0	0	0	0	0	0	0	0	0	0	0	0	0	0	0	0	0	0	0	0	0	0	0	0	0	0	0	0	0	0	0	0	0	0	0	0	0	0	0	0	0
RO60_HUMAN	P10155	60 kDa SS-A/Ro ribonucleoprotein	TROVE2	60165.3	538	0	0	0	0	0	0	0	0	0	2	2	2	0	0	0	0	0	0	0	0	0	0	0	0	0	0	0	0	0	0	0	0	0	0	0	0	0	0	0	0	0	0	0	0
TSR1_HUMAN	Q2NL82	Pre-rRNA-processing protein TSR1 homolog	TSR1	91030.1	804	0	0	0	0	0	0	2	2	2	0	0	0	0	0	0	0	0	0	0	0	0	0	0	0	0	0	0	0	0	0	0	0	0	0	0	0	0	0	0	2	2	2	0	0
TTHY_HUMAN	P02766	Transthyretin	TTR	15651.1	147	0	0	0	0	0	0	0	0	0	2	2	2	0	0	0	0	0	0	0	0	0	0	0	0	0	0	0	0	0	0	0	0	0	0	0	0	0	0	0	0	0	0	0	0
TBA1A_HUMAN	Q71U36	Tubulin alpha-1	TUBA1A	49749.7	451	0	0	0	17	15	15	18	13	13	15	11	11	11	8	8	9	8	8	10	8	8	8	7	7	8	7	7	4	4	4	8	8	8	4	2	2	5	5	5	16	11	11	8	7
TBA3C_HUMAN	Q13748	Tubulin alpha-3C/D chain	TUBA3C	49589.7	450	0	0	0	15	13	0	14	10	0	11	8	0	9	6	0	8	7	0	8	6	0	6	5	0	6	5	0	4	4	0	6	6	0	3	1	0	2	2	0	12	9	0	5	5
TBA3E_HUMAN	Q6PEY2	Tubulin alpha-3E chain	TUBA3E	49456.7	450	0	0	0	12	10	0	12	8	0	11	8	0	6	4	0	4	4	0	5	4	0	4	4	0	4	4	0	4	4	0	4	4	0	3	1	0	2	2	0	10	7	0	3	3
TBA4A_HUMAN	P68366	Tubulin alpha-4A chain	TUBA4A	49506.5	448	2	2	1	14	12	3	10	7	2	9	7	3	8	5	1	8	7	1	8	6	1	6	5	1	4	3	0	2	2	0	4	4	0	0	0	0	2	2	1	10	7	2	3	3
TBA8_HUMAN	Q9NY65	Tubulin alpha-8 chain	TUBA8	49627.7	449	0	0	0	5	5	0	4	3	0	2	1	0	5	2	0	4	3	0	5	3	0	4	3	0	3	2	0	0	0	0	2	2	0	0	0	0	0	0	0	4	3	0	2	2
TBAL3_HUMAN	A6NHL2	Tubulin alpha chain-like 3	TUBAL3	49394.9	446	0	0	0	0	0	0	0	0	0	0	0	0	2	1	0	3	2	0	3	2	0	3	2	0	2	1	0	0	0	0	0	0	0	0	0	0	0	0	0	0	0	0	0	0
TBB5_HUMAN	P07437	Tubulin beta chain	TUBB	49205.1	444	0	0	0	43	36	5	29	23	4	20	17	4	15	11	1	15	10	1	17	12	1	14	11	1	12	9	1	10	8	1	13	11	1	17	8	1	12	10	4	33	23	3	22	18
TBB1_HUMAN	Q9H4B7	Tubulin beta-1 chain	TUBB1	49780.7	451	0	0	0	9	7	0	8	5	0	5	5	0	5	3	0	5	3	0	7	4	0	5	3	0	5	3	0	3	2	0	4	3	0	5	2	0	0	0	0	9	5	0	4	3
TBB2A_HUMAN	Q13885	Tubulin beta-2	TUBB2A	49377.1	445	0	0	0	33	29	29	19	15	15	13	12	12	12	9	9	11	8	8	14	10	10	11	9	9	9	7	7	7	6	6	9	8	8	12	6	6	5	5	5	23	17	17	16	14
TBB3_HUMAN	Q13509	Tubulin beta-3 chain	TUBB3	49870.4	450	0	0	0	30	25	0	19	15	0	12	10	0	10	6	0	9	5	0	11	7	0	8	6	0	7	5	0	6	4	0	7	5	0	13	4	0	6	6	0	20	14	0	15	12
TBB4A_HUMAN	P04350	Tubulin beta-4A chain	TUBB4A	49120	444	0	0	0	34	28	0	21	17	0	12	10	0	10	7	0	11	7	0	12	9	0	10	7	0	7	5	0	6	4	0	9	7	0	12	4	0	4	4	0	23	16	0	17	14
TBB4B_HUMAN	P68371	Tubulin beta-4B chain	TUBB4B	49365.1	445	2	2	1	43	36	1	28	23	1	18	15	0	14	11	1	15	10	1	16	12	1	15	11	1	12	9	1	10	8	1	13	11	1	16	8	1	8	8	1	31	23	0	23	19
TBB6_HUMAN	Q9BUF5	Tubulin beta-6 chain	TUBB6	49343.1	446	0	0	0	17	14	3	12	9	3	8	8	2	9	7	2	8	6	2	11	9	2	7	6	1	3	2	0	2	1	0	5	4	1	4	1	0	4	4	1	13	8	2	5	4
TBB8_HUMAN	Q3ZCM7	Tubulin beta-8 chain	TUBB8	49310	444	0	0	0	17	14	0	11	8	0	7	7	0	7	5	0	6	4	0	9	6	0	8	5	0	6	4	0	4	3	0	6	5	0	7	3	0	3	3	0	14	9	0	8	7
TBG1_HUMAN	P23258	Tubulin gamma chain*	TUBG1	50575.9	451	0	0	0	0	0	0	0	0	0	0	0	0	0	0	0	0	0	0	0	0	0	0	0	0	0	0	0	0	0	0	0	0	0	0	0	0	0	0	0	0	0	0	0	0
EFTU_HUMAN	P49411	Elongation factor Tu, mitochondrial	TUFM	49300.2	452	0	0	0	3	3	3	7	7	7	4	4	4	7	7	7	8	8	8	8	8	8	7	7	7	4	4	4	4	4	4	7	7	7	2	2	2	0	0	0	6	6	6	0	0
TXND5_HUMAN	Q8NBS9	Thioredoxin domain-containing protein 5	TXNDC5	47260.8	432	0	0	0	0	0	0	0	0	0	0	0	0	0	0	0	3	3	3	0	0	0	0	0	0	0	0	0	0	0	0	0	0	0	0	0	0	0	0	0	0	0	0	0	0
TRXR1_HUMAN	Q16881	Thioredoxin reductase 1, cytoplasmic	TXNRD1	70396.4	649	0	0	0	0	0	0	0	0	0	0	0	0	2	2	2	5	4	4	4	3	3	3	2	2	0	0	0	0	0	0	0	0	0	0	0	0	0	0	0	0	0	0	0	0
TYPH_HUMAN	P19971	Thymidine phosphorylase	TYMP	49474.3	482	0	0	0	5	5	5	0	0	0	0	0	0	0	0	0	0	0	0	0	0	0	0	0	0	0	0	0	0	0	0	0	0	0	0	0	0	0	0	0	0	0	0	0	0
TYSY_HUMAN	P04818	Thymidylate synthase	TYMS	35435.2	313	0	0	0	0	0	0	0	0	0	0	0	0	0	0	0	2	2	2	0	0	0	0	0	0	0	0	0	0	0	0	0	0	0	0	0	0	0	0	0	0	0	0	0	0
U2AF1_HUMAN	Q01081	Splicing factor U2AF 35 kDa subunit	U2AF1	27564.5	240	0	0	0	0	0	0	2	2	2	0	0	0	0	0	0	0	0	0	0	0	0	0	0	0	0	0	0	0	0	0	0	0	0	0	0	0	0	0	0	0	0	0	0	0
U2AF2_HUMAN	P26368	Splicing factor U2AF 65 kDa subunit	U2AF2	52969.3	475	0	0	0	0	0	0	0	0	0	0	0	0	0	0	0	0	0	0	0	0	0	0	0	0	0	0	0	0	0	0	0	0	0	0	0	0	0	0	0	3	2	2	0	0
SR140_HUMAN	O15042	U2 snRNP-associated SURP motif-containing protein	U2SURP	116473	1029	0	0	0	0	0	0	0	0	0	0	0	0	4	4	4	0	0	0	4	4	4	3	3	3	0	0	0	0	0	0	0	0	0	0	0	0	0	0	0	0	0	0	0	0
UBA1_HUMAN	P22314	Ubiquitin-like modifier-activating enzyme 1	UBA1	116637	1058	0	0	0	2	2	2	3	3	3	2	2	2	6	6	6	6	6	6	9	9	9	7	6	6	0	0	0	0	0	0	3	3	3	0	0	0	0	0	0	3	2	2	4	4
UBP2L_HUMAN	Q14157	Ubiquitin-associated protein 2-like	UBAP2L	111680	1087	0	0	0	0	0	0	0	0	0	0	0	0	5	5	5	3	3	3	5	5	5	3	3	3	2	2	2	2	2	2	4	4	4	0	0	0	0	0	0	0	0	0	0	0
UBB_HUMAN	P0CG47	Polyubiquitin-C	UBC	25583.9	229	4	4	4	4	4	4	2	2	2	0	0	0	11	9	9	15	9	9	11	8	8	11	8	8	10	9	9	12	8	8	7	7	7	4	3	3	0	0	0	0	0	0	0	0
UB2V1_HUMAN	Q13404	Ubiquitin-conjugating enzyme E2 variant 1	UBE2V1	16306.4	147	0	0	0	0	0	0	0	0	0	0	0	0	0	0	0	2	2	1	0	0	0	0	0	0	0	0	0	0	0	0	0	0	0	0	0	0	0	0	0	0	0	0	0	0
UBQL1_HUMAN	Q9UMX0	Ubiquilin-1	UBQLN1	61437.8	589	0	0	0	0	0	0	0	0	0	0	0	0	0	0	0	0	0	0	2	2	1	0	0	0	0	0	0	0	0	0	0	0	0	0	0	0	0	0	0	0	0	0	0	0
UBF1_HUMAN	P17480	Nucleolar transcription factor 1	UBTF	88212.6	764	0	0	0	0	0	0	0	0	0	0	0	0	2	2	2	0	0	0	2	2	2	0	0	0	0	0	0	0	0	0	0	0	0	0	0	0	0	0	0	0	0	0	0	0
UCHL3_HUMAN	P15374	Ubiquitin carboxyl-terminal hydrolase isozyme L3	UCHL3	25924	230	0	0	0	0	0	0	0	0	0	0	0	0	0	0	0	2	2	2	0	0	0	0	0	0	0	0	0	0	0	0	0	0	0	0	0	0	0	0	0	0	0	0	0	0
UCK2_HUMAN	Q9BZX2	Uridine-cytidine kinase 2	UCK2	28943.2	261	0	0	0	0	0	0	0	0	0	0	0	0	0	0	0	0	0	0	0	0	0	0	0	0	0	0	0	0	0	0	0	0	0	0	0	0	0	0	0	0	0	0	0	0
UGDH_HUMAN	O60701	UDP-glucose 6-dehydrogenase	UGDH	54443.4	494	0	0	0	0	0	0	0	0	0	0	0	0	0	0	0	2	2	2	0	0	0	0	0	0	0	0	0	0	0	0	0	0	0	0	0	0	0	0	0	0	0	0	0	0
RENT1_HUMAN	Q92900	Regulator of nonsense transcripts 1	UPF1	122969	1129	2	2	2	0	0	0	0	0	0	0	0	0	24	22	22	12	11	11	28	26	26	16	15	15	8	8	8	9	9	9	8	8	8	0	0	0	0	0	0	0	0	0	0	0
REN3B_HUMAN	Q9BZI7	Regulator of nonsense transcripts 3B	UPF3B	57293.2	483	0	0	0	0	0	0	0	0	0	0	0	0	3	3	3	0	0	0	5	5	5	3	3	3	0	0	0	0	0	0	0	0	0	0	0	0	0	0	0	0	0	0	0	0
QCR2_HUMAN	P22695	Cytochrome b-c1 complex subunit 2, mitochondrial	UQCRC2	47771.1	453	0	0	0	3	3	3	2	2	2	2	2	2	0	0	0	0	0	0	0	0	0	0	0	0	0	0	0	0	0	0	0	0	0	0	0	0	0	0	0	2	2	2	0	0
RMP_HUMAN	O94763	Unconventional prefoldin RPB5 interactor 1	URI1	59009.8	535	0	0	0	0	0	0	0	0	0	0	0	0	4	4	4	0	0	0	2	2	2	0	0	0	0	0	0	0	0	0	0	0	0	0	0	0	0	0	0	0	0	0	0	0
UBP10_HUMAN	Q14694	Ubiquitin carboxyl-terminal hydrolase 10	USP10	85862.1	798	0	0	0	0	0	0	0	0	0	0	0	0	10	10	10	4	4	4	13	12	12	8	8	8	5	5	5	4	4	4	4	4	4	2	2	2	0	0	0	0	0	0	0	0
UBP14_HUMAN	P54578	Ubiquitin carboxyl-terminal hydrolase 14	USP14	55375.2	494	0	0	0	0	0	0	0	0	0	0	0	0	0	0	0	2	2	2	0	0	0	2	2	2	0	0	0	0	0	0	0	0	0	0	0	0	0	0	0	0	0	0	0	0
SYVC_HUMAN	P26640	Valine--tRNA ligase	VARS	139266	1264	0	0	0	0	0	0	0	0	0	0	0	0	0	0	0	0	0	0	0	0	0	0	0	0	0	0	0	0	0	0	0	0	0	0	0	0	0	0	0	0	0	0	0	0
VASP_HUMAN	P50552	Vasodilator-stimulated phosphoprotein	VASP	39307.2	380	0	0	0	0	0	0	0	0	0	0	0	0	0	0	0	0	0	0	0	0	0	0	0	0	0	0	0	0	0	0	0	0	0	0	0	0	0	0	0	0	0	0	0	0
VAT1_HUMAN	Q99536	Synaptic vesicle membrane protein VAT-1 homolog	VAT1	41587.5	393	0	0	0	0	0	0	0	0	0	0	0	0	0	0	0	2	2	2	2	2	2	0	0	0	0	0	0	0	0	0	0	0	0	0	0	0	0	0	0	0	0	0	0	0
VINC_HUMAN	P18206	Vinculin	VCL	122712	1134	2	2	2	0	0	0	0	0	0	0	0	0	3	3	3	12	12	12	5	5	5	5	5	5	0	0	0	0	0	0	2	2	2	0	0	0	0	0	0	0	0	0	0	0
TERA_HUMAN	P55072	Transitional endoplasmic reticulum ATPase	VCP	88607.9	806	4	4	4	7	7	7	9	8	8	5	5	5	13	13	13	12	11	11	19	17	17	12	12	12	5	5	5	3	3	3	5	5	5	2	2	2	3	3	3	6	6	6	8	8
VDAC1_HUMAN	P21796	Voltage-dependent anion-selective channel protein 1	VDAC1	30447.7	283	0	0	0	6	6	6	3	3	3	3	3	3	3	2	2	9	8	8	6	5	5	8	7	7	2	2	2	3	3	3	2	2	2	0	0	0	0	0	0	3	3	3	2	2
VDAC2_HUMAN	P45880	Voltage-dependent anion-selective channel protein 2	VDAC2	31160.7	294	0	0	0	2	2	2	0	0	0	2	2	2	0	0	0	4	4	4	3	3	3	4	4	4	0	0	0	0	0	0	0	0	0	0	0	0	0	0	0	3	3	3	0	0
VIME_HUMAN	P08670	Vimentin	VIM	52913.3	466	0	0	0	38	32	28	9	8	7	5	5	4	5	5	5	3	3	3	8	8	7	5	5	5	0	0	0	0	0	0	0	0	0	0	0	0	8	8	7	5	4	3	0	0
VPS35_HUMAN	Q96QK1	Vacuolar protein sorting-associated protein 35	VPS35	90895.2	796	0	0	0	0	0	0	0	0	0	0	0	0	0	0	0	0	0	0	0	0	0	0	0	0	0	0	0	0	0	0	0	0	0	0	0	0	0	0	0	0	0	0	0	0
VTNC_HUMAN	P04004	Vitronectin	VTN	53709.3	478	0	0	0	0	0	0	0	0	0	0	0	0	3	3	3	0	0	0	0	0	0	2	2	2	0	0	0	0	0	0	0	0	0	0	0	0	0	0	0	0	0	0	0	0
VWF_HUMAN	P04275	von Willebrand factor	VWF	305729	2813	0	0	0	0	0	0	0	0	0	0	0	0	0	0	0	0	0	0	0	0	0	0	0	0	0	0	0	0	0	0	0	0	0	0	0	0	0	0	0	0	0	0	9	9
SYWC_HUMAN	P23381	Tryptophan--tRNA ligase, cytoplasmic	WARS	52569.8	471	0	0	0	0	0	0	0	0	0	0	0	0	0	0	0	6	6	6	3	3	3	2	2	2	4	4	4	3	3	3	5	5	5	0	0	0	0	0	0	0	0	0	0	0
WDR1_HUMAN	O75083	WD repeat-containing protein 1	WDR1	65238.1	606	0	0	0	0	0	0	0	0	0	0	0	0	5	5	5	4	4	4	4	4	4	4	4	4	0	0	0	0	0	0	0	0	0	0	0	0	0	0	0	0	0	0	0	0
WDR5_HUMAN	P61964	WD repeat-containing protein 5	WDR5	35907.6	334	0	0	0	0	0	0	2	2	2	0	0	0	0	0	0	0	0	0	0	0	0	0	0	0	0	0	0	0	0	0	0	0	0	0	0	0	0	0	0	2	2	2	2	2
WDR82_HUMAN	Q6UXN9	WD repeat-containing protein 82	WDR82	34542.6	313	0	0	0	0	0	0	0	0	0	0	0	0	0	0	0	0	0	0	0	0	0	0	0	0	0	0	0	0	0	0	0	0	0	0	0	0	0	0	0	3	3	3	0	0
XRCC1_HUMAN	P18887	DNA repair protein XRCC1	XRCC1	68424.2	633	0	0	0	0	0	0	0	0	0	0	0	0	2	2	2	0	0	0	2	2	2	0	0	0	0	0	0	0	0	0	0	0	0	0	0	0	0	0	0	0	0	0	0	0
XRCC5_HUMAN	P13010	X-ray repair cross-complementing protein 5	XRCC5	81770.5	732	3	3	3	0	0	0	7	7	7	3	3	3	19	15	15	11	8	8	17	14	14	12	11	11	2	2	2	2	2	2	4	4	4	0	0	0	0	0	0	6	6	6	12	11
XRCC6_HUMAN	P12956	X-ray repair cross-complementing protein 6	XRCC6	69077.3	609	6	6	6	0	0	0	10	9	9	4	4	4	12	10	10	8	8	8	12	10	10	13	11	11	3	3	3	3	3	3	6	6	6	0	0	0	0	0	0	5	5	5	6	6
XRN2_HUMAN	Q9H0D6	5'-3' exoribonuclease 2	XRN2	107648	950	0	0	0	0	0	0	3	3	3	3	3	3	7	7	7	2	2	2	5	5	5	5	5	5	0	0	0	0	0	0	0	0	0	0	0	0	2	2	2	3	3	3	0	0
SYYC_HUMAN	P54577	Tyrosine--tRNA ligase, cytoplasmic	YARS	58576.3	528	0	0	0	0	0	0	0	0	0	0	0	0	0	0	0	2	2	2	0	0	0	0	0	0	0	0	0	0	0	0	2	2	2	0	0	0	0	0	0	0	0	0	0	0
YBOX1_HUMAN	P67809	Nuclease-sensitive element-binding protein 1	YBX1	35644.7	324	0	0	0	3	3	2	6	6	6	8	8	5	10	9	7	9	9	7	11	10	8	11	10	8	5	5	4	6	6	6	6	6	5	4	3	3	4	4	3	10	9	8	7	7
YI016_HUMAN	A6NKZ8	Putative tubulin beta chain-like protein ENSP00000290377	YI016	41362.2	372	0	0	0	13	10	0	9	6	0	6	6	0	6	4	0	5	3	0	8	5	0	6	4	0	5	3	0	3	2	0	5	4	0	5	2	0	2	2	0	11	6	0	6	5
YMEL1_HUMAN	Q96TA2	ATP-dependent zinc metalloprotease YME1L1	YME1L1	85423.2	773	0	0	0	0	0	0	0	0	0	0	0	0	0	0	0	0	0	0	0	0	0	0	0	0	0	0	0	0	0	0	0	0	0	0	0	0	0	0	0	0	0	0	0	0
YTDC2_HUMAN	Q9H6S0	Probable ATP-dependent RNA helicase YTHDC2	YTHDC2	158178	1430	0	0	0	0	0	0	2	2	2	0	0	0	5	5	5	0	0	0	6	6	6	2	2	2	0	0	0	0	0	0	0	0	0	0	0	0	0	0	0	2	2	2	0	0
YTHD1_HUMAN	Q9BYJ9	YTH domain family protein 1	YTHDF1	59762.2	559	0	0	0	0	0	0	0	0	0	0	0	0	0	0	0	0	0	0	2	2	0	2	2	0	0	0	0	0	0	0	0	0	0	0	0	0	0	0	0	0	0	0	0	0
YTHD2_HUMAN	Q9Y5A9	YTH domain family protein 2	YTHDF2	61222	579	0	0	0	0	0	0	0	0	0	0	0	0	0	0	0	0	0	0	3	3	1	2	2	0	0	0	0	0	0	0	0	0	0	0	0	0	0	0	0	0	0	0	0	0
YTHD3_HUMAN	Q7Z739	YTH domain family protein 3	YTHDF3	62892	585	0	0	0	0	0	0	0	0	0	0	0	0	0	0	0	0	0	0	2	2	0	2	2	0	0	0	0	0	0	0	0	0	0	0	0	0	0	0	0	0	0	0	0	0
1433B_HUMAN	P31946	14-3-3 protein beta/alpha	YWHAB	27742.9	246	0	0	0	2	2	2	3	3	2	0	0	0	2	2	2	4	3	3	3	2	2	4	3	3	0	0	0	4	3	3	2	2	2	2	2	2	0	0	0	0	0	0	0	0
1433E_HUMAN	P62258	14-3-3 protein epsilon	YWHAE	28913.5	255	0	0	0	0	0	0	3	3	2	0	0	0	5	4	4	11	10	10	6	5	5	8	7	7	4	3	3	5	4	4	6	5	5	3	3	3	0	0	0	0	0	0	0	0
1433G_HUMAN	P61981	14-3-3 protein gamma	YWHAG	27979	247	0	0	0	0	0	0	2	2	1	0	0	0	3	3	3	3	3	3	2	2	2	3	3	3	0	0	0	3	3	3	3	3	3	3	3	3	0	0	0	2	2	2	0	0
1433F_HUMAN	Q04917	14-3-3 protein eta	YWHAH	27911.1	246	0	0	0	0	0	0	0	0	0	0	0	0	0	0	0	2	2	2	0	0	0	0	0	0	0	0	0	0	0	0	0	0	0	0	0	0	0	0	0	0	0	0	0	0
1433T_HUMAN	P27348	14-3-3 protein theta	YWHAQ	27472.8	245	0	0	0	0	0	0	2	2	1	0	0	0	0	0	0	2	2	2	0	0	0	0	0	0	0	0	0	0	0	0	0	0	0	0	0	0	0	0	0	0	0	0	0	0
1433Z_HUMAN	P63104	14-3-3 protein zeta/delta	YWHAZ	27405.8	245	0	0	0	5	5	4	3	3	2	2	2	2	4	4	4	8	7	7	6	5	5	7	6	6	2	2	2	4	3	3	5	4	4	3	2	2	0	0	0	0	0	0	2	2
Z3H7A_HUMAN	Q8IWR0	Zinc finger CCCH domain-containing protein 7A	ZC3H7A	109121	971	0	0	0	0	0	0	0	0	0	0	0	0	0	0	0	0	0	0	2	2	2	0	0	0	0	0	0	0	0	0	0	0	0	0	0	0	0	0	0	0	0	0	0	0
ZCCHV_HUMAN	Q7Z2W4	Zinc finger CCCH-type antiviral protein 1	ZC3HAV1	99797.5	902	6	6	6	0	0	0	10	10	10	8	8	8	14	12	12	9	8	8	15	14	14	13	12	12	5	5	5	4	4	4	4	4	4	0	0	0	3	3	3	4	4	4	10	10
ZFR_HUMAN	Q96KR1	Zinc finger RNA-binding protein	ZFR	115481	1074	0	0	0	0	0	0	0	0	0	0	0	0	0	0	0	0	0	0	0	0	0	0	0	0	0	0	0	0	0	0	0	0	0	0	0	0	0	0	0	0	0	0	2	2
ZYX_HUMAN	Q15942	Zyxin	ZYX	60564.4	572	0	0	0	0	0	0	0	0	0	0	0	0	0	0	0	2	2	2	0	0	0	0	0	0	0	0	0	0	0	0	0	0	0	0	0	0	0	0	0	0	0	0	0	0
[truncated: 7 more columns]
