# Supplementary material for: Stress granules and RNA processing bodies are novel autoantibody targets in systemic sclerosis
Source: Arthritis Res Ther. 2016 Jan 22;18:27. doi: 10.1186/s13075-016-0914-4 (PMC4724133; doi:10.1186/s13075-016-0914-4)
Supplement: Additional file 2: Table S2. — Gene lists used in these analyses. (XLSX 17 kb) [file 13075_2016_914_MOESM2_ESM.xlsx]

## Sheet: Sheet1
283 proteins detected in all four groups	87 proteins detected in all SSc groups but absent in controls	137 Proteins differentially detected in SSc
A2M	ABCF1	A2M
ABCF2	ACAT1	ABCF2
ACTN4	ACTN1	ACLY
AK2	ADAR	ACTN1
ALB	AHCY	AHCY
ALDOA	APOA4	ALYREF
ALYREF	APOC3	ANXA5
ANXA2	APRT	APOA1
ANXA5	ASS1	APOA4
APOA1	BORA	APOC3
APOB	BUB3	APOE
APOE	BZW1	ASS1
ARF4	CAPG	ATP5O
ATAD3A	CCT7	BASP1
ATP5A1	CKB	BSG
ATP5B	CSDA	BZW1
ATP5O	CTTN	C22orf28
ATXN2L	DDB1	CALR
BASP1	EIF3A	CAPRIN1
BCLAF1	EIF3E	CCT2
BSG	EIF3I	CCT3
C14orf166	EIF4B	CCT5
C1QB	EIF5	CCT7
C1QC	ETFB	CKB
C1R	FAU	CLU
C1S	FKBP4	CSDA
C22orf28	FSCN1	DCD
C3	FUBP1	DDB1
CAD	GARS	DDOST
CALR	GDI2	DDX1
CANX	GNL3	DNAJC9
CAPRIN1	GOT2	EEF1G
CAPZA1	GRSF1	EIF3A
CCT2	GRWD1	EIF3C
CCT3	GSS	EIF3E
CCT4	HDGF	EIF3F
CCT5	HSPA4	EIF3I
CCT6A	HSPE1	EIF4A1
CCT8	HYOU1	EIF4B
CDC5L	IDH1	ELAVL1
CFL1	ITGB1	EPRS
CLIC1	ITIH4	FAM120A
CLTC	KARS	FASN
CLU	KHSRP	FKBP4
CPS1	KIF5B	FSCN1
DCD	KPNA2	FUBP1
DDOST	LARP4	FXR1
DDX1	LARP4B	FXR2
DDX17	MAT2A	G3BP1
DDX21	MDH1	G3BP2
DDX3X	NAP1L4	GANAB
DDX5	NME1	GARS
DHX15	NUDC	GDI2
DHX30	PA2G4	GNL3
DHX9	PAICS	GPI
DNAJA1	PARK7	GRSF1
DSP	PCBP1	GRWD1
EEF1A1	PCMT1	HDGF
EEF1D	PCNA	HNRNPA1
EEF1G	PDIA4	HSPA4
EEF2	PEBP1	HSPE1
EFTUD2	PGAM1	IDH1
EIF2S1	PLIN3	IMPDH2
EIF2S3	PPP2R1A	ITGB1
EIF3B	PRDX2	KARS
EIF3C	PSAT1	KHSRP
EIF3F	PSMA1	KPNA2
EIF4A1	PSMA3	LARP1
EIF5A	PSMA4	LDHB
ELAVL1	PSMA5	MAT2A
ENO1	PTBP1	MOV10
EPRS	RBMX	NACA
EWSR1	RCC1	NAP1L4
EZR	RFC4	NME1
FAM120A	RPA2	NUDC
FASN	RPS12	PA2G4
FLNA	SET	PABPC4
FMR1	SF3B2	PAICS
FUS	SNRPA	PARK7
FXR1	SSB	PARP1
FXR2	STIP1	PCBP1
G3BP1	TGM2	PCMT1
G3BP2	TRAP1	PDIA3
GANAB	TRIM28	PDIA4
GAPDH	UBAP2L	PDIA6
GNB2L1	USP10	PEBP1
GPI	WARS	PFKP
GTF2I		PGD
HNRNPA1		POTEI
HNRNPA2B1		PRDX2
HNRNPC		PRDX3
HNRNPF		PRDX6
HNRNPH1		PRKCSH
HNRNPK		PSMA1
HNRNPM		PSMA3
HNRNPU		PSMA4
HSP90AA1		PSMA5
HSP90AB1		PTBP1
HSP90B1		RAN
HSPA1A		RBMX
HSPA5		RDX
HSPA8		RPA2
HSPA9		RPL11
HSPB1		RPL24
HSPD1		RPL27A
HV303		RPL29
IGF2BP1		RPL34
IGF2BP3		RPL35A
IGHA1		RPL5
IGHG1		RPL6
IGHG2		RPLP2
IGHG4		RPS12
IGHM		RPS15A
IGKC		RPS25
IGLC2		RPS27
IGLC6		RPS5
IGLL5		RPS7
ILF3		RUVBL1
IMPDH2		RUVBL2
IQGAP1		SERPINH1
KPNB1		SET
LARP1		SF3B2
LDHA		SND1
LDHB		SNRPA
LMNA		SSB
LUC7L2		SSBP1
MATR3		SYNCRIP
MCM7		TARS
MDH2		TGM2
MOV10		TPM3
MSN		UBAP2L
MTHFD1		UPF1
MYH10		USP10
MYH9		VCL
MYL12A		WARS
MYL6		YWHAE
NACA		YWHAG
NCL
NONO
NPM1
NSUN2
NUFIP2
P4HB
PABPC1
PABPC4
PARP1
PCBP2
PDIA3
PDIA6
PFKP
PGD
PGK1
PHGDH
PKM
PLEC
POTEE
POTEI
PPIA
PPIB
PRDX1
PRDX3
PRDX4
PRDX6
PRKCSH
PRKDC
PRPF19
PRPF8
PSMB6
PUF60
PURA
RACGAP1
RAN
RARS
RBM14
RDX
RPA1
RPL10
RPL10A
RPL11
RPL12
RPL13
RPL13A
RPL14
RPL17
RPL18
RPL18A
RPL19
RPL21
RPL22
RPL23
RPL23A
RPL24
RPL26
RPL27
RPL27A
RPL28
RPL29
RPL3
RPL30
RPL31
RPL34
RPL35
RPL35A
RPL4
RPL5
RPL6
RPL7
RPL7A
RPL8
RPL9
RPLP0
RPLP2
RPN1
RPS10
RPS11
RPS13
RPS14
RPS15
RPS15A
RPS16
RPS17
RPS18
RPS19
RPS2
RPS20
RPS23
RPS25
RPS3
RPS3A
RPS4X
RPS5
RPS6
RPS7
RPS8
RPS9
RPSA
RUVBL1
RUVBL2
SERPINA1
SERPINH1
SF3B3
SFPQ
SHMT2
SLC3A2
SND1
SNRNP200
SNRPD2
SPTAN1
SRP14
SSBP1
SYNCRIP
TAGLN2
TARS
TCP1
TF
THRAP3
TKT
TPI1
TPM3
TRIM21
TUBA1A
TUBA4A
TUBB
TUBB2A
TUBB4B
TUBB6
TUFM
UBA1
UBC
UPF1
VCL
VCP
VDAC1
VIM
XRCC5
XRCC6
XRN2
YBX1
YWHAB
YWHAE
YWHAG
YWHAZ
ZC3HAV1
