# Supplementary material for: Stress granules and RNA processing bodies are novel autoantibody targets in systemic sclerosis
Source: Arthritis Res Ther. 2016 Jan 22;18:27. doi: 10.1186/s13075-016-0914-4 (PMC4724133; doi:10.1186/s13075-016-0914-4)
Supplement: Additional file 3: Table S3. — Systemic sclerosis (SSc)-specific enrichment of processes and components. Proteins differentially detected in SSc were analyzed using gProfiler. Statistically significant processes and components are shown. A) Peptides detected at any level across all four groups. B) Peptides identified in all SSc groups, but absent in controls. C) Analysis of 137 proteins differentially detected in SSc. BP biological process, CC cellular component, MF molecular function, ke KEGG pathway, re REACTOME pathway. (ODS 70 kb) [file 13075_2016_914_MOESM3_ESM.ods]

## Sheet: A) Detected in all groups
Table S3A. Peptides detected at any level across all four groups.
p-value	Process Entries	Entries Present in this dataset	Term ID	Type	Process Name	Term depth	Process components present in this dataset
0.01	33	4	GO:0034381	BP	plasma lipoprotein particle clearance	1	APOB,APOA1,APOE,HNRNPK
0.05	149	7	GO:0014074	BP	response to purine-containing compound	1	CPS1,CAD,EZR,LDHA,HSPD1,HSP90B1,BSG
0.01	59	5	GO:0036473	BP	cell death in response to oxidative stress	1	HSPB1,SFPQ,NONO,P4HB,GNB2L1
0.01	55	5	GO:1902882	BP	regulation of response to oxidative stress	1	HSPB1,SFPQ,NONO,P4HB,GNB2L1
0.01	51	5	GO:1900407	BP	regulation of cellular response to oxidative stress	2	HSPB1,SFPQ,NONO,P4HB,GNB2L1
0	43	5	GO:1903201	BP	regulation of oxidative stress-induced cell death	1	HSPB1,SFPQ,NONO,P4HB,GNB2L1
0	496	18	GO:1903827	BP	regulation of cellular protein localization	1	EZR,HSP90AB1,RPL28,YWHAE,PRDX1,RDX,G3BP2,CLTC,PARP1,MSN,LMNA,RACGAP1,YWHAZ,YWHAB,YWHAG,RUVBL1,FLNA,GNB2L1
0.02	316	12	GO:1903829	BP	positive regulation of cellular protein localization	2	EZR,HSP90AB1,RPL28,YWHAE,RDX,PARP1,MSN,YWHAZ,YWHAB,YWHAG,RUVBL1,FLNA
0.01	13	3	GO:0036010	BP	protein localization to endosome	1	EZR,RDX,MSN
0	6	3	GO:1902946	BP	protein localization to early endosome	2	EZR,RDX,MSN
0	5	3	GO:1902965	BP	regulation of protein localization to early endosome	3	EZR,RDX,MSN
0	5	3	GO:1902966	BP	positive regulation of protein localization to early endosome	3	EZR,RDX,MSN
0.01	190	9	GO:0070585	BP	protein localization to mitochondrion	1	HSP90AA1,DNAJA1,RPL28,YWHAE,HSPA9,YWHAZ,YWHAB,YWHAG,RUVBL1
0.04	184	8	GO:0072655	BP	establishment of protein localization to mitochondrion	2	HSP90AA1,RPL28,YWHAE,HSPA9,YWHAZ,YWHAB,YWHAG,RUVBL1
0.05	113	6	GO:1903749	BP	positive regulation of establishment of protein localization to mitochondrion	3	RPL28,YWHAE,YWHAZ,YWHAB,YWHAG,RUVBL1
0	137	64	GO:0070972	BP	protein localization to endoplasmic reticulum	1	RPS20,HSPA5,RPL18,RPL31,RPS5,RPL6,RPLP0,RPL3,RPS16,RPS19,RPL18A,RPL28,RPL19,RPL34,RPS13,RPL24,RPS15,RPL22,RPS25,RPL21,RPL5,RPS10,RPL23,RPL27,RPS15A,RPL35,RPS6,SRP14,RPS2,RPS11,RPL13A,RPL11,RPS8,RPS3A,RPL10,RPL7,RPL7A,RPS3,RPL30,RPL8,RPL26,RPL29,RPL9,RPN1,RPS14,RPL27A,PDIA3,RPL13,RPSA,RPS9,RPS7,RPL4,RPLP2,RPS17,RPL35A,RPS23,RPL14,RPL12,RPS4X,RPL23A,RPL10A,RPS18,DDOST,RPL17
0	118	62	GO:0072599	BP	establishment of protein localization to endoplasmic reticulum	1	RPS20,RPL18,RPL31,RPS5,RPL6,RPLP0,RPL3,RPS16,RPS19,RPL18A,RPL28,RPL19,RPL34,RPS13,RPL24,RPS15,RPL22,RPS25,RPL21,RPL5,RPS10,RPL23,RPL27,RPS15A,RPL35,RPS6,SRP14,RPS2,RPS11,RPL13A,RPL11,RPS8,RPS3A,RPL10,RPL7,RPL7A,RPS3,RPL30,RPL8,RPL26,RPL29,RPL9,RPN1,RPS14,RPL27A,RPL13,RPSA,RPS9,RPS7,RPL4,RPLP2,RPS17,RPL35A,RPS23,RPL14,RPL12,RPS4X,RPL23A,RPL10A,RPS18,DDOST,RPL17
0	490	75	GO:0072657	BP	protein localization to membrane	1	RPS20,RPL18,RPL31,HSP90AA1,RPS5,RPL6,RPLP0,EZR,RPL3,MYL12A,RPS16,RPS19,RPL18A,RPL28,RPL19,YWHAE,RPL34,RPS13,RPL24,RPS15,RPL22,RPS25,RPL21,RPL5,RPS10,RPL23,APOE,RPL27,RPS15A,RPL35,RPS6,SRP14,RPS2,CLTC,RPS11,RPL13A,RPL11,RPS8,RPS3A,RPL10,RPL7,RPL7A,RPS3,RPL30,RPL8,RPL26,RPL29,RPL9,RPN1,RPS14,YWHAZ,RPL27A,YWHAB,RPL13,RPSA,YWHAG,RPS9,RPS7,BSG,RPL4,RPLP2,ANXA2,RPS17,RPL35A,RPS23,RPL14,FLNA,RPL12,RPS4X…
0.03	340	12	GO:0032388	BP	positive regulation of intracellular transport	1	EZR,HSP90AB1,RPL28,YWHAE,RDX,PARP1,MSN,YWHAZ,YWHAB,YWHAG,RUVBL1,FLNA
0	368	72	GO:0090150	BP	establishment of protein localization to membrane	1	RPS20,RPL18,RPL31,HSP90AA1,RPS5,RPL6,RPLP0,EZR,RPL3,MYL12A,RPS16,RPS19,RPL18A,RPL28,RPL19,YWHAE,RPL34,RPS13,RPL24,RPS15,RPL22,RPS25,RPL21,RPL5,RPS10,RPL23,RPL27,RPS15A,RPL35,RPS6,SRP14,RPS2,RPS11,RPL13A,RPL11,RPS8,RPS3A,RPL10,RPL7,RPL7A,RPS3,RPL30,RPL8,RPL26,RPL29,RPL9,RPN1,RPS14,YWHAZ,RPL27A,YWHAB,RPL13,RPSA,YWHAG,RPS9,RPS7,BSG,RPL4,RPLP2,ANXA2,RPS17,RPL35A,RPS23,RPL14,RPL12,RPS4X,RPL23A,RPL10A,…
0	213	65	GO:0006612	BP	protein targeting to membrane	2	RPS20,RPL18,RPL31,RPS5,RPL6,RPLP0,RPL3,MYL12A,RPS16,RPS19,RPL18A,RPL28,RPL19,RPL34,RPS13,RPL24,RPS15,RPL22,RPS25,RPL21,RPL5,RPS10,RPL23,RPL27,RPS15A,RPL35,RPS6,SRP14,RPS2,RPS11,RPL13A,RPL11,RPS8,RPS3A,RPL10,RPL7,RPL7A,RPS3,RPL30,RPL8,RPL26,RPL29,RPL9,RPN1,RPS14,RPL27A,RPL13,RPSA,RPS9,RPS7,BSG,RPL4,RPLP2,ANXA2,RPS17,RPL35A,RPS23,RPL14,RPL12,RPS4X,RPL23A,RPL10A,RPS18,DDOST,RPL17
0	113	62	GO:0006613	BP	cotranslational protein targeting to membrane	3	RPS20,RPL18,RPL31,RPS5,RPL6,RPLP0,RPL3,RPS16,RPS19,RPL18A,RPL28,RPL19,RPL34,RPS13,RPL24,RPS15,RPL22,RPS25,RPL21,RPL5,RPS10,RPL23,RPL27,RPS15A,RPL35,RPS6,SRP14,RPS2,RPS11,RPL13A,RPL11,RPS8,RPS3A,RPL10,RPL7,RPL7A,RPS3,RPL30,RPL8,RPL26,RPL29,RPL9,RPN1,RPS14,RPL27A,RPL13,RPSA,RPS9,RPS7,RPL4,RPLP2,RPS17,RPL35A,RPS23,RPL14,RPL12,RPS4X,RPL23A,RPL10A,RPS18,DDOST,RPL17
0	296	14	GO:0097193	BP	intrinsic apoptotic signaling pathway	1	BCLAF1,HSPB1,DDX5,YWHAE,SFPQ,CLU,NONO,YWHAZ,YWHAB,YWHAG,P4HB,GNB2L1,DDX3X,PRKDC
0.03	45	4	GO:0008631	BP	intrinsic apoptotic signaling pathway in response to oxidative stress	2	HSPB1,SFPQ,NONO,P4HB
0.02	41	4	GO:0051205	BP	protein insertion into membrane	1	YWHAE,YWHAZ,YWHAB,YWHAG
0.01	30	4	GO:0051204	BP	protein insertion into mitochondrial membrane	2	YWHAE,YWHAZ,YWHAB,YWHAG
0	387	16	GO:2001233	BP	regulation of apoptotic signaling pathway	1	BCLAF1,HSPB1,YWHAE,SFPQ,CLU,NONO,RPS3,LMNA,YWHAZ,YWHAB,PDIA3,YWHAG,P4HB,HSPA1A,GNB2L1,DDX3X
0	187	10	GO:2001235	BP	positive regulation of apoptotic signaling pathway	2	BCLAF1,YWHAE,SFPQ,CLU,RPS3,YWHAZ,YWHAB,PDIA3,YWHAG,GNB2L1
0	114	62	GO:0045047	BP	protein targeting to ER	1	RPS20,RPL18,RPL31,RPS5,RPL6,RPLP0,RPL3,RPS16,RPS19,RPL18A,RPL28,RPL19,RPL34,RPS13,RPL24,RPS15,RPL22,RPS25,RPL21,RPL5,RPS10,RPL23,RPL27,RPS15A,RPL35,RPS6,SRP14,RPS2,RPS11,RPL13A,RPL11,RPS8,RPS3A,RPL10,RPL7,RPL7A,RPS3,RPL30,RPL8,RPL26,RPL29,RPL9,RPN1,RPS14,RPL27A,RPL13,RPSA,RPS9,RPS7,RPL4,RPLP2,RPS17,RPL35A,RPS23,RPL14,RPL12,RPS4X,RPL23A,RPL10A,RPS18,DDOST,RPL17
0	110	62	GO:0006614	BP	SRP-dependent cotranslational protein targeting to membrane	2	RPS20,RPL18,RPL31,RPS5,RPL6,RPLP0,RPL3,RPS16,RPS19,RPL18A,RPL28,RPL19,RPL34,RPS13,RPL24,RPS15,RPL22,RPS25,RPL21,RPL5,RPS10,RPL23,RPL27,RPS15A,RPL35,RPS6,SRP14,RPS2,RPS11,RPL13A,RPL11,RPS8,RPS3A,RPL10,RPL7,RPL7A,RPS3,RPL30,RPL8,RPL26,RPL29,RPL9,RPN1,RPS14,RPL27A,RPL13,RPSA,RPS9,RPS7,RPL4,RPLP2,RPS17,RPL35A,RPS23,RPL14,RPL12,RPS4X,RPL23A,RPL10A,RPS18,DDOST,RPL17
0.05	52	4	GO:0035794	BP	positive regulation of mitochondrial membrane permeability	1	YWHAE,YWHAZ,YWHAB,YWHAG
0.04	50	4	GO:1902686	BP	mitochondrial outer membrane permeabilization involved in programmed cell death	2	YWHAE,YWHAZ,YWHAB,YWHAG
0.01	151	8	GO:2001242	BP	regulation of intrinsic apoptotic signaling pathway	1	BCLAF1,HSPB1,SFPQ,CLU,NONO,P4HB,GNB2L1,DDX3X
0.01	29	4	GO:1902175	BP	regulation of oxidative stress-induced intrinsic apoptotic signaling pathway	2	HSPB1,SFPQ,NONO,P4HB
0.04	50	4	GO:1902110	BP	positive regulation of mitochondrial membrane permeability involved in apoptotic process	1	YWHAE,YWHAZ,YWHAB,YWHAG
0.03	24	3	GO:0072661	BP	protein targeting to plasma membrane	1	MYL12A,BSG,ANXA2
0.04	49	4	GO:0097345	BP	mitochondrial outer membrane permeabilization	1	YWHAE,YWHAZ,YWHAB,YWHAG
0.02	41	4	GO:1901028	BP	regulation of mitochondrial outer membrane permeabilization involved in apoptotic signaling pathway	2	YWHAE,YWHAZ,YWHAB,YWHAG
0.01	34	4	GO:1901030	BP	positive regulation of mitochondrial outer membrane permeabilization involved in apoptotic signaling pathway	2	YWHAE,YWHAZ,YWHAB,YWHAG
0.01	29	4	GO:0001844	BP	protein insertion into mitochondrial membrane involved in apoptotic signaling pathway	1	YWHAE,YWHAZ,YWHAB,YWHAG
0	27	4	GO:1900739	BP	regulation of protein insertion into mitochondrial membrane involved in apoptotic signaling pathway	2	YWHAE,YWHAZ,YWHAB,YWHAG
0	27	4	GO:1900740	BP	positive regulation of protein insertion into mitochondrial membrane involved in apoptotic signaling pathway	2	YWHAE,YWHAZ,YWHAB,YWHAG
0.01	255	11	GO:0071103	BP	DNA conformation change	1	XRCC5,DDX1,DHX9,G3BP1,MCM7,RUVBL1,NPM1,RUVBL2,PURA,XRCC6,DDX3X
0	64	10	GO:0032392	BP	DNA geometric change	2	XRCC5,DDX1,DHX9,G3BP1,MCM7,RUVBL1,RUVBL2,PURA,XRCC6,DDX3X
0	59	10	GO:0032508	BP	DNA duplex unwinding	3	XRCC5,DDX1,DHX9,G3BP1,MCM7,RUVBL1,RUVBL2,PURA,XRCC6,DDX3X
0	319	14	GO:0060249	BP	anatomical structure homeostasis	1	XRCC5,TF,HSPB1,PRDX1,RPA1,PARP1,ALDOA,ALB,POTEE,XRCC6,POTEI,IGKC,IGHA1,PRKDC
0.03	210	9	GO:0001894	BP	tissue homeostasis	2	TF,HSPB1,PRDX1,RPA1,ALB,POTEE,POTEI,IGKC,IGHA1
0	74	8	GO:0001895	BP	retina homeostasis	3	TF,HSPB1,PRDX1,ALB,POTEE,POTEI,IGKC,IGHA1
0.04	440	14	GO:0010035	BP	response to inorganic substance	1	CPS1,APOB,FUS,PRDX1,C3,LDHA,IQGAP1,PARP1,HSPD1,ANXA5,PRDX3,BSG,CALR,GNB2L1
0	310	14	GO:0051235	BP	maintenance of location	1	HSPA5,APOB,EZR,APOA1,C3,APOE,G3BP2,RACGAP1,ALB,HSP90B1,YWHAB,PDIA3,CALR,FLNA
0.03	136	7	GO:0045185	BP	maintenance of protein location	2	HSPA5,EZR,G3BP2,RACGAP1,YWHAB,PDIA3,FLNA
0	140	9	GO:0051651	BP	maintenance of location in cell	2	HSPA5,EZR,APOE,G3BP2,RACGAP1,ALB,YWHAB,PDIA3,FLNA
0.02	129	7	GO:0032507	BP	maintenance of protein location in cell	3	HSPA5,EZR,G3BP2,RACGAP1,YWHAB,PDIA3,FLNA
0	40	5	GO:0051220	BP	cytoplasmic sequestering of protein	1	HSPA5,G3BP2,YWHAB,PDIA3,FLNA
0.05	51	4	GO:0030042	BP	actin filament depolymerization	1	CAPZA1,RDX,CFL1,SPTAN1
0.04	48	4	GO:0030834	BP	regulation of actin filament depolymerization	1	CAPZA1,RDX,CFL1,SPTAN1
0	401	17	GO:0009615	BP	response to virus	1	ENO1,DDX1,APOB,ZC3HAV1,HSPB1,CLU,FXR2,ILF3,EIF2S1,RPS15A,CCT5,ANXA5,DDX21,CFL1,PCBP2,DDX3X,EEF1G
0.01	35	4	GO:0042769	BP	DNA damage response, detection of DNA damage	1	DNAJA1,RPA1,PARP1,UBC
0.02	193	9	GO:0000302	BP	response to reactive oxygen species	1	PRDX1,PRDX6,APOE,LDHA,PARP1,HSPD1,PRDX3,P4HB,GNB2L1
0	230	33	GO:0006457	BP	protein folding	1	HSPA5,HSP90AA1,DNAJA1,GANAB,HSP90AB1,HSPA8,HSPA9,CCT4,TCP1,CLU,PRDX4,CANX,TUBA4A,PRKCSH,TUBB2A,PDIA6,HSPD1,CCT6A,CCT5,CCT8,CCT3,CCT2,HSP90B1,PPIB,PDIA3,TUBA1A,TUBB6,CALR,RUVBL2,P4HB,TUBB4B,PPIA,HSPA1A
0	9	5	GO:0034975	BP	protein folding in endoplasmic reticulum	2	HSPA5,CANX,HSP90B1,PDIA3,CALR
0	24	5	GO:0042026	BP	protein refolding	2	HSP90AA1,DNAJA1,HSPA8,HSPD1,HSPA1A
0	49	6	GO:0061077	BP	chaperone-mediated protein folding	2	HSPA8,CLU,CANX,HSPD1,PPIB,CALR
0	54	14	GO:0006458	BP	'de novo' protein folding	2	HSPA8,CCT4,TCP1,TUBA4A,TUBB2A,HSPD1,CCT6A,CCT5,CCT8,CCT3,CCT2,TUBA1A,TUBB6,TUBB4B
0	50	14	GO:0051084	BP	'de novo' posttranslational protein folding	3	HSPA8,CCT4,TCP1,TUBA4A,TUBB2A,HSPD1,CCT6A,CCT5,CCT8,CCT3,CCT2,TUBA1A,TUBB6,TUBB4B
0	28	4	GO:0070849	BP	response to epidermal growth factor	1	CAD,IQGAP1,EEF1A1,MCM7
0	23	4	GO:0071364	BP	cellular response to epidermal growth factor stimulus	1	CAD,IQGAP1,EEF1A1,MCM7
0.03	73	5	GO:1901607	BP	alpha-amino acid biosynthetic process	1	CPS1,CAD,PHGDH,MTHFD1,SHMT2
0.01	16	3	GO:0009070	BP	serine family amino acid biosynthetic process	2	PHGDH,MTHFD1,SHMT2
0.02	19	3	GO:0043691	BP	reverse cholesterol transport	1	APOA1,CLU,APOE
0	190	28	GO:0071826	BP	ribonucleoprotein complex subunit organization	1	DDX1,RPS5,RPL6,RPL3,RPS19,EIF3B,PRPF19,RPL24,RPS15,RPL5,RPS10,SNRPD2,RPL13A,RPL11,SNRNP200,RPL10,RPS14,RPSA,ATXN2L,PRPF8,EIF3F,NPM1,RPS17,EIF3C,RPL12,RPL23A,DDX3X,LUC7L2
0.01	106	7	GO:1903311	BP	regulation of mRNA metabolic process	1	THRAP3,PABPC1,ZC3HAV1,DDX5,HSPA8,PRPF19,HNRNPA2B1
0	40	5	GO:1903313	BP	positive regulation of mRNA metabolic process	2	THRAP3,PABPC1,ZC3HAV1,HSPA8,PRPF19
0	352	43	GO:0022613	BP	ribonucleoprotein complex biogenesis	1	DDX1,RPS5,RPL6,RPLP0,RPL3,RPS16,RPS19,EIF3B,RPL34,PRPF19,RPL24,NCL,RPS15,RPL5,RPS10,SNRPD2,RAN,RPL35,RPS6,RPL13A,RPL11,RPS8,SNRNP200,RPL10,RPL7,RPL7A,RPL26,RPS14,DDX21,RPSA,ATXN2L,RPS7,PRPF8,EIF3F,NPM1,RPS17,RPL35A,EIF3C,RPL14,RPL12,RPL23A,DDX3X,LUC7L2
0	224	32	GO:0042254	BP	ribosome biogenesis	2	RPS5,RPL6,RPLP0,RPL3,RPS16,RPS19,RPL34,RPL24,NCL,RPS15,RPL5,RPS10,RAN,RPL35,RPS6,RPL11,RPS8,RPL10,RPL7,RPL7A,RPL26,RPS14,DDX21,RPSA,RPS7,NPM1,RPS17,RPL35A,RPL14,RPL12,RPL23A,DDX3X
0	37	13	GO:0042273	BP	ribosomal large subunit biogenesis	2	RPL6,RPL3,RPL24,RPL5,RPL35,RPL11,RPL10,RPL7,RPL26,RPL35A,RPL14,RPL12,RPL23A
0	47	11	GO:0042274	BP	ribosomal small subunit biogenesis	2	RPS5,RPS16,RPS19,RPS15,RPS10,RPS6,RPS8,RPS14,RPSA,RPS7,RPS17
0	181	28	GO:0022618	BP	ribonucleoprotein complex assembly	2	DDX1,RPS5,RPL6,RPL3,RPS19,EIF3B,PRPF19,RPL24,RPS15,RPL5,RPS10,SNRPD2,RPL13A,RPL11,SNRNP200,RPL10,RPS14,RPSA,ATXN2L,PRPF8,EIF3F,NPM1,RPS17,EIF3C,RPL12,RPL23A,DDX3X,LUC7L2
0	49	17	GO:0042255	BP	ribosome assembly	3	RPS5,RPL6,RPL3,RPS19,RPL24,RPS15,RPL5,RPS10,RPL11,RPL10,RPS14,RPSA,NPM1,RPS17,RPL12,RPL23A,DDX3X
0	18	8	GO:0000027	BP	ribosomal large subunit assembly	3	RPL6,RPL3,RPL24,RPL5,RPL11,RPL10,RPL12,RPL23A
0	17	7	GO:0000028	BP	ribosomal small subunit assembly	3	RPS5,RPS19,RPS15,RPS10,RPS14,RPSA,RPS17
0	363	42	GO:0010608	BP	posttranscriptional regulation of gene expression	1	UPF1,THRAP3,YBX1,ELAVL1,PABPC1,DDX1,RPS5,HNRNPC,FMR1,HSPB1,EIF3B,GAPDH,FXR1,FXR2,ILF3,RAN,EIF5A,EIF2S1,SYNCRIP,CAPRIN1,DHX9,IGF2BP3,EPRS,RPL13A,RPS3,HNRNPU,MOV10,LARP1,IGF2BP1,RPS14,EEF2,RPS9,EIF3F,CALR,NPM1,EIF3C,PURA,SND1,RPS4X,GNB2L1,DDX3X,MATR3
0	58	9	GO:0043487	BP	regulation of RNA stability	2	THRAP3,YBX1,ELAVL1,PABPC1,HNRNPC,SYNCRIP,DHX9,HNRNPU,IGF2BP1
0	32	9	GO:0043489	BP	RNA stabilization	3	THRAP3,YBX1,ELAVL1,PABPC1,HNRNPC,SYNCRIP,DHX9,HNRNPU,IGF2BP1
0	55	9	GO:0043488	BP	regulation of mRNA stability	3	THRAP3,YBX1,ELAVL1,PABPC1,HNRNPC,SYNCRIP,DHX9,HNRNPU,IGF2BP1
0	32	9	GO:0048255	BP	mRNA stabilization	4	THRAP3,YBX1,ELAVL1,PABPC1,HNRNPC,SYNCRIP,DHX9,HNRNPU,IGF2BP1
0	5	5	GO:0070934	BP	CRD-mediated mRNA stabilization	5	YBX1,SYNCRIP,DHX9,HNRNPU,IGF2BP1
0	290	33	GO:0006417	BP	regulation of translation	2	UPF1,ELAVL1,PABPC1,DDX1,RPS5,FMR1,HSPB1,EIF3B,GAPDH,FXR1,FXR2,ILF3,EIF5A,EIF2S1,SYNCRIP,CAPRIN1,IGF2BP3,EPRS,RPL13A,RPS3,LARP1,IGF2BP1,RPS14,EEF2,RPS9,EIF3F,CALR,NPM1,EIF3C,PURA,RPS4X,GNB2L1,DDX3X
0	426	25	GO:0034660	BP	ncRNA metabolic process	1	NSUN2,DDX1,C14ORF166,RPS16,RPS19,TARS,RARS,NCL,RPS15,RPL5,SNRPD2,EPRS,RPL35,RPS6,RPL11,RPS8,RPL7,RPL26,RPS14,DDX21,RPSA,RPS7,RPS17,RPL35A,RPL14
0	281	21	GO:0034470	BP	ncRNA processing	2	NSUN2,DDX1,C14ORF166,RPS16,RPS19,NCL,RPS15,RPL5,RPL35,RPS6,RPL11,RPS8,RPL7,RPL26,RPS14,DDX21,RPSA,RPS7,RPS17,RPL35A,RPL14
0	157	18	GO:0016072	BP	rRNA metabolic process	2	RPS16,RPS19,NCL,RPS15,RPL5,RPL35,RPS6,RPL11,RPS8,RPL7,RPL26,RPS14,DDX21,RPSA,RPS7,RPS17,RPL35A,RPL14
0	152	18	GO:0006364	BP	rRNA processing	3	RPS16,RPS19,NCL,RPS15,RPL5,RPL35,RPS6,RPL11,RPS8,RPL7,RPL26,RPS14,DDX21,RPSA,RPS7,RPS17,RPL35A,RPL14
0	33	5	GO:0030490	BP	maturation of SSU-rRNA	4	RPS16,RPS19,RPS8,RPS14,RPSA
0	28	5	GO:0000462	BP	maturation of SSU-rRNA from tricistronic rRNA transcript (SSU-rRNA, 5.8S rRNA, LSU-rRNA)	5	RPS16,RPS19,RPS8,RPS14,RPSA
0	267	72	GO:0006413	BP	translational initiation	1	RPS20,RPL18,PABPC1,RPL31,DDX1,RPS5,RPL6,RPLP0,RPL3,FMR1,RPS16,RPS19,RPL18A,HSPB1,EIF3B,RPL28,RPL19,RPL34,RPS13,RPL24,RPS15,RPL22,RPS25,RPL21,RPL5,RPS10,RPL23,EIF2S3,RPL27,EIF2S1,RPS15A,RPL35,RPS6,RPS2,RPS11,RPL13A,RPL11,RPS8,RPS3A,RPL10,RPL7,RPL7A,RPS3,LARP1,RPL30,RPL8,EIF4A1,RPL26,RPL29,RPL9,RPS14,RPL27A,RPL13,RPSA,RPS9,RPS7,RPL4,EIF3F,RPLP2,NPM1,RPS17,RPL35A,EIF3C,RPS23,RPL14,RPL12,RPS4X,RPL23A…
0	19	4	GO:0001731	BP	formation of translation preinitiation complex	2	EIF3B,RPL13A,EIF3F,EIF3C
0	76	10	GO:0006446	BP	regulation of translational initiation	2	DDX1,FMR1,HSPB1,EIF3B,EIF2S1,RPL13A,EIF3F,NPM1,EIF3C,DDX3X
0	214	65	GO:0006414	BP	translational elongation	1	RPS20,RPL18,RPL31,RPS5,RPL6,RPLP0,RPL3,EEF1D,RPS16,RPS19,RPL18A,RPL28,RPL19,RPL34,RPS13,RPL24,RPS15,RPL22,RPS25,RPL21,RPL5,RPS10,RPL23,RPL27,EIF5A,RPS15A,RPL35,RPS6,RPS2,RPS11,RPL13A,RPL11,RPS8,RPS3A,RPL10,RPL7,RPL7A,RPS3,RPL30,EEF1A1,RPL8,RPL26,RPL29,RPL9,RPS14,RPL27A,RPL13,EEF2,RPSA,RPS9,RPS7,RPL4,RPLP2,TUFM,RPS17,RPL35A,RPS23,RPL14,RPL12,RPS4X,RPL23A,RPL10A,RPS18,EEF1G,RPL17
0.03	22	3	GO:0006448	BP	regulation of translational elongation	2	RPS5,EIF5A,RPS9
0	369	33	GO:0008380	BP	RNA splicing	1	THRAP3,YBX1,PABPC1,DDX1,C14ORF166,FUS,HNRNPC,CDC5L,HNRNPM,DDX5,EFTUD2,DHX15,HSPA8,PRPF19,RPS13,SFPQ,HNRNPA2B1,SNRPD2,SYNCRIP,HNRNPA1,DHX9,SNRNP200,NONO,HNRNPU,HNRNPK,HNRNPH1,HNRNPF,PRPF8,PUF60,ALYREF,SF3B3,PCBP2,LUC7L2
0	259	28	GO:0000375	BP	RNA splicing, via transesterification reactions	2	THRAP3,YBX1,PABPC1,DDX1,FUS,HNRNPC,CDC5L,HNRNPM,DDX5,EFTUD2,HSPA8,PRPF19,SFPQ,HNRNPA2B1,SNRPD2,SYNCRIP,HNRNPA1,DHX9,SNRNP200,HNRNPU,HNRNPK,HNRNPH1,HNRNPF,PRPF8,ALYREF,SF3B3,PCBP2,LUC7L2
0	256	28	GO:0000377	BP	RNA splicing, via transesterification reactions with bulged adenosine as nucleophile	3	THRAP3,YBX1,PABPC1,DDX1,FUS,HNRNPC,CDC5L,HNRNPM,DDX5,EFTUD2,HSPA8,PRPF19,SFPQ,HNRNPA2B1,SNRPD2,SYNCRIP,HNRNPA1,DHX9,SNRNP200,HNRNPU,HNRNPK,HNRNPH1,HNRNPF,PRPF8,ALYREF,SF3B3,PCBP2,LUC7L2
0	437	32	GO:0006397	BP	mRNA processing	1	THRAP3,YBX1,PABPC1,DDX1,XRN2,FUS,HNRNPC,CDC5L,HNRNPM,DDX5,EFTUD2,DHX15,HSPA8,PRPF19,SFPQ,HNRNPA2B1,SNRPD2,SYNCRIP,HNRNPA1,DHX9,SNRNP200,NONO,HNRNPU,HNRNPK,HNRNPH1,HNRNPF,PRPF8,PUF60,ALYREF,SF3B3,PCBP2,LUC7L2
0	256	28	GO:0000398	BP	mRNA splicing, via spliceosome	2	THRAP3,YBX1,PABPC1,DDX1,FUS,HNRNPC,CDC5L,HNRNPM,DDX5,EFTUD2,HSPA8,PRPF19,SFPQ,HNRNPA2B1,SNRPD2,SYNCRIP,HNRNPA1,DHX9,SNRNP200,HNRNPU,HNRNPK,HNRNPH1,HNRNPF,PRPF8,ALYREF,SF3B3,PCBP2,LUC7L2
0	39	5	GO:0000380	BP	alternative mRNA splicing, via spliceosome	3	THRAP3,HNRNPM,DDX5,SFPQ,HNRNPA1
0.01	51	5	GO:0000245	BP	spliceosomal complex assembly	3	DDX1,PRPF19,SNRPD2,SNRNP200,LUC7L2
0	93	8	GO:0043484	BP	regulation of RNA splicing	1	THRAP3,DDX5,HSPA8,PRPF19,RPS13,HNRNPA2B1,HNRNPH1,HNRNPF
0.03	24	3	GO:0033120	BP	positive regulation of RNA splicing	2	THRAP3,HSPA8,PRPF19
0.02	95	6	GO:0050684	BP	regulation of mRNA processing	1	THRAP3,PABPC1,DDX5,HSPA8,PRPF19,HNRNPA2B1
0.01	32	4	GO:0050685	BP	positive regulation of mRNA processing	2	THRAP3,PABPC1,HSPA8,PRPF19
0.01	59	5	GO:0048024	BP	regulation of mRNA splicing, via spliceosome	2	THRAP3,DDX5,HSPA8,PRPF19,HNRNPA2B1
0.01	15	3	GO:0048026	BP	positive regulation of mRNA splicing, via spliceosome	3	THRAP3,HSPA8,PRPF19
0	76	9	GO:0045727	BP	positive regulation of translation	1	ELAVL1,PABPC1,EIF5A,LARP1,EEF2,RPS9,NPM1,RPS4X,DDX3X
0	90	15	GO:0017148	BP	negative regulation of translation	1	FMR1,GAPDH,FXR1,FXR2,ILF3,SYNCRIP,CAPRIN1,IGF2BP3,EPRS,RPL13A,IGF2BP1,CALR,PURA,GNB2L1,DDX3X
0.04	481	15	GO:0043623	BP	cellular protein complex assembly	1	HSP90AA1,CAPZA1,TCP1,CLU,TUBA4A,TUBB2A,RDX,HSPD1,CCT2,TUBA1A,TUBB6,CALR,TUBB4B,TUBB,SPTAN1
0	15	4	GO:0051131	BP	chaperone-mediated protein complex assembly	2	HSP90AA1,CLU,HSPD1,CCT2
0	44	6	GO:0010501	BP	RNA secondary structure unwinding	1	DDX1,DDX17,DDX5,EIF4A1,DDX21,DDX3X
0	270	16	GO:0006898	BP	receptor-mediated endocytosis	1	HSP90AA1,APOB,EZR,APOA1,CANX,APOE,CLTC,ALB,HNRNPK,HSP90B1,CALR,ANXA2,IGKC,IGLC2,IGHA1,IGLC6
0	313	66	GO:0032984	BP	macromolecular complex disassembly	1	UPF1,RPS20,RPL18,RPL31,RPS5,RPL6,RPLP0,RPL3,RPS16,RPS19,RPL18A,RPL28,RPL19,RPL34,HSPA8,RPS13,RPL24,RPS15,RPL22,CAPZA1,RPS25,RPL21,RPL5,RPS10,RPL23,RPL27,EIF5A,RPS15A,RPL35,RPS6,RDX,RPS2,RPS11,RPL13A,RPL11,RPS8,RPS3A,RPL10,RPL7,RPL7A,RPS3,RPL30,RPL8,RPL26,RPL29,RPL9,RPS14,RPL27A,RPL13,RPSA,RPS9,RPS7,CFL1,RPL4,RPLP2,RPS17,RPL35A,RPS23,RPL14,SPTAN1,RPL12,RPS4X,RPL23A,RPL10A,RPS18,RPL17
0	303	66	GO:0043241	BP	protein complex disassembly	1	UPF1,RPS20,RPL18,RPL31,RPS5,RPL6,RPLP0,RPL3,RPS16,RPS19,RPL18A,RPL28,RPL19,RPL34,HSPA8,RPS13,RPL24,RPS15,RPL22,CAPZA1,RPS25,RPL21,RPL5,RPS10,RPL23,RPL27,EIF5A,RPS15A,RPL35,RPS6,RDX,RPS2,RPS11,RPL13A,RPL11,RPS8,RPS3A,RPL10,RPL7,RPL7A,RPS3,RPL30,RPL8,RPL26,RPL29,RPL9,RPS14,RPL27A,RPL13,RPSA,RPS9,RPS7,CFL1,RPL4,RPLP2,RPS17,RPL35A,RPS23,RPL14,SPTAN1,RPL12,RPS4X,RPL23A,RPL10A,RPS18,RPL17
0	279	66	GO:0043624	BP	cellular protein complex disassembly	2	UPF1,RPS20,RPL18,RPL31,RPS5,RPL6,RPLP0,RPL3,RPS16,RPS19,RPL18A,RPL28,RPL19,RPL34,HSPA8,RPS13,RPL24,RPS15,RPL22,CAPZA1,RPS25,RPL21,RPL5,RPS10,RPL23,RPL27,EIF5A,RPS15A,RPL35,RPS6,RDX,RPS2,RPS11,RPL13A,RPL11,RPS8,RPS3A,RPL10,RPL7,RPL7A,RPS3,RPL30,RPL8,RPL26,RPL29,RPL9,RPS14,RPL27A,RPL13,RPSA,RPS9,RPS7,CFL1,RPL4,RPLP2,RPS17,RPL35A,RPS23,RPL14,SPTAN1,RPL12,RPS4X,RPL23A,RPL10A,RPS18,RPL17
0	179	61	GO:0006415	BP	translational termination	3	UPF1,RPS20,RPL18,RPL31,RPS5,RPL6,RPLP0,RPL3,RPS16,RPS19,RPL18A,RPL28,RPL19,RPL34,RPS13,RPL24,RPS15,RPL22,RPS25,RPL21,RPL5,RPS10,RPL23,RPL27,EIF5A,RPS15A,RPL35,RPS6,RPS2,RPS11,RPL13A,RPL11,RPS8,RPS3A,RPL10,RPL7,RPL7A,RPS3,RPL30,RPL8,RPL26,RPL29,RPL9,RPS14,RPL27A,RPL13,RPSA,RPS9,RPS7,RPL4,RPLP2,RPS17,RPL35A,RPS23,RPL14,RPL12,RPS4X,RPL23A,RPL10A,RPS18,RPL17
0.01	90	6	GO:0043244	BP	regulation of protein complex disassembly	2	UPF1,CAPZA1,EIF5A,RDX,CFL1,SPTAN1
0	22	4	GO:0070841	BP	inclusion body assembly	1	CLU,APOE,VCP,HSPA1A
0.01	17	3	GO:0090083	BP	regulation of inclusion body assembly	1	CLU,APOE,HSPA1A
0	475	17	GO:0002757	BP	immune response-activating signal transduction	1	HSP90AA1,EZR,HSP90AB1,ZC3HAV1,PSMB6,HSPD1,UBC,HSP90B1,CFL1,HSPA1A,IGKC,IGLC2,IGHG4,IGHG2,IGHG1,IGHM,IGLC6
0	218	13	GO:0006909	BP	phagocytosis	1	HSP90AA1,HSP90AB1,MYH9,C3,CFL1,CALR,GNB2L1,IGKC,IGLC2,IGHG4,IGHG2,IGHG1,IGLC6
0.02	438	15	GO:0002768	BP	immune response-regulating cell surface receptor signaling pathway	1	HSP90AA1,EZR,HSP90AB1,PSMB6,UBC,MOV10,YWHAB,CFL1,IGKC,IGLC2,IGHG4,IGHG2,IGHG1,IGHM,IGLC6
0	90	9	GO:0002433	BP	immune response-regulating cell surface receptor signaling pathway involved in phagocytosis	2	HSP90AA1,HSP90AB1,CFL1,IGKC,IGLC2,IGHG4,IGHG2,IGHG1,IGLC6
0	242	12	GO:0038093	BP	Fc receptor signaling pathway	2	HSP90AA1,HSP90AB1,UBC,MOV10,YWHAB,CFL1,IGKC,IGLC2,IGHG4,IGHG2,IGHG1,IGLC6
0	91	9	GO:0038094	BP	Fc-gamma receptor signaling pathway	3	HSP90AA1,HSP90AB1,CFL1,IGKC,IGLC2,IGHG4,IGHG2,IGHG1,IGLC6
0.01	328	13	GO:0002429	BP	immune response-activating cell surface receptor signaling pathway	2	HSP90AA1,EZR,HSP90AB1,PSMB6,UBC,CFL1,IGKC,IGLC2,IGHG4,IGHG2,IGHG1,IGHM,IGLC6
0	95	9	GO:0002431	BP	Fc receptor mediated stimulatory signaling pathway	3	HSP90AA1,HSP90AB1,CFL1,IGKC,IGLC2,IGHG4,IGHG2,IGHG1,IGLC6
0	90	9	GO:0038096	BP	Fc-gamma receptor signaling pathway involved in phagocytosis	4	HSP90AA1,HSP90AB1,CFL1,IGKC,IGLC2,IGHG4,IGHG2,IGHG1,IGLC6
0.03	74	5	GO:0072395	BP	signal transduction involved in cell cycle checkpoint	1	CDC5L,PRPF19,PSMB6,UBC,PRKDC
0.03	73	5	GO:0072401	BP	signal transduction involved in DNA integrity checkpoint	2	CDC5L,PRPF19,PSMB6,UBC,PRKDC
0.03	73	5	GO:0072422	BP	signal transduction involved in DNA damage checkpoint	1	CDC5L,PRPF19,PSMB6,UBC,PRKDC
0.02	40	4	GO:0046461	BP	neutral lipid catabolic process	1	CPS1,APOB,APOA1,APOE
0.04	49	4	GO:0046503	BP	glycerolipid catabolic process	1	CPS1,APOB,APOA1,APOE
0.02	40	4	GO:0046464	BP	acylglycerol catabolic process	2	CPS1,APOB,APOA1,APOE
0.01	36	4	GO:0019433	BP	triglyceride catabolic process	1	CPS1,APOB,APOA1,APOE
0	187	11	GO:0031647	BP	regulation of protein stability	1	TF,GAPDH,APOA1,CLU,TRIM21,HSPD1,PPIB,CALR,FLNA,HSPA1A,PRKDC
0	110	8	GO:0050821	BP	protein stabilization	2	GAPDH,APOA1,CLU,HSPD1,PPIB,CALR,FLNA,HSPA1A
0	39	5	GO:0045022	BP	early endosome to late endosome transport	1	EZR,RDX,MSN,FLNA,IGHM
0.01	16	3	GO:2000641	BP	regulation of early endosome to late endosome transport	1	EZR,RDX,MSN
0	8	3	GO:2000643	BP	positive regulation of early endosome to late endosome transport	2	EZR,RDX,MSN
0	33	5	GO:0070670	BP	response to interleukin-4	1	HSPA5,HSP90AB1,RPL3,FASN,IMPDH2
0	27	5	GO:0071353	BP	cellular response to interleukin-4	1	HSPA5,HSP90AB1,RPL3,FASN,IMPDH2
0.02	92	6	GO:1902115	BP	regulation of organelle assembly	1	EZR,RDX,MSN,ATXN2L,NPM1,RBM14
0.01	303	12	GO:0030522	BP	intracellular receptor signaling pathway	1	THRAP3,DNAJA1,HSP90AB1,DDX17,ZC3HAV1,DDX5,ACTN4,RAN,UBC,CALR,HSPA1A,RBM14
0.02	125	7	GO:0030518	BP	intracellular steroid hormone receptor signaling pathway	2	THRAP3,DNAJA1,DDX17,DDX5,RAN,CALR,RBM14
0.02	41	4	GO:1900024	BP	regulation of substrate adhesion-dependent cell spreading	1	APOA1,ACTN4,CALR,FLNA
0.02	19	3	GO:0070987	BP	error-free translesion synthesis	1	RPA1,UBC,VCP
0	258	16	GO:0009141	BP	nucleoside triphosphate metabolic process	1	AK2,PFKP,PKM,ENO1,CAD,PGK1,GPI,HSPA8,ATP5B,GAPDH,TPI1,LDHA,ALDOA,ATP5A1,HSPA1A,ATP5O
0	239	15	GO:0009144	BP	purine nucleoside triphosphate metabolic process	2	AK2,PFKP,PKM,ENO1,PGK1,GPI,HSPA8,ATP5B,GAPDH,TPI1,LDHA,ALDOA,ATP5A1,HSPA1A,ATP5O
0	237	16	GO:0009199	BP	ribonucleoside triphosphate metabolic process	2	AK2,PFKP,PKM,ENO1,CAD,PGK1,GPI,HSPA8,ATP5B,GAPDH,TPI1,LDHA,ALDOA,ATP5A1,HSPA1A,ATP5O
0	231	15	GO:0009205	BP	purine ribonucleoside triphosphate metabolic process	3	AK2,PFKP,PKM,ENO1,PGK1,GPI,HSPA8,ATP5B,GAPDH,TPI1,LDHA,ALDOA,ATP5A1,HSPA1A,ATP5O
0	73	6	GO:0009142	BP	nucleoside triphosphate biosynthetic process	2	PKM,CAD,ATP5B,ALDOA,ATP5A1,ATP5O
0	62	6	GO:0009201	BP	ribonucleoside triphosphate biosynthetic process	3	PKM,CAD,ATP5B,ALDOA,ATP5A1,ATP5O
0.01	57	5	GO:0009145	BP	purine nucleoside triphosphate biosynthetic process	3	PKM,ATP5B,ALDOA,ATP5A1,ATP5O
0.01	56	5	GO:0009206	BP	purine ribonucleoside triphosphate biosynthetic process	4	PKM,ATP5B,ALDOA,ATP5A1,ATP5O
0.05	27	3	GO:0015985	BP	energy coupled proton transport, down electrochemical gradient	1	ATP5B,ATP5A1,ATP5O
0	262	17	GO:0009123	BP	nucleoside monophosphate metabolic process	1	AK2,PFKP,PKM,ENO1,CAD,PGK1,GPI,HSPA8,ATP5B,GAPDH,TPI1,LDHA,ALDOA,ATP5A1,IMPDH2,HSPA1A,ATP5O
0	251	17	GO:0009161	BP	ribonucleoside monophosphate metabolic process	2	AK2,PFKP,PKM,ENO1,CAD,PGK1,GPI,HSPA8,ATP5B,GAPDH,TPI1,LDHA,ALDOA,ATP5A1,IMPDH2,HSPA1A,ATP5O
0	239	16	GO:0009126	BP	purine nucleoside monophosphate metabolic process	2	AK2,PFKP,PKM,ENO1,PGK1,GPI,HSPA8,ATP5B,GAPDH,TPI1,LDHA,ALDOA,ATP5A1,IMPDH2,HSPA1A,ATP5O
0	238	16	GO:0009167	BP	purine ribonucleoside monophosphate metabolic process	3	AK2,PFKP,PKM,ENO1,PGK1,GPI,HSPA8,ATP5B,GAPDH,TPI1,LDHA,ALDOA,ATP5A1,IMPDH2,HSPA1A,ATP5O
0	383	17	GO:1901657	BP	glycosyl compound metabolic process	1	AK2,PFKP,PKM,ENO1,CAD,PGK1,GPI,HSPA8,ATP5B,GAPDH,TPI1,LDHA,ALDOA,ATP5A1,IMPDH2,HSPA1A,ATP5O
0	122	8	GO:1901659	BP	glycosyl compound biosynthetic process	2	AK2,PKM,CAD,ATP5B,ALDOA,ATP5A1,IMPDH2,ATP5O
0	486	18	GO:0009150	BP	purine ribonucleotide metabolic process	1	AK2,PFKP,PKM,ENO1,PGK1,GPI,HSPA8,ATP5B,GAPDH,TPI1,APOE,LDHA,ALDOA,ATP5A1,IMPDH2,HSPA1A,GNB2L1,ATP5O
0	128	13	GO:0072524	BP	pyridine-containing compound metabolic process	1	PFKP,PKM,ENO1,PGK1,GPI,GAPDH,TPI1,LDHB,LDHA,PGD,MDH2,ALDOA,TKT
0	466	18	GO:0006091	BP	generation of precursor metabolites and energy	1	CPS1,PFKP,PKM,ENO1,PGK1,GPI,ATP5B,GAPDH,TPI1,LDHA,IQGAP1,MDH2,ALDOA,UBC,ATP5A1,TKT,FASN,ATP5O
0	347	16	GO:0051186	BP	cofactor metabolic process	1	PFKP,PKM,ENO1,MTHFD1,PGK1,GPI,GAPDH,TPI1,LDHB,LDHA,PGD,MDH2,ALDOA,TKT,FASN,SHMT2
0	287	16	GO:0006732	BP	coenzyme metabolic process	2	PFKP,PKM,ENO1,MTHFD1,PGK1,GPI,GAPDH,TPI1,LDHB,LDHA,PGD,MDH2,ALDOA,TKT,FASN,SHMT2
0	135	13	GO:0006733	BP	oxidoreduction coenzyme metabolic process	3	PFKP,PKM,ENO1,PGK1,GPI,GAPDH,TPI1,LDHB,LDHA,PGD,MDH2,ALDOA,TKT
0	121	13	GO:0019362	BP	pyridine nucleotide metabolic process	4	PFKP,PKM,ENO1,PGK1,GPI,GAPDH,TPI1,LDHB,LDHA,PGD,MDH2,ALDOA,TKT
0	121	13	GO:0046496	BP	nicotinamide nucleotide metabolic process	5	PFKP,PKM,ENO1,PGK1,GPI,GAPDH,TPI1,LDHB,LDHA,PGD,MDH2,ALDOA,TKT
0	61	11	GO:0019674	BP	NAD metabolic process	6	PFKP,PKM,ENO1,PGK1,GPI,GAPDH,TPI1,LDHB,LDHA,MDH2,ALDOA
0	38	9	GO:0006734	BP	NADH metabolic process	7	PFKP,PKM,ENO1,PGK1,GPI,GAPDH,TPI1,MDH2,ALDOA
0	27	8	GO:0006735	BP	NADH regeneration	8	PFKP,PKM,ENO1,PGK1,GPI,GAPDH,TPI1,ALDOA
0	144	10	GO:0016052	BP	carbohydrate catabolic process	1	CPS1,PFKP,PKM,ENO1,PGK1,GPI,GAPDH,TPI1,LDHA,ALDOA
0	135	10	GO:0044724	BP	single-organism carbohydrate catabolic process	2	CPS1,PFKP,PKM,ENO1,PGK1,GPI,GAPDH,TPI1,LDHA,ALDOA
0.02	310	12	GO:0005996	BP	monosaccharide metabolic process	1	PFKP,PKM,ENO1,PGK1,GPI,GAPDH,TPI1,PGD,MDH2,ALDOA,UBC,TKT
0	56	8	GO:0046365	BP	monosaccharide catabolic process	2	PFKP,PKM,ENO1,PGK1,GPI,GAPDH,TPI1,ALDOA
0.04	265	10	GO:0019318	BP	hexose metabolic process	2	PFKP,PKM,ENO1,PGK1,GPI,GAPDH,TPI1,MDH2,ALDOA,UBC
0	50	8	GO:0019320	BP	hexose catabolic process	3	PFKP,PKM,ENO1,PGK1,GPI,GAPDH,TPI1,ALDOA
0.01	225	10	GO:0006006	BP	glucose metabolic process	3	PFKP,PKM,ENO1,PGK1,GPI,GAPDH,TPI1,MDH2,ALDOA,UBC
0	33	8	GO:0006007	BP	glucose catabolic process	4	PFKP,PKM,ENO1,PGK1,GPI,GAPDH,TPI1,ALDOA
0.01	279	12	GO:0006839	BP	mitochondrial transport	1	HSP90AA1,RPL28,YWHAE,ATP5B,HSPA9,ATP5A1,YWHAZ,YWHAB,YWHAG,RUVBL1,VDAC1,ATP5O
0.05	52	4	GO:1990542	BP	mitochondrial transmembrane transport	2	HSP90AA1,ATP5B,ATP5A1,ATP5O
0	201	11	GO:0016051	BP	carbohydrate biosynthetic process	1	ENO1,PGK1,GPI,GAPDH,TPI1,CLTC,PGD,MDH2,ALDOA,UBC,TKT
0	97	9	GO:0046364	BP	monosaccharide biosynthetic process	2	ENO1,PGK1,GPI,GAPDH,TPI1,PGD,MDH2,ALDOA,TKT
0	90	7	GO:0019319	BP	hexose biosynthetic process	3	ENO1,PGK1,GPI,GAPDH,TPI1,MDH2,ALDOA
0	85	7	GO:0006094	BP	gluconeogenesis	4	ENO1,PGK1,GPI,GAPDH,TPI1,MDH2,ALDOA
0	100	11	GO:0006090	BP	pyruvate metabolic process	1	PFKP,PKM,ENO1,PGK1,GPI,GAPDH,TPI1,LDHB,LDHA,ALDOA,BSG
0	27	8	GO:0061718	BP	glucose catabolic process to pyruvate	2	PFKP,PKM,ENO1,PGK1,GPI,GAPDH,TPI1,ALDOA
0	365	17	GO:0009116	BP	nucleoside metabolic process	1	AK2,PFKP,PKM,ENO1,CAD,PGK1,GPI,HSPA8,ATP5B,GAPDH,TPI1,LDHA,ALDOA,ATP5A1,IMPDH2,HSPA1A,ATP5O
0	341	17	GO:0009119	BP	ribonucleoside metabolic process	2	AK2,PFKP,PKM,ENO1,CAD,PGK1,GPI,HSPA8,ATP5B,GAPDH,TPI1,LDHA,ALDOA,ATP5A1,IMPDH2,HSPA1A,ATP5O
0	121	8	GO:0009163	BP	nucleoside biosynthetic process	2	AK2,PKM,CAD,ATP5B,ALDOA,ATP5A1,IMPDH2,ATP5O
0	112	8	GO:0042455	BP	ribonucleoside biosynthetic process	3	AK2,PKM,CAD,ATP5B,ALDOA,ATP5A1,IMPDH2,ATP5O
0	110	10	GO:0009132	BP	nucleoside diphosphate metabolic process	1	AK2,PFKP,PKM,ENO1,PGK1,GPI,GAPDH,TPI1,LDHA,ALDOA
0	85	10	GO:0009135	BP	purine nucleoside diphosphate metabolic process	2	AK2,PFKP,PKM,ENO1,PGK1,GPI,GAPDH,TPI1,LDHA,ALDOA
0	87	10	GO:0009185	BP	ribonucleoside diphosphate metabolic process	2	AK2,PFKP,PKM,ENO1,PGK1,GPI,GAPDH,TPI1,LDHA,ALDOA
0	85	10	GO:0009179	BP	purine ribonucleoside diphosphate metabolic process	3	AK2,PFKP,PKM,ENO1,PGK1,GPI,GAPDH,TPI1,LDHA,ALDOA
0	320	16	GO:0042278	BP	purine nucleoside metabolic process	1	AK2,PFKP,PKM,ENO1,PGK1,GPI,HSPA8,ATP5B,GAPDH,TPI1,LDHA,ALDOA,ATP5A1,IMPDH2,HSPA1A,ATP5O
0	317	16	GO:0046128	BP	purine ribonucleoside metabolic process	2	AK2,PFKP,PKM,ENO1,PGK1,GPI,HSPA8,ATP5B,GAPDH,TPI1,LDHA,ALDOA,ATP5A1,IMPDH2,HSPA1A,ATP5O
0	80	10	GO:0046031	BP	ADP metabolic process	3	AK2,PFKP,PKM,ENO1,PGK1,GPI,GAPDH,TPI1,LDHA,ALDOA
0	214	15	GO:0046034	BP	ATP metabolic process	3	AK2,PFKP,PKM,ENO1,PGK1,GPI,HSPA8,ATP5B,GAPDH,TPI1,LDHA,ALDOA,ATP5A1,HSPA1A,ATP5O
0	98	7	GO:0042451	BP	purine nucleoside biosynthetic process	2	AK2,PKM,ATP5B,ALDOA,ATP5A1,IMPDH2,ATP5O
0	98	7	GO:0046129	BP	purine ribonucleoside biosynthetic process	3	AK2,PKM,ATP5B,ALDOA,ATP5A1,IMPDH2,ATP5O
0	109	10	GO:0046939	BP	nucleotide phosphorylation	1	AK2,PFKP,PKM,ENO1,PGK1,GPI,GAPDH,TPI1,LDHA,ALDOA
0	92	9	GO:0006165	BP	nucleoside diphosphate phosphorylation	2	PFKP,PKM,ENO1,PGK1,GPI,GAPDH,TPI1,LDHA,ALDOA
0	72	9	GO:0006757	BP	ATP generation from ADP	3	PFKP,PKM,ENO1,PGK1,GPI,GAPDH,TPI1,LDHA,ALDOA
0	71	9	GO:0006096	BP	glycolytic process	4	PFKP,PKM,ENO1,PGK1,GPI,GAPDH,TPI1,LDHA,ALDOA
0	27	8	GO:0061615	BP	glycolytic process through fructose-6-phosphate	5	PFKP,PKM,ENO1,PGK1,GPI,GAPDH,TPI1,ALDOA
0	27	8	GO:0061620	BP	glycolytic process through glucose-6-phosphate	6	PFKP,PKM,ENO1,PGK1,GPI,GAPDH,TPI1,ALDOA
0	27	8	GO:0061621	BP	canonical glycolysis	7	PFKP,PKM,ENO1,PGK1,GPI,GAPDH,TPI1,ALDOA
0	87	8	GO:0009124	BP	nucleoside monophosphate biosynthetic process	1	AK2,PKM,CAD,ATP5B,ALDOA,ATP5A1,IMPDH2,ATP5O
0	67	7	GO:0009127	BP	purine nucleoside monophosphate biosynthetic process	2	AK2,PKM,ATP5B,ALDOA,ATP5A1,IMPDH2,ATP5O
0	80	8	GO:0009156	BP	ribonucleoside monophosphate biosynthetic process	2	AK2,PKM,CAD,ATP5B,ALDOA,ATP5A1,IMPDH2,ATP5O
0	67	7	GO:0009168	BP	purine ribonucleoside monophosphate biosynthetic process	3	AK2,PKM,ATP5B,ALDOA,ATP5A1,IMPDH2,ATP5O
0	43	5	GO:0006754	BP	ATP biosynthetic process	4	PKM,ATP5B,ALDOA,ATP5A1,ATP5O
0.05	27	3	GO:0015986	BP	ATP synthesis coupled proton transport	5	ATP5B,ATP5A1,ATP5O
0.02	19	3	GO:0042776	BP	mitochondrial ATP synthesis coupled proton transport	6	ATP5B,ATP5A1,ATP5O
0	381	15	GO:0006887	BP	exocytosis	1	VCL,HSPA5,TF,APOA1,CLU,TUBA4A,ACTN4,MYH10,ALDOA,ALB,CFL1,A2M,PPIA,FLNA,SERPINA1
0	87	14	GO:0002576	BP	platelet degranulation	2	VCL,HSPA5,TF,APOA1,CLU,TUBA4A,ACTN4,ALDOA,ALB,CFL1,A2M,PPIA,FLNA,SERPINA1
0.03	70	5	GO:0048857	BP	neural nucleus development	1	HSPA5,YWHAE,LDHA,BASP1,POTEE
0	47	5	GO:0021762	BP	substantia nigra development	2	HSPA5,YWHAE,LDHA,BASP1,POTEE
0.02	129	7	GO:0008037	BP	cell recognition	1	CCT4,TCP1,CCT6A,CCT5,CCT8,CCT3,CCT2
0	62	7	GO:0009988	BP	cell-cell recognition	2	CCT4,TCP1,CCT6A,CCT5,CCT8,CCT3,CCT2
0.02	159	8	GO:0009566	BP	fertilization	1	APOB,CCT4,TCP1,CCT6A,CCT5,CCT8,CCT3,CCT2
0.01	119	7	GO:0007338	BP	single fertilization	2	CCT4,TCP1,CCT6A,CCT5,CCT8,CCT3,CCT2
0	48	7	GO:0035036	BP	sperm-egg recognition	3	CCT4,TCP1,CCT6A,CCT5,CCT8,CCT3,CCT2
0	36	7	GO:0007339	BP	binding of sperm to zona pellucida	4	CCT4,TCP1,CCT6A,CCT5,CCT8,CCT3,CCT2
0	87	13	GO:0072376	BP	protein activation cascade	1	CLU,C3,C1QC,C1R,C1QB,A2M,C1S,IGKC,IGLC2,IGHG4,IGHG2,IGHG1,IGLC6
0	289	17	GO:0002443	BP	leukocyte mediated immunity	1	PRDX1,CLU,C3,HSPD1,C1QC,C1R,C1QB,C1S,TUBB4B,TUBB,IGKC,IGLC2,IGHG4,IGHG2,IGHG1,IGHM,IGLC6
0	221	17	GO:0002449	BP	lymphocyte mediated immunity	2	PRDX1,CLU,C3,HSPD1,C1QC,C1R,C1QB,C1S,TUBB4B,TUBB,IGKC,IGLC2,IGHG4,IGHG2,IGHG1,IGHM,IGLC6
0	262	14	GO:0002250	BP	adaptive immune response	1	CLU,C3,HSPD1,C1QC,C1R,C1QB,C1S,IGKC,IGLC2,IGHG4,IGHG2,IGHG1,IGHM,IGLC6
0	218	14	GO:0002460	BP	adaptive immune response based on somatic recombination of immune receptors built from immunoglobulin superfamily domains	2	CLU,C3,HSPD1,C1QC,C1R,C1QB,C1S,IGKC,IGLC2,IGHG4,IGHG2,IGHG1,IGHM,IGLC6
0	120	14	GO:0019724	BP	B cell mediated immunity	3	CLU,C3,HSPD1,C1QC,C1R,C1QB,C1S,IGKC,IGLC2,IGHG4,IGHG2,IGHG1,IGHM,IGLC6
0	117	14	GO:0016064	BP	immunoglobulin mediated immune response	4	CLU,C3,HSPD1,C1QC,C1R,C1QB,C1S,IGKC,IGLC2,IGHG4,IGHG2,IGHG1,IGHM,IGLC6
0	181	16	GO:0006959	BP	humoral immune response	1	GPI,CLU,C3,C1QC,C1R,C1QB,A2M,C1S,IGKC,IGLC2,IGHG4,IGHG2,IGHA1,IGHG1,IGHM,IGLC6
0	61	13	GO:0002455	BP	humoral immune response mediated by circulating immunoglobulin	2	CLU,C3,C1QC,C1R,C1QB,C1S,IGKC,IGLC2,IGHG4,IGHG2,IGHG1,IGHM,IGLC6
0	64	13	GO:0006956	BP	complement activation	1	CLU,C3,C1QC,C1R,C1QB,A2M,C1S,IGKC,IGLC2,IGHG4,IGHG2,IGHG1,IGLC6
0	46	12	GO:0006958	BP	complement activation, classical pathway	2	CLU,C3,C1QC,C1R,C1QB,C1S,IGKC,IGLC2,IGHG4,IGHG2,IGHG1,IGLC6
0	40	13	GO:0002181	BP	cytoplasmic translation	1	RPL31,RPL6,RPL22,RPL7,RPL30,RPL8,RPL26,RPL29,RPL9,RPL27A,RPL4,RPL35A,RPL17
0	365	16	GO:0001503	BP	ossification	1	HNRNPC,DDX5,ATP5B,RPS15,SYNCRIP,DHX9,CLTC,RPS11,SNRNP200,HNRNPU,DDX21,FASN,ALYREF,SND1,GNB2L1,CLIC1
0	201	16	GO:0001649	BP	osteoblast differentiation	1	HNRNPC,DDX5,ATP5B,RPS15,SYNCRIP,DHX9,CLTC,RPS11,SNRNP200,HNRNPU,DDX21,FASN,ALYREF,SND1,GNB2L1,CLIC1
0	25	4	GO:0051156	BP	glucose 6-phosphate metabolic process	1	GPI,TPI1,PGD,TKT
0.02	19	3	GO:0019682	BP	glyceraldehyde-3-phosphate metabolic process	1	TPI1,PGD,TKT
0.01	16	3	GO:0006098	BP	pentose-phosphate shunt	2	TPI1,PGD,TKT
0	483	69	GO:1901361	BP	organic cyclic compound catabolic process	1	UPF1,RPS20,THRAP3,RPL18,PABPC1,RPL31,RPS5,XRN2,RPL6,RPLP0,PABPC4,RPL3,RPS16,RPS19,RPL18A,ZC3HAV1,RPL28,RPL19,KPNB1,RPL34,RPS13,RPL24,RPS15,RPL22,RPS25,RPL21,RPL5,RPS10,RPL23,APOE,RPL27,RPS15A,RPL35,RPS6,RPS2,RPS11,RPL13A,RPL11,RPS8,RPS3A,RPL10,RPL7,RPL7A,RPS3,RPL30,RPL8,EIF4A1,RPL26,RPL29,RPL9,RPS14,RPL27A,RPL13,RPSA,RPS9,RPS7,RPL4,RPLP2,RPS17,RPL35A,RPS23,RPL14,RPL12,RPS4X,RPL23A,RPL10A,GNB2L1,R…
0	442	68	GO:0044270	BP	cellular nitrogen compound catabolic process	1	UPF1,RPS20,THRAP3,RPL18,PABPC1,RPL31,RPS5,XRN2,RPL6,RPLP0,PABPC4,RPL3,RPS16,RPS19,RPL18A,ZC3HAV1,RPL28,RPL19,KPNB1,RPL34,RPS13,RPL24,RPS15,RPL22,RPS25,RPL21,RPL5,RPS10,RPL23,RPL27,RPS15A,RPL35,RPS6,RPS2,RPS11,RPL13A,RPL11,RPS8,RPS3A,RPL10,RPL7,RPL7A,RPS3,RPL30,RPL8,EIF4A1,RPL26,RPL29,RPL9,RPS14,RPL27A,RPL13,RPSA,RPS9,RPS7,RPL4,RPLP2,RPS17,RPL35A,RPS23,RPL14,RPL12,RPS4X,RPL23A,RPL10A,GNB2L1,RPS18,…
0	442	68	GO:0046700	BP	heterocycle catabolic process	1	UPF1,RPS20,THRAP3,RPL18,PABPC1,RPL31,RPS5,XRN2,RPL6,RPLP0,PABPC4,RPL3,RPS16,RPS19,RPL18A,ZC3HAV1,RPL28,RPL19,KPNB1,RPL34,RPS13,RPL24,RPS15,RPL22,RPS25,RPL21,RPL5,RPS10,RPL23,RPL27,RPS15A,RPL35,RPS6,RPS2,RPS11,RPL13A,RPL11,RPS8,RPS3A,RPL10,RPL7,RPL7A,RPS3,RPL30,RPL8,EIF4A1,RPL26,RPL29,RPL9,RPS14,RPL27A,RPL13,RPSA,RPS9,RPS7,RPL4,RPLP2,RPS17,RPL35A,RPS23,RPL14,RPL12,RPS4X,RPL23A,RPL10A,GNB2L1,RPS18,…
0	452	68	GO:0019439	BP	aromatic compound catabolic process	1	UPF1,RPS20,THRAP3,RPL18,PABPC1,RPL31,RPS5,XRN2,RPL6,RPLP0,PABPC4,RPL3,RPS16,RPS19,RPL18A,ZC3HAV1,RPL28,RPL19,KPNB1,RPL34,RPS13,RPL24,RPS15,RPL22,RPS25,RPL21,RPL5,RPS10,RPL23,RPL27,RPS15A,RPL35,RPS6,RPS2,RPS11,RPL13A,RPL11,RPS8,RPS3A,RPL10,RPL7,RPL7A,RPS3,RPL30,RPL8,EIF4A1,RPL26,RPL29,RPL9,RPS14,RPL27A,RPL13,RPSA,RPS9,RPS7,RPL4,RPLP2,RPS17,RPL35A,RPS23,RPL14,RPL12,RPS4X,RPL23A,RPL10A,GNB2L1,RPS18,…
0	400	68	GO:0034655	BP	nucleobase-containing compound catabolic process	2	UPF1,RPS20,THRAP3,RPL18,PABPC1,RPL31,RPS5,XRN2,RPL6,RPLP0,PABPC4,RPL3,RPS16,RPS19,RPL18A,ZC3HAV1,RPL28,RPL19,KPNB1,RPL34,RPS13,RPL24,RPS15,RPL22,RPS25,RPL21,RPL5,RPS10,RPL23,RPL27,RPS15A,RPL35,RPS6,RPS2,RPS11,RPL13A,RPL11,RPS8,RPS3A,RPL10,RPL7,RPL7A,RPS3,RPL30,RPL8,EIF4A1,RPL26,RPL29,RPL9,RPS14,RPL27A,RPL13,RPSA,RPS9,RPS7,RPL4,RPLP2,RPS17,RPL35A,RPS23,RPL14,RPL12,RPS4X,RPL23A,RPL10A,GNB2L1,RPS18,…
0	235	66	GO:0006401	BP	RNA catabolic process	1	UPF1,RPS20,THRAP3,RPL18,PABPC1,RPL31,RPS5,XRN2,RPL6,RPLP0,PABPC4,RPL3,RPS16,RPS19,RPL18A,ZC3HAV1,RPL28,RPL19,RPL34,RPS13,RPL24,RPS15,RPL22,RPS25,RPL21,RPL5,RPS10,RPL23,RPL27,RPS15A,RPL35,RPS6,RPS2,RPS11,RPL13A,RPL11,RPS8,RPS3A,RPL10,RPL7,RPL7A,RPS3,RPL30,RPL8,EIF4A1,RPL26,RPL29,RPL9,RPS14,RPL27A,RPL13,RPSA,RPS9,RPS7,RPL4,RPLP2,RPS17,RPL35A,RPS23,RPL14,RPL12,RPS4X,RPL23A,RPL10A,RPS18,RPL17
0	204	64	GO:0006402	BP	mRNA catabolic process	1	UPF1,RPS20,THRAP3,RPL18,PABPC1,RPL31,RPS5,RPL6,RPLP0,RPL3,RPS16,RPS19,RPL18A,ZC3HAV1,RPL28,RPL19,RPL34,RPS13,RPL24,RPS15,RPL22,RPS25,RPL21,RPL5,RPS10,RPL23,RPL27,RPS15A,RPL35,RPS6,RPS2,RPS11,RPL13A,RPL11,RPS8,RPS3A,RPL10,RPL7,RPL7A,RPS3,RPL30,RPL8,EIF4A1,RPL26,RPL29,RPL9,RPS14,RPL27A,RPL13,RPSA,RPS9,RPS7,RPL4,RPLP2,RPS17,RPL35A,RPS23,RPL14,RPL12,RPS4X,RPL23A,RPL10A,RPS18,RPL17
0	191	63	GO:0000956	BP	nuclear-transcribed mRNA catabolic process	2	UPF1,RPS20,THRAP3,RPL18,PABPC1,RPL31,RPS5,RPL6,RPLP0,RPL3,RPS16,RPS19,RPL18A,RPL28,RPL19,RPL34,RPS13,RPL24,RPS15,RPL22,RPS25,RPL21,RPL5,RPS10,RPL23,RPL27,RPS15A,RPL35,RPS6,RPS2,RPS11,RPL13A,RPL11,RPS8,RPS3A,RPL10,RPL7,RPL7A,RPS3,RPL30,RPL8,EIF4A1,RPL26,RPL29,RPL9,RPS14,RPL27A,RPL13,RPSA,RPS9,RPS7,RPL4,RPLP2,RPS17,RPL35A,RPS23,RPL14,RPL12,RPS4X,RPL23A,RPL10A,RPS18,RPL17
0	121	61	GO:0000184	BP	nuclear-transcribed mRNA catabolic process, nonsense-mediated decay	3	UPF1,RPS20,RPL18,PABPC1,RPL31,RPS5,RPL6,RPLP0,RPL3,RPS16,RPS19,RPL18A,RPL28,RPL19,RPL34,RPS13,RPL24,RPS15,RPL22,RPS25,RPL21,RPL5,RPS10,RPL23,RPL27,RPS15A,RPL35,RPS6,RPS2,RPS11,RPL13A,RPL11,RPS8,RPS3A,RPL10,RPL7,RPL7A,RPS3,RPL30,RPL8,RPL26,RPL29,RPL9,RPS14,RPL27A,RPL13,RPSA,RPS9,RPS7,RPL4,RPLP2,RPS17,RPL35A,RPS23,RPL14,RPL12,RPS4X,RPL23A,RPL10A,RPS18,RPL17
0.02	96	6	GO:0097194	BP	execution phase of apoptosis	1	VIM,DSP,KPNB1,LMNA,PLEC,SPTAN1
0	71	6	GO:0006921	BP	cellular component disassembly involved in execution phase of apoptosis	1	VIM,DSP,KPNB1,LMNA,PLEC,SPTAN1
0.04	76	5	GO:0031100	BP	organ regeneration	1	PKM,CAD,NCL,APOA1,EIF4A1
0.02	94	6	GO:0071166	BP	ribonucleoprotein complex localization	1	UPF1,RPS15,RAN,EIF5A,RPSA,ALYREF
0	195	12	GO:0015931	BP	nucleobase-containing compound transport	1	UPF1,C14ORF166,FMR1,HNRNPA2B1,RAN,EIF5A,HNRNPA1,IGF2BP3,G3BP2,IGF2BP1,RPSA,ALYREF
0	159	12	GO:0050657	BP	nucleic acid transport	2	UPF1,C14ORF166,FMR1,HNRNPA2B1,RAN,EIF5A,HNRNPA1,IGF2BP3,G3BP2,IGF2BP1,RPSA,ALYREF
0	169	12	GO:0006403	BP	RNA localization	1	UPF1,C14ORF166,FMR1,HNRNPA2B1,RAN,EIF5A,HNRNPA1,IGF2BP3,G3BP2,IGF2BP1,RPSA,ALYREF
0	159	12	GO:0051236	BP	establishment of RNA localization	2	UPF1,C14ORF166,FMR1,HNRNPA2B1,RAN,EIF5A,HNRNPA1,IGF2BP3,G3BP2,IGF2BP1,RPSA,ALYREF
0	159	12	GO:0050658	BP	RNA transport	3	UPF1,C14ORF166,FMR1,HNRNPA2B1,RAN,EIF5A,HNRNPA1,IGF2BP3,G3BP2,IGF2BP1,RPSA,ALYREF
0.01	133	8	GO:0051028	BP	mRNA transport	4	UPF1,FMR1,EIF5A,HNRNPA1,IGF2BP3,G3BP2,IGF2BP1,ALYREF
0	416	19	GO:0051169	BP	nuclear transport	1	UPF1,HSP90AB1,KPNB1,HSPA9,RPS15,PRDX1,RPL23,RAN,EIF5A,HNRNPA1,G3BP2,PARP1,LMNA,PDIA3,RPSA,CALR,NPM1,ALYREF,FLNA
0	411	19	GO:0006913	BP	nucleocytoplasmic transport	2	UPF1,HSP90AB1,KPNB1,HSPA9,RPS15,PRDX1,RPL23,RAN,EIF5A,HNRNPA1,G3BP2,PARP1,LMNA,PDIA3,RPSA,CALR,NPM1,ALYREF,FLNA
0.01	252	11	GO:0051170	BP	nuclear import	3	HSP90AB1,KPNB1,PRDX1,RPL23,RAN,HNRNPA1,G3BP2,PARP1,LMNA,PDIA3,FLNA
0.03	248	10	GO:1902593	BP	single-organism nuclear import	4	HSP90AB1,KPNB1,PRDX1,RPL23,RAN,G3BP2,PARP1,LMNA,PDIA3,FLNA
0	152	9	GO:0051168	BP	nuclear export	3	UPF1,HSPA9,RPS15,RAN,EIF5A,HNRNPA1,RPSA,CALR,ALYREF
0.02	92	6	GO:0071426	BP	ribonucleoprotein complex export from nucleus	4	UPF1,RPS15,RAN,EIF5A,RPSA,ALYREF
0	12	3	GO:0071428	BP	rRNA-containing ribonucleoprotein complex export from nucleus	5	RPS15,RAN,RPSA
0.02	93	6	GO:0006405	BP	RNA export from nucleus	4	UPF1,RAN,EIF5A,HNRNPA1,RPSA,ALYREF
0.02	310	12	GO:0034504	BP	protein localization to nucleus	1	HSP90AB1,KPNB1,PRDX1,RPL23,RAN,G3BP2,RPL11,PARP1,LMNA,PDIA3,CALR,FLNA
0.03	248	10	GO:0044744	BP	protein targeting to nucleus	2	HSP90AB1,KPNB1,PRDX1,RPL23,RAN,G3BP2,PARP1,LMNA,PDIA3,FLNA
0	288	13	GO:0017038	BP	protein import	1	HSP90AA1,HSP90AB1,KPNB1,PRDX1,CLU,RPL23,APOE,RAN,G3BP2,PARP1,LMNA,PDIA3,FLNA
0.03	248	10	GO:0006606	BP	protein import into nucleus	2	HSP90AB1,KPNB1,PRDX1,RPL23,RAN,G3BP2,PARP1,LMNA,PDIA3,FLNA
0	42	9	GO:1901998	BP	toxin transport	1	HSPA5,DNAJA1,CCT4,TCP1,CCT6A,CCT5,CCT8,CCT3,CCT2
0	462	18	GO:0006281	BP	DNA repair	1	UPF1,XRCC5,DDX1,CDC5L,PRPF19,SFPQ,RPA1,PARP1,NONO,RPS3,UBC,VCP,RUVBL1,NPM1,RUVBL2,XRCC6,RBM14,PRKDC
0.01	30	4	GO:0000726	BP	non-recombinational repair	2	XRCC5,PRPF19,XRCC6,PRKDC
0	161	9	GO:0006302	BP	double-strand break repair	2	XRCC5,DDX1,PRPF19,SFPQ,RPA1,PARP1,VCP,XRCC6,PRKDC
0	24	4	GO:0006303	BP	double-strand break repair via nonhomologous end joining	3	XRCC5,PRPF19,XRCC6,PRKDC
0.01	14	3	GO:0032799	BP	low-density lipoprotein receptor particle metabolic process	1	APOE,HNRNPK,ANXA2
0	172	16	GO:0035966	BP	response to topologically incorrect protein	1	HSPA5,HSP90AA1,DNAJA1,HSP90AB1,HSPB1,HSPA8,CLU,EIF2S1,PDIA6,HSPD1,SERPINH1,LMNA,VCP,HSP90B1,CALR,GNB2L1
0	162	15	GO:0006986	BP	response to unfolded protein	2	HSPA5,HSP90AA1,DNAJA1,HSP90AB1,HSPB1,HSPA8,EIF2S1,PDIA6,HSPD1,SERPINH1,LMNA,VCP,HSP90B1,CALR,GNB2L1
0.01	14	3	GO:0051788	BP	response to misfolded protein	2	CLU,HSPD1,VCP
0.03	247	10	GO:0034976	BP	response to endoplasmic reticulum stress	1	HSPA5,EIF2S1,PDIA6,LMNA,VCP,HSP90B1,PDIA3,CALR,P4HB,GNB2L1
0.01	132	8	GO:0035967	BP	cellular response to topologically incorrect protein	1	HSPA5,EIF2S1,PDIA6,LMNA,VCP,HSP90B1,CALR,GNB2L1
0	124	8	GO:0034620	BP	cellular response to unfolded protein	2	HSPA5,EIF2S1,PDIA6,LMNA,VCP,HSP90B1,CALR,GNB2L1
0	121	8	GO:0030968	BP	endoplasmic reticulum unfolded protein response	3	HSPA5,EIF2S1,PDIA6,LMNA,VCP,HSP90B1,CALR,GNB2L1
0	42	5	GO:0006984	BP	ER-nucleus signaling pathway	1	HSPA5,EIF2S1,LMNA,HSP90B1,CALR
0	10	3	GO:0036500	BP	ATF6-mediated unfolded protein response	2	HSPA5,HSP90B1,CALR
0	123	10	GO:0032606	BP	type I interferon production	1	XRCC5,ZC3HAV1,TRIM21,DHX9,HSPD1,UBC,XRCC6,PCBP2,DDX3X,PRKDC
0	121	10	GO:0032479	BP	regulation of type I interferon production	1	XRCC5,ZC3HAV1,TRIM21,DHX9,HSPD1,UBC,XRCC6,PCBP2,DDX3X,PRKDC
0.01	379	14	GO:0001819	BP	positive regulation of cytokine production	1	XRCC5,ZC3HAV1,HSPB1,NCL,CLU,C3,TRIM21,DHX9,HSPD1,UBC,XRCC6,HSPA1A,DDX3X,PRKDC
0	86	9	GO:0032481	BP	positive regulation of type I interferon production	2	XRCC5,ZC3HAV1,TRIM21,DHX9,HSPD1,UBC,XRCC6,DDX3X,PRKDC
0.01	475	16	GO:0009896	BP	positive regulation of catabolic process	1	PFKP,PABPC1,EZR,ZC3HAV1,APOA1,CLU,APOE,EIF2S1,RDX,PSMB6,MSN,UBC,LARP1,ANXA5,VCP,GNB2L1
0	420	16	GO:0031331	BP	positive regulation of cellular catabolic process	1	PFKP,PABPC1,EZR,ZC3HAV1,APOA1,CLU,APOE,EIF2S1,RDX,PSMB6,MSN,UBC,LARP1,ANXA5,VCP,GNB2L1
0.01	177	9	GO:1903364	BP	positive regulation of cellular protein catabolic process	1	EZR,CLU,APOE,RDX,PSMB6,MSN,UBC,VCP,GNB2L1
0.01	215	10	GO:0009266	BP	response to temperature stimulus	1	HSP90AA1,DNAJA1,HSP90AB1,YWHAE,HSPA8,RPA1,DHX9,HSPD1,VCP,HSPA1A
0	154	10	GO:0009408	BP	response to heat	1	HSP90AA1,DNAJA1,HSP90AB1,YWHAE,HSPA8,RPA1,DHX9,HSPD1,VCP,HSPA1A
0	105	8	GO:0034605	BP	cellular response to heat	1	HSP90AA1,HSP90AB1,YWHAE,HSPA8,RPA1,DHX9,VCP,HSPA1A
0.03	70	5	GO:1900034	BP	regulation of cellular response to heat	1	HSP90AA1,HSP90AB1,YWHAE,HSPA8,RPA1
0	11	3	GO:0019042	BP	viral latency	1	XRCC5,PPIA,XRCC6
0	10	3	GO:0019043	BP	establishment of viral latency	2	XRCC5,PPIA,XRCC6
0	8	3	GO:0075713	BP	establishment of integrated proviral latency	3	XRCC5,PPIA,XRCC6
0.01	496	17	GO:0044770	BP	cell cycle phase transition	1	HSP90AA1,CDC5L,YWHAE,PRPF19,RPL24,TUBA4A,RPA1,RPS6,PSMB6,UBC,MCM7,TUBA1A,YWHAG,TUBB4B,TUBB,DDX3X,PRKDC
0.03	476	15	GO:0044772	BP	mitotic cell cycle phase transition	1	HSP90AA1,YWHAE,RPL24,TUBA4A,RPA1,RPS6,PSMB6,UBC,MCM7,TUBA1A,YWHAG,TUBB4B,TUBB,DDX3X,PRKDC
0.05	190	8	GO:0000086	BP	G2/M transition of mitotic cell cycle	2	HSP90AA1,YWHAE,TUBA4A,UBC,TUBA1A,YWHAG,TUBB4B,TUBB
0.01	112	7	GO:0030048	BP	actin filament-based movement	1	VIM,MYL6,DSP,MYH9,ACTN4,MYH10,TPM3
0.02	18	3	GO:0009299	BP	mRNA transcription	1	EEF1D,DDX5,FLNA
0.04	26	3	GO:0030866	BP	cortical actin cytoskeleton organization	1	EZR,RACGAP1,CALR
0.03	73	5	GO:0043331	BP	response to dsRNA	1	DDX1,ZC3HAV1,DDX21,SLC3A2,NPM1
0.03	47	4	GO:0043330	BP	response to exogenous dsRNA	2	DDX1,ZC3HAV1,DDX21,SLC3A2
0.04	25	3	GO:0006541	BP	glutamine metabolic process	1	CPS1,CAD,PHGDH
0.01	249	11	GO:0006310	BP	DNA recombination	1	XRCC5,SFPQ,RPA1,HSPD1,NONO,RUVBL1,RUVBL2,ALYREF,XRCC6,RBM14,PRKDC
0.03	23	3	GO:0042744	BP	hydrogen peroxide catabolic process	1	PRDX1,PRDX6,PRDX3
0	125	8	GO:0018196	BP	peptidyl-asparagine modification	1	GANAB,CANX,PRKCSH,RPN1,VCP,PDIA3,CALR,DDOST
0.01	136	8	GO:0006487	BP	protein N-linked glycosylation	1	GANAB,CANX,PRKCSH,RPN1,VCP,PDIA3,CALR,DDOST
0	124	8	GO:0018279	BP	protein N-linked glycosylation via asparagine	2	GANAB,CANX,PRKCSH,RPN1,VCP,PDIA3,CALR,DDOST
0.04	309	11	GO:0006352	BP	DNA-templated transcription, initiation	1	BCLAF1,THRAP3,GPI,YWHAE,PRDX1,PARP1,UBC,YWHAZ,YWHAB,YWHAG,GTF2I
0.04	267	10	GO:0006367	BP	transcription initiation from RNA polymerase II promoter	1	THRAP3,GPI,YWHAE,PRDX1,PARP1,UBC,YWHAZ,YWHAB,YWHAG,GTF2I
0	210	61	GO:0044033	BP	multi-organism metabolic process	1	RPS20,RPL18,RPL31,RPS5,RPL6,RPLP0,RPL3,RPS16,RPS19,RPL18A,RPL28,RPL19,RPL34,RPS13,RPL24,RPS15,RPL22,RPS25,RPL21,RPL5,RPS10,RPL23,RPL27,TRIM21,RPS15A,RPL35,RPS6,RPS2,RPS11,RPL13A,RPL11,RPS8,RPS3A,RPL10,RPL7,RPL7A,RPS3,UBC,RPL30,RPL8,RPL26,RPL29,RPL9,RPS14,RPL27A,RPL13,RPSA,RPS9,RPS7,RPL4,RPLP2,RPS17,RPL35A,RPS23,RPL14,RPL12,RPS4X,RPL23A,RPL10A,RPS18,RPL17
0	38	5	GO:1902579	BP	multi-organism localization	1	KPNB1,TCP1,RAN,UBC,ALYREF
0	38	5	GO:0044766	BP	multi-organism transport	2	KPNB1,TCP1,RAN,UBC,ALYREF
0.01	34	4	GO:1902583	BP	multi-organism intracellular transport	1	KPNB1,RAN,UBC,ALYREF
0.03	215	9	GO:0043903	BP	regulation of symbiosis, encompassing mutualism through parasitism	1	ZC3HAV1,DDX5,ILF3,APOE,TRIM21,PPIB,P4HB,PPIA,DDX3X
0.01	37	4	GO:0046794	BP	transport of virus	1	KPNB1,RAN,UBC,ALYREF
0	400	75	GO:0019058	BP	viral life cycle	1	RPS20,RPL18,RPL31,RPS5,RPL6,RPLP0,HSP90AB1,RPL3,RPS16,RPS19,RPL18A,ZC3HAV1,RPL28,RPL19,KPNB1,DDX5,RPL34,RPS13,RPL24,RPS15,RPL22,RPS25,RPL21,RPL5,RPS10,RPL23,ILF3,APOE,RPL27,TRIM21,RAN,RPS15A,RPL35,RPS6,RPS2,RPS11,RPL13A,RPL11,RPS8,RPS3A,RPL10,RPL7,RPL7A,RPS3,UBC,RPL30,RPL8,RPL26,RPL29,RPL9,RPS14,VCP,RPL27A,PPIB,RPL13,RPSA,RPS9,RPS7,RPL4,RPLP2,RPS17,RPL35A,ALYREF,P4HB,RPS23,RPL14,PPIA,RPL12,RPS4X,…
0	200	61	GO:0019080	BP	viral gene expression	2	RPS20,RPL18,RPL31,RPS5,RPL6,RPLP0,RPL3,RPS16,RPS19,RPL18A,RPL28,RPL19,RPL34,RPS13,RPL24,RPS15,RPL22,RPS25,RPL21,RPL5,RPS10,RPL23,RPL27,TRIM21,RPS15A,RPL35,RPS6,RPS2,RPS11,RPL13A,RPL11,RPS8,RPS3A,RPL10,RPL7,RPL7A,RPS3,UBC,RPL30,RPL8,RPL26,RPL29,RPL9,RPS14,RPL27A,RPL13,RPSA,RPS9,RPS7,RPL4,RPLP2,RPS17,RPL35A,RPS23,RPL14,RPL12,RPS4X,RPL23A,RPL10A,RPS18,RPL17
0	190	60	GO:0019083	BP	viral transcription	3	RPS20,RPL18,RPL31,RPS5,RPL6,RPLP0,RPL3,RPS16,RPS19,RPL18A,RPL28,RPL19,RPL34,RPS13,RPL24,RPS15,RPL22,RPS25,RPL21,RPL5,RPS10,RPL23,RPL27,TRIM21,RPS15A,RPL35,RPS6,RPS2,RPS11,RPL13A,RPL11,RPS8,RPS3A,RPL10,RPL7,RPL7A,RPS3,RPL30,RPL8,RPL26,RPL29,RPL9,RPS14,RPL27A,RPL13,RPSA,RPS9,RPS7,RPL4,RPLP2,RPS17,RPL35A,RPS23,RPL14,RPL12,RPS4X,RPL23A,RPL10A,RPS18,RPL17
0.01	34	4	GO:0075733	BP	intracellular transport of virus	2	KPNB1,RAN,UBC,ALYREF
0	89	7	GO:0019079	BP	viral genome replication	1	ZC3HAV1,DDX5,ILF3,VCP,PPIB,PPIA,DDX3X
0.01	189	9	GO:0050792	BP	regulation of viral process	1	ZC3HAV1,DDX5,ILF3,APOE,TRIM21,PPIB,P4HB,PPIA,DDX3X
0.03	177	8	GO:1903900	BP	regulation of viral life cycle	2	ZC3HAV1,DDX5,ILF3,TRIM21,PPIB,P4HB,PPIA,DDX3X
0	69	6	GO:0045069	BP	regulation of viral genome replication	3	ZC3HAV1,DDX5,ILF3,PPIB,PPIA,DDX3X
0.05	27	3	GO:0045070	BP	positive regulation of viral genome replication	4	PPIB,PPIA,DDX3X
0.03	103	6	GO:0048524	BP	positive regulation of viral process	1	APOE,TRIM21,PPIB,P4HB,PPIA,DDX3X
0	251	20	GO:0030168	BP	platelet activation	1	VCL,HSPA5,TF,MYH9,MYL12A,HSPB1,APOA1,CLU,TUBA4A,APOE,ACTN4,ALDOA,ALB,YWHAZ,CFL1,A2M,PPIA,FLNA,SERPINA1,CLIC1
0	53	6	GO:0070527	BP	platelet aggregation	1	VCL,MYH9,MYL12A,HSPB1,FLNA,CLIC1
0.04	25	3	GO:0034367	BP	macromolecular complex remodeling	1	APOB,APOA1,APOE
0.04	25	3	GO:0034368	BP	protein-lipid complex remodeling	1	APOB,APOA1,APOE
0.04	25	3	GO:0034369	BP	plasma lipoprotein particle remodeling	1	APOB,APOA1,APOE
0.03	23	3	GO:0065005	BP	protein-lipid complex assembly	1	APOB,APOA1,APOE
0.02	20	3	GO:0034377	BP	plasma lipoprotein particle assembly	2	APOB,APOA1,APOE
0	40	9	GO:0009295	CC	nucleoid	1	CPS1,SSBP1,ATP5B,HSPA9,DHX30,TUFM,SHMT2,ATAD3A,VDAC1
0.02	361	13	GO:0005759	CC	mitochondrial matrix	1	CPS1,SSBP1,ATP5B,HSPA9,DHX30,HSPD1,MDH2,ATP5A1,PRDX3,TUFM,SHMT2,ATAD3A,VDAC1
0	40	9	GO:0042645	CC	mitochondrial nucleoid	2	CPS1,SSBP1,ATP5B,HSPA9,DHX30,TUFM,SHMT2,ATAD3A,VDAC1
0.01	338	13	GO:0031252	CC	cell leading edge	1	VIM,HSP90AA1,EZR,MYH9,MYH10,RDX,IQGAP1,RPS3,EEF1A1,IGF2BP1,ARF4,CFL1,ANXA2
0	154	10	GO:0001726	CC	ruffle	1	HSP90AA1,EZR,MYH9,RDX,IQGAP1,RPS3,EEF1A1,ARF4,CFL1,ANXA2
0	72	6	GO:0032587	CC	ruffle membrane	2	HSP90AA1,EZR,RPS3,EEF1A1,ARF4,CFL1
0.05	51	4	GO:0014704	CC	intercalated disc	1	VCL,DSP,ANXA5,SPTAN1
0	11	3	GO:0005916	CC	fascia adherens	2	VCL,DSP,SPTAN1
0	443	21	GO:0044297	CC	cell body	1	APOB,CAD,FUS,EZR,RPL28,CCT4,TCP1,CANX,APOE,MYH10,RPS6,CCT6A,CCT5,CCT8,CCT3,CCT2,PURA,TUBB,FLNA,GNB2L1,GTF2I
0.04	112	6	GO:0044309	CC	neuron spine	1	FUS,FXR1,CANX,MYH10,IGF2BP1,ARF4
0	423	16	GO:0030425	CC	dendrite	1	FUS,FMR1,RPL28,FXR1,CLU,CANX,FXR2,APOE,MYH10,CAPRIN1,RPS6,IGF2BP1,ARF4,PURA,FLNA,GNB2L1
0.04	110	6	GO:0043197	CC	dendritic spine	2	FUS,FXR1,CANX,MYH10,IGF2BP1,ARF4
0.04	25	3	GO:0000784	CC	nuclear chromosome, telomeric region	1	XRCC5,PURA,XRCC6
0.03	22	3	GO:0045259	CC	proton-transporting ATP synthase complex	1	ATP5B,ATP5A1,ATP5O
0.02	21	3	GO:0005753	CC	mitochondrial proton-transporting ATP synthase complex	2	ATP5B,ATP5A1,ATP5O
0	83	13	GO:0031983	CC	vesicle lumen	1	HSP90AA1,APOB,TF,APOA1,CLU,APOE,ACTN4,ALDOA,ALB,HSP90B1,A2M,CALR,SERPINA1
0.05	228	9	GO:0030139	CC	endocytic vesicle	1	HSP90AA1,APOB,TF,APOA1,APOE,CLTC,UBC,HSP90B1,CALR
0	308	14	GO:0030141	CC	secretory granule	1	TF,APOA1,TCP1,CLU,ACTN4,HSPD1,CCT6A,ALDOA,RACGAP1,ALB,BSG,A2M,CALR,SERPINA1
0	62	6	GO:0031091	CC	platelet alpha granule	2	CLU,ACTN4,ALDOA,ALB,A2M,SERPINA1
0	82	13	GO:0060205	CC	cytoplasmic membrane-bounded vesicle lumen	1	HSP90AA1,APOB,TF,APOA1,CLU,APOE,ACTN4,ALDOA,ALB,HSP90B1,A2M,CALR,SERPINA1
0	17	6	GO:0071682	CC	endocytic vesicle lumen	2	HSP90AA1,APOB,APOA1,APOE,HSP90B1,CALR
0	64	8	GO:0034774	CC	secretory granule lumen	2	TF,APOA1,CLU,ACTN4,ALDOA,ALB,A2M,SERPINA1
0	48	6	GO:0031093	CC	platelet alpha granule lumen	3	CLU,ACTN4,ALDOA,ALB,A2M,SERPINA1
0	45	5	GO:0030532	CC	small nuclear ribonucleoprotein complex	1	SNRPD2,SNRNP200,PRPF8,SF3B3,LUC7L2
0.01	36	4	GO:0097525	CC	spliceosomal snRNP complex	2	SNRPD2,SNRNP200,PRPF8,LUC7L2
0	35	6	GO:0005790	CC	smooth endoplasmic reticulum	1	HSPA5,PRDX4,CANX,PPIB,PDIA3,CALR
0	12	3	GO:0031254	CC	cell trailing edge	1	EZR,MYH9,MSN
0	12	3	GO:0001931	CC	uropod	2	EZR,MYH9,MSN
0	105	24	GO:0048770	CC	pigment granule	1	HSPA5,HSP90AA1,GANAB,HSP90AB1,YWHAE,HSPA8,CCT4,PRDX1,CANX,RAN,CLTC,PDIA6,RPN1,YWHAZ,HSP90B1,PPIB,YWHAB,PDIA3,SLC3A2,FASN,BSG,ANXA2,P4HB,SND1
0	105	24	GO:0042470	CC	melanosome	2	HSPA5,HSP90AA1,GANAB,HSP90AB1,YWHAE,HSPA8,CCT4,PRDX1,CANX,RAN,CLTC,PDIA6,RPN1,YWHAZ,HSP90B1,PPIB,YWHAB,PDIA3,SLC3A2,FASN,BSG,ANXA2,P4HB,SND1
0	12	5	GO:0034663	CC	endoplasmic reticulum chaperone complex	1	HSPA5,PDIA6,HSP90B1,PPIB,P4HB
0.02	41	4	GO:0032994	CC	protein-lipid complex	1	APOB,APOA1,CLU,APOE
0.02	39	4	GO:1990777	CC	lipoprotein particle	2	APOB,APOA1,CLU,APOE
0.02	39	4	GO:0034358	CC	plasma lipoprotein particle	3	APOB,APOA1,CLU,APOE
0.02	21	3	GO:0034385	CC	triglyceride-rich lipoprotein particle	4	APOB,APOA1,APOE
0.02	21	3	GO:0034361	CC	very-low-density lipoprotein particle	5	APOB,APOA1,APOE
0.01	14	3	GO:0042627	CC	chylomicron	4	APOB,APOA1,APOE
0.05	27	3	GO:0034364	CC	high-density lipoprotein particle	4	APOA1,CLU,APOE
0	114	9	GO:0034399	CC	nuclear periphery	1	CAD,HNRNPM,SFPQ,NONO,LMNA,CFL1,RUVBL1,RUVBL2,MATR3
0	97	9	GO:0016363	CC	nuclear matrix	2	CAD,HNRNPM,SFPQ,NONO,LMNA,CFL1,RUVBL1,RUVBL2,MATR3
0	219	11	GO:0043292	CC	contractile fiber	1	VCL,ENO1,MYL12A,HSPB1,FXR1,ACTN4,TPM3,ALDOA,ANXA5,PLEC,SPTAN1
0	200	11	GO:0044449	CC	contractile fiber part	2	VCL,ENO1,MYL12A,HSPB1,FXR1,ACTN4,TPM3,ALDOA,ANXA5,PLEC,SPTAN1
0	207	11	GO:0030016	CC	myofibril	2	VCL,ENO1,MYL12A,HSPB1,FXR1,ACTN4,TPM3,ALDOA,ANXA5,PLEC,SPTAN1
0.04	182	8	GO:0030017	CC	sarcomere	3	ENO1,MYL12A,HSPB1,ACTN4,TPM3,ALDOA,ANXA5,SPTAN1
0.02	20	3	GO:0043034	CC	costamere	3	VCL,FXR1,PLEC
0	96	9	GO:0005903	CC	brush border	1	VCL,EZR,MYL6,HSP90AB1,MYH9,MYH10,TPM3,PLEC,CLIC1
0	170	32	GO:0043209	CC	myelin sheath	1	HSPA5,PKM,HSP90AA1,PHGDH,EZR,HSPA8,ATP5B,LDHB,HSPA9,PRDX1,TCP1,CANX,RDX,CLTC,HSPD1,MDH2,MSN,CCT5,ATP5A1,EEF1A1,CCT3,ALB,TKT,VCP,PRDX3,CCT2,PDIA3,TUBA1A,YWHAG,ANXA2,TUBB4B,VDAC1
0	7	3	GO:0070419	CC	nonhomologous end joining complex	1	XRCC5,XRCC6,PRKDC
0	195	13	GO:0005788	CC	endoplasmic reticulum lumen	1	HSPA5,APOB,GANAB,APOA1,CANX,PRKCSH,PDIA6,SERPINH1,HSP90B1,PPIB,PDIA3,CALR,P4HB
0	133	27	GO:0035770	CC	ribonucleoprotein granule	1	UPF1,NSUN2,YBX1,PABPC1,DDX1,RPL6,RPLP0,PABPC4,FMR1,RPL28,FXR1,NCL,TRIM21,EIF2S1,CAPRIN1,DHX9,RPS6,IQGAP1,G3BP1,HNRNPU,MOV10,IGF2BP1,TUBA1A,ATXN2L,TUBB,RPS4X,DDX3X
0	131	26	GO:0036464	CC	cytoplasmic ribonucleoprotein granule	2	UPF1,NSUN2,YBX1,PABPC1,DDX1,RPL6,RPLP0,PABPC4,FMR1,RPL28,NCL,TRIM21,EIF2S1,CAPRIN1,DHX9,RPS6,IQGAP1,G3BP1,HNRNPU,MOV10,IGF2BP1,TUBA1A,ATXN2L,TUBB,RPS4X,DDX3X
0	32	11	GO:0010494	CC	cytoplasmic stress granule	3	YBX1,PABPC1,DDX1,PABPC4,FMR1,EIF2S1,CAPRIN1,G3BP1,IGF2BP1,ATXN2L,DDX3X
0	4	3	GO:0000974	CC	Prp19 complex	1	CDC5L,HSPA8,PRPF19
0	4	4	GO:0097452	CC	GAIT complex	1	GAPDH,SYNCRIP,EPRS,RPL13A
0	11	7	GO:0002199	CC	zona pellucida receptor complex	1	CCT4,TCP1,CCT6A,CCT5,CCT8,CCT3,CCT2
0	357	15	GO:0005874	CC	microtubule	1	CCT4,TCP1,TUBA4A,TUBB2A,IQGAP1,CCT6A,CCT5,CCT8,RACGAP1,CCT3,CCT2,TUBA1A,TUBB6,TUBB4B,TUBB
0.03	45	4	GO:0032153	CC	cell division site	1	MYH9,MYH10,RDX,RACGAP1
0.02	42	4	GO:0097610	CC	cell surface furrow	1	MYH9,MYH10,RDX,RACGAP1
0.03	45	4	GO:0032155	CC	cell division site part	1	MYH9,MYH10,RDX,RACGAP1
0.02	42	4	GO:0032154	CC	cleavage furrow	2	MYH9,MYH10,RDX,RACGAP1
0	130	25	GO:0072562	CC	blood microparticle	1	TF,HSPA8,APOA1,CLU,C3,APOE,MSN,C1QC,C1R,ALB,ANXA5,YWHAZ,C1QB,A2M,C1S,POTEE,HSPA1A,IGKC,IGLC2,IGHG4,IGHG2,IGHA1,IGHG1,IGHM,CLIC1
0	6	5	GO:0070937	CC	CRD-mediated mRNA stability complex	1	YBX1,SYNCRIP,DHX9,HNRNPU,IGF2BP1
0	123	8	GO:0030496	CC	midbody	1	HSPA5,RAN,MYH10,IQGAP1,RACGAP1,HSP90B1,ANXA2,GNB2L1
0	64	6	GO:0016234	CC	inclusion body	1	XRN2,HSP90AB1,CLU,CCT8,EEF2,HSPA1A
0.01	16	3	GO:0019012	CC	virion	1	HNRNPC,SYNCRIP,SNRNP200
0.01	16	3	GO:0044423	CC	virion part	2	HNRNPC,SYNCRIP,SNRNP200
0	12	3	GO:0019028	CC	viral capsid	3	HNRNPC,SYNCRIP,SNRNP200
0	10	3	GO:0019013	CC	viral nucleocapsid	3	HNRNPC,SYNCRIP,SNRNP200
0	16	4	GO:0070993	CC	translation preinitiation complex	1	EIF3B,EIF2S1,EIF3F,EIF3C
0	15	4	GO:0033290	CC	eukaryotic 48S preinitiation complex	2	EIF3B,EIF2S1,EIF3F,EIF3C
0.01	15	3	GO:0016282	CC	eukaryotic 43S preinitiation complex	2	EIF3B,EIF3F,EIF3C
0	159	23	GO:0005681	CC	spliceosomal complex	1	UPF1,YBX1,PABPC1,HNRNPC,CDC5L,HNRNPM,DDX5,EFTUD2,DHX15,HSPA8,PRPF19,HNRNPA2B1,SNRPD2,SYNCRIP,HNRNPA1,SNRNP200,HNRNPU,HNRNPK,HNRNPH1,HNRNPF,PRPF8,ALYREF,SF3B3
0	83	19	GO:0071013	CC	catalytic step 2 spliceosome	2	PABPC1,HNRNPC,CDC5L,HNRNPM,DDX5,EFTUD2,PRPF19,HNRNPA2B1,SNRPD2,SYNCRIP,HNRNPA1,SNRNP200,HNRNPU,HNRNPK,HNRNPH1,HNRNPF,PRPF8,ALYREF,SF3B3
0	24	4	GO:0005689	CC	U12-type spliceosomal complex	2	YBX1,DHX15,SNRPD2,SF3B3
0.03	22	3	GO:0016460	CC	myosin II complex	1	MYH9,MYL12A,MYH10
0	331	15	GO:0016604	CC	nuclear body	1	DDX1,CDC5L,HNRNPM,EFTUD2,PRPF19,SFPQ,RPA1,NONO,LMNA,ATXN2L,PRPF8,BASP1,ALYREF,DDX3X,LUC7L2
0	6	3	GO:0042382	CC	paraspeckles	2	HNRNPM,SFPQ,NONO
0	186	11	GO:0016607	CC	nuclear speck	2	CDC5L,EFTUD2,PRPF19,NONO,LMNA,ATXN2L,PRPF8,BASP1,ALYREF,DDX3X,LUC7L2
0	189	68	GO:0044445	CC	cytosolic part	1	RPS20,RPL18,RPL31,ENO1,RPS5,RPL6,RPLP0,RPL3,RPS16,RPS19,RPL18A,RPL28,RPL19,RPL34,RPS13,RPL24,RPS15,CCT4,RPL22,RPS25,TCP1,RPL21,RPL5,RPS10,RPL23,FXR2,RPL27,RPS15A,RPL35,RPS6,RPS2,RPS11,RPL13A,RPL11,RPS8,RPS3A,CCT6A,RPL10,RPL7,RPL7A,RPS3,CCT5,CCT8,RPL30,RPL8,RPL26,RPL29,CCT3,RPL9,RPS14,CCT2,RPL27A,RPL13,RPSA,RPS9,RPS7,RPL4,RPLP2,RPS17,RPL35A,RPS23,RPL14,RPL12,RPS4X,RPL23A,RPL10A,RPS18,RPL17
0	9	7	GO:0005832	CC	chaperonin-containing T-complex	1	CCT4,TCP1,CCT6A,CCT5,CCT8,CCT3,CCT2
0	232	64	GO:0005840	CC	ribosome	1	RPS20,RPL18,RPL31,RPS5,RPL6,RPLP0,RPL3,RPS16,RPS19,RPL18A,RPL28,NUFIP2,RPL19,RPL34,RPS13,RPL24,RPS15,RPL22,RPS25,RPL21,RPL5,RPS10,RPL23,CANX,FXR2,RPL27,EIF2S1,RPS15A,RPL35,RPS6,RPS2,RPS11,RPL13A,RPL11,RPS8,RPS3A,RPL10,RPL7,RPL7A,RPS3,RPL30,RPL8,RPL26,RPL29,RPL9,RPS14,RPL27A,RPL13,RPSA,RPS9,RPS7,RPL4,RPLP2,RPS17,RPL35A,RPS23,RPL14,RPL12,RPS4X,RPL23A,RPL10A,GNB2L1,RPS18,RPL17
0	159	61	GO:0044391	CC	ribosomal subunit	2	RPS20,RPL18,RPL31,RPS5,RPL6,RPLP0,RPL3,RPS16,RPS19,RPL18A,RPL28,RPL19,RPL34,RPS13,RPL24,RPS15,RPL22,RPS25,RPL21,RPL5,RPS10,RPL23,FXR2,RPL27,RPS15A,RPL35,RPS6,RPS2,RPS11,RPL13A,RPL11,RPS8,RPS3A,RPL10,RPL7,RPL7A,RPS3,RPL30,RPL8,RPL26,RPL29,RPL9,RPS14,RPL27A,RPL13,RPSA,RPS9,RPS7,RPL4,RPLP2,RPS17,RPL35A,RPS23,RPL14,RPL12,RPS4X,RPL23A,RPL10A,GNB2L1,RPS18,RPL17
0	94	37	GO:0015934	CC	large ribosomal subunit	3	RPL18,RPL31,RPL6,RPLP0,RPL3,RPL18A,RPL28,RPL19,RPL34,RPL24,RPL22,RPL21,RPL5,RPL23,FXR2,RPL27,RPL35,RPL13A,RPL11,RPL10,RPL7,RPL7A,RPL30,RPL8,RPL26,RPL29,RPL9,RPL27A,RPL13,RPL4,RPLP2,RPL35A,RPL14,RPL12,RPL23A,RPL10A,RPL17
0	65	24	GO:0015935	CC	small ribosomal subunit	3	RPS20,RPS5,RPS16,RPS19,RPS13,RPS15,RPS25,RPS10,RPS15A,RPS6,RPS2,RPS11,RPS8,RPS3A,RPS3,RPS14,RPSA,RPS9,RPS7,RPS17,RPS23,RPS4X,GNB2L1,RPS18
0	105	60	GO:0022626	CC	cytosolic ribosome	2	RPS20,RPL18,RPL31,RPS5,RPL6,RPLP0,RPL3,RPS16,RPS19,RPL18A,RPL28,RPL19,RPL34,RPS13,RPL24,RPS15,RPL22,RPS25,RPL21,RPL5,RPS10,RPL23,FXR2,RPL27,RPS15A,RPL35,RPS6,RPS2,RPS11,RPL13A,RPL11,RPS8,RPS3A,RPL10,RPL7,RPL7A,RPS3,RPL30,RPL8,RPL26,RPL29,RPL9,RPS14,RPL27A,RPL13,RPSA,RPS9,RPS7,RPL4,RPLP2,RPS17,RPL35A,RPS23,RPL14,RPL12,RPS4X,RPL23A,RPL10A,RPS18,RPL17
0	60	37	GO:0022625	CC	cytosolic large ribosomal subunit	3	RPL18,RPL31,RPL6,RPLP0,RPL3,RPL18A,RPL28,RPL19,RPL34,RPL24,RPL22,RPL21,RPL5,RPL23,FXR2,RPL27,RPL35,RPL13A,RPL11,RPL10,RPL7,RPL7A,RPL30,RPL8,RPL26,RPL29,RPL9,RPL27A,RPL13,RPL4,RPLP2,RPL35A,RPL14,RPL12,RPL23A,RPL10A,RPL17
0	38	23	GO:0022627	CC	cytosolic small ribosomal subunit	3	RPS20,RPS5,RPS16,RPS19,RPS13,RPS15,RPS25,RPS10,RPS15A,RPS6,RPS2,RPS11,RPS8,RPS3A,RPS3,RPS14,RPSA,RPS9,RPS7,RPS17,RPS23,RPS4X,RPS18
0	473	73	GO:0070161	CC	anchoring junction	1	VIM,VCL,HSPA5,RPL18,PABPC1,RPL31,RPS5,RPL6,RPLP0,EZR,DSP,RPL3,MYH9,RPS16,RPS19,HSPB1,RPL19,YWHAE,HSPA8,RPS13,HSPA9,RPS15,RPL22,RPL5,RPS10,RPL23,ACTN4,RPL27,RDX,IQGAP1,RPS2,CLTC,RPS11,RPL13A,RPS8,RPS3A,G3BP1,MSN,RPL7,RPL7A,RPS3,RPL30,RPL8,RPL9,ANXA5,RPS14,YWHAZ,HNRNPK,HSP90B1,PPIB,YWHAB,PDIA3,YWHAG,RPS9,RPS7,BSG,CFL1,RPL4,RPLP2,PLEC,CALR,NPM1,RPS17,P4HB,PPIA,FLNA,PCBP2,SPTAN1,RPL12,RPS4X,RPL10A,HS…
0	456	73	GO:0005912	CC	adherens junction	2	VIM,VCL,HSPA5,RPL18,PABPC1,RPL31,RPS5,RPL6,RPLP0,EZR,DSP,RPL3,MYH9,RPS16,RPS19,HSPB1,RPL19,YWHAE,HSPA8,RPS13,HSPA9,RPS15,RPL22,RPL5,RPS10,RPL23,ACTN4,RPL27,RDX,IQGAP1,RPS2,CLTC,RPS11,RPL13A,RPS8,RPS3A,G3BP1,MSN,RPL7,RPL7A,RPS3,RPL30,RPL8,RPL9,ANXA5,RPS14,YWHAZ,HNRNPK,HSP90B1,PPIB,YWHAB,PDIA3,YWHAG,RPS9,RPS7,BSG,CFL1,RPL4,RPLP2,PLEC,CALR,NPM1,RPS17,P4HB,PPIA,FLNA,PCBP2,SPTAN1,RPL12,RPS4X,RPL10A,HS…
0	387	70	GO:0030055	CC	cell-substrate junction	1	VIM,VCL,HSPA5,RPL18,PABPC1,RPL31,RPS5,RPL6,RPLP0,EZR,RPL3,RPS16,RPS19,HSPB1,RPL19,YWHAE,HSPA8,RPS13,HSPA9,RPS15,RPL22,RPL5,RPS10,RPL23,ACTN4,RPL27,RDX,IQGAP1,RPS2,CLTC,RPS11,RPL13A,RPS8,RPS3A,G3BP1,MSN,RPL7,RPL7A,RPS3,RPL30,RPL8,RPL9,ANXA5,RPS14,YWHAZ,HNRNPK,HSP90B1,PPIB,YWHAB,PDIA3,YWHAG,RPS9,RPS7,BSG,CFL1,RPL4,RPLP2,PLEC,CALR,NPM1,RPS17,P4HB,PPIA,FLNA,PCBP2,RPL12,RPS4X,RPL10A,HSPA1A,RPS18
0	383	70	GO:0005924	CC	cell-substrate adherens junction	2	VIM,VCL,HSPA5,RPL18,PABPC1,RPL31,RPS5,RPL6,RPLP0,EZR,RPL3,RPS16,RPS19,HSPB1,RPL19,YWHAE,HSPA8,RPS13,HSPA9,RPS15,RPL22,RPL5,RPS10,RPL23,ACTN4,RPL27,RDX,IQGAP1,RPS2,CLTC,RPS11,RPL13A,RPS8,RPS3A,G3BP1,MSN,RPL7,RPL7A,RPS3,RPL30,RPL8,RPL9,ANXA5,RPS14,YWHAZ,HNRNPK,HSP90B1,PPIB,YWHAB,PDIA3,YWHAG,RPS9,RPS7,BSG,CFL1,RPL4,RPLP2,PLEC,CALR,NPM1,RPS17,P4HB,PPIA,FLNA,PCBP2,RPL12,RPS4X,RPL10A,HSPA1A,RPS18
0	378	70	GO:0005925	CC	focal adhesion	3	VIM,VCL,HSPA5,RPL18,PABPC1,RPL31,RPS5,RPL6,RPLP0,EZR,RPL3,RPS16,RPS19,HSPB1,RPL19,YWHAE,HSPA8,RPS13,HSPA9,RPS15,RPL22,RPL5,RPS10,RPL23,ACTN4,RPL27,RDX,IQGAP1,RPS2,CLTC,RPS11,RPL13A,RPS8,RPS3A,G3BP1,MSN,RPL7,RPL7A,RPS3,RPL30,RPL8,RPL9,ANXA5,RPS14,YWHAZ,HNRNPK,HSP90B1,PPIB,YWHAB,PDIA3,YWHAG,RPS9,RPS7,BSG,CFL1,RPL4,RPLP2,PLEC,CALR,NPM1,RPS17,P4HB,PPIA,FLNA,PCBP2,RPL12,RPS4X,RPL10A,HSPA1A,RPS18
0.01	15	3	GO:0005852	CC	eukaryotic translation initiation factor 3 complex	1	EIF3B,EIF3F,EIF3C
0	34	12	GO:0005844	CC	polysome	1	FUS,FMR1,NUFIP2,FXR1,FXR2,EIF2S1,RPS6,RPL7,RPL7A,EEF2,CALR,RPS4X
0	217	12	GO:0005938	CC	cell cortex	1	VCL,EZR,MYH9,NCL,CAPZA1,ACTN4,MYH10,EEF1A1,CFL1,ANXA2,FLNA,SPTAN1
0	108	9	GO:0044448	CC	cell cortex part	2	VCL,EZR,MYH9,CAPZA1,ACTN4,EEF1A1,CFL1,FLNA,SPTAN1
0	74	9	GO:0030863	CC	cortical cytoskeleton	3	VCL,EZR,MYH9,CAPZA1,ACTN4,EEF1A1,CFL1,FLNA,SPTAN1
0	409	18	GO:0015629	CC	actin cytoskeleton	1	VCL,APOB,EZR,MYL6,MYH9,MYL12A,TARS,CAPZA1,ACTN4,MYH10,IQGAP1,TPM3,ALDOA,EEF1A1,HNRNPK,CFL1,FLNA,SPTAN1
0.01	56	5	GO:0042641	CC	actomyosin	2	MYH9,MYL12A,ACTN4,MYH10,TPM3
0.01	49	5	GO:0030864	CC	cortical actin cytoskeleton	2	VCL,MYH9,EEF1A1,CFL1,SPTAN1
0	52	6	GO:0032432	CC	actin filament bundle	1	MYH9,MYL12A,ACTN4,MYH10,TPM3,FLNA
0	46	5	GO:0001725	CC	stress fiber	2	MYH9,MYL12A,ACTN4,MYH10,TPM3
0.04	76	5	GO:0031072	MF	heat shock protein binding	1	DNAJA1,EEF1D,HSPA8,HSPA9,HSPA1A
0	48	16	GO:0019843	MF	rRNA binding	1	RPS5,RPS13,NCL,RPL5,RPL23,RPS11,RPL11,RPL8,RPL9,RPS14,DDX21,RPS9,RPL12,RPS4X,RPL23A,RPS18
0	23	5	GO:0070325	MF	lipoprotein particle receptor binding	1	APOB,DNAJA1,APOA1,APOE,HSP90B1
0	18	4	GO:0050750	MF	low-density lipoprotein particle receptor binding	2	APOB,DNAJA1,APOE,HSP90B1
0	57	14	GO:0003725	MF	double-stranded RNA binding	1	VIM,ELAVL1,DDX1,HSP90AB1,DHX15,ILF3,DHX30,CLTC,HSPD1,MSN,EIF4A1,DDX21,SLC3A2,TUBB4B
0.02	130	7	GO:0016614	MF	oxidoreductase activity, acting on CH-OH group of donors	1	PHGDH,LDHB,LDHA,PGD,MDH2,FASN,IMPDH2
0.01	117	7	GO:0016616	MF	oxidoreductase activity, acting on the CH-OH group of donors, NAD or NADP as acceptor	2	PHGDH,LDHB,LDHA,PGD,MDH2,FASN,IMPDH2
0	27	4	GO:0042287	MF	MHC protein binding	1	ATP5B,ATP5A1,TUBB4B,TUBB
0	14	4	GO:0042288	MF	MHC class I protein binding	2	ATP5B,ATP5A1,TUBB4B,TUBB
0	89	12	GO:0008135	MF	translation factor activity, RNA binding	1	EEF1D,EIF3B,EIF2S3,EIF5A,EIF2S1,EEF1A1,EIF4A1,EEF2,EIF3F,TUFM,EIF3C,EEF1G
0	47	6	GO:0003743	MF	translation initiation factor activity	2	EIF3B,EIF2S3,EIF2S1,EIF4A1,EIF3F,EIF3C
0	24	6	GO:0003746	MF	translation elongation factor activity	2	EEF1D,EIF5A,EEF1A1,EEF2,TUFM,EEF1G
0.03	23	3	GO:0017069	MF	snRNA binding	1	EIF5A,DDX21,PRPF8
0	15	5	GO:0042162	MF	telomeric DNA binding	1	XRCC5,NCL,HNRNPA2B1,PURA,XRCC6
0	381	15	GO:0003779	MF	actin binding	1	VCL,EZR,MYH9,CAPZA1,ACTN4,MYH10,RDX,TPM3,MSN,ALDOA,TAGLN2,CFL1,PLEC,FLNA,SPTAN1
0	110	8	GO:0051015	MF	actin filament binding	2	VCL,EZR,MYH9,CAPZA1,ACTN4,MYH10,TAGLN2,FLNA
0.05	149	7	GO:0035257	MF	nuclear hormone receptor binding	1	THRAP3,FUS,DDX17,DDX5,ACTN4,RAN,CALR
0.03	75	5	GO:0035258	MF	steroid hormone receptor binding	2	FUS,DDX17,DDX5,RAN,CALR
0.01	16	3	GO:0015248	MF	sterol transporter activity	1	APOB,APOA1,APOE
0.01	15	3	GO:0017127	MF	cholesterol transporter activity	2	APOB,APOA1,APOE
0.01	15	3	GO:0036002	MF	pre-mRNA binding	1	DDX5,HNRNPA2B1,PRPF8
0	27	4	GO:0043531	MF	ADP binding	1	PKM,MYH9,MYH10,VCP
0	174	58	GO:0003735	MF	structural constituent of ribosome	1	RPS20,RPL18,RPL31,RPS5,RPL6,RPLP0,RPL3,RPS16,RPS19,RPL18A,RPL28,RPL19,RPL34,RPS13,RPL24,RPS15,RPL22,RPL21,RPL5,RPS10,RPL23,RPL27,RPS15A,RPL35,RPS6,RPS2,RPS11,RPL13A,RPL11,RPS8,RPS3A,RPL10,RPL7,RPL7A,RPS3,RPL30,RPL8,RPL26,RPL29,RPL9,RPS14,RPL27A,RPL13,RPSA,RPS9,RPS7,RPL4,RPLP2,RPS17,RPL35A,RPS23,RPL14,RPL12,RPS4X,RPL23A,RPL10A,RPS18,RPL17
0.01	81	6	GO:0043021	MF	ribonucleoprotein complex binding	1	HSPA5,EIF5A,EIF2S1,RPSA,NPM1,DDX3X
0.02	41	4	GO:0043022	MF	ribosome binding	2	HSPA5,EIF5A,EIF2S1,RPSA
0	235	16	GO:0043566	MF	structure-specific DNA binding	1	YBX1,XRCC5,HNRNPC,SSBP1,NCL,HNRNPA2B1,ACTN4,RPA1,HNRNPA1,HSPD1,HNRNPK,MCM7,RUVBL2,PURA,XRCC6,PRKDC
0	78	10	GO:0003697	MF	single-stranded DNA binding	2	YBX1,SSBP1,NCL,HNRNPA2B1,RPA1,HNRNPA1,HSPD1,HNRNPK,MCM7,PURA
0	92	13	GO:0003823	MF	antigen binding	1	PKM,HSP90AA1,HSP90AB1,YWHAE,HSPA8,IGKC,IGLC2,IGHG4,IGHG2,IGHA1,IGHG1,IGHM,IGLC6
0	19	5	GO:0023023	MF	MHC protein complex binding	2	PKM,HSP90AA1,HSP90AB1,YWHAE,HSPA8
0	16	5	GO:0023026	MF	MHC class II protein complex binding	3	PKM,HSP90AA1,HSP90AB1,YWHAE,HSPA8
0.01	52	5	GO:0003684	MF	damaged DNA binding	1	XRCC5,RPA1,RPS3,RUVBL2,XRCC6
0.01	51	5	GO:0051287	MF	NAD binding	1	PHGDH,GAPDH,LDHB,LDHA,PARP1
0	101	10	GO:0005200	MF	structural constituent of cytoskeleton	1	VIM,DSP,TUBA4A,TUBB2A,MSN,TUBA1A,TUBB6,TUBB4B,TUBB,SPTAN1
0.01	88	6	GO:0016597	MF	amino acid binding	1	CPS1,CAD,YWHAE,RARS,YWHAB,SHMT2
0.02	399	14	GO:0019001	MF	guanyl nucleotide binding	1	HSP90AB1,EFTUD2,TUBA4A,EIF2S3,RAN,TUBB2A,EEF1A1,TUBA1A,EEF2,ARF4,TUBB6,TUFM,TUBB4B,TUBB
0.02	398	14	GO:0032561	MF	guanyl ribonucleotide binding	2	HSP90AB1,EFTUD2,TUBA4A,EIF2S3,RAN,TUBB2A,EEF1A1,TUBA1A,EEF2,ARF4,TUBB6,TUFM,TUBB4B,TUBB
0.01	380	14	GO:0005525	MF	GTP binding	1	HSP90AB1,EFTUD2,TUBA4A,EIF2S3,RAN,TUBB2A,EEF1A1,TUBA1A,EEF2,ARF4,TUBB6,TUFM,TUBB4B,TUBB
0	135	22	GO:0003729	MF	mRNA binding	1	ELAVL1,RPS5,HNRNPC,FMR1,RPS13,FXR1,NCL,FXR2,IGF2BP3,RPL35,RPS2,RPL13A,G3BP1,RPL7,RPS3,LARP1,IGF2BP1,EIF4A1,RPS14,CALR,DDX3X,LUC7L2
0	41	6	GO:0003730	MF	mRNA 3'-UTR binding	2	ELAVL1,HNRNPC,FXR1,IGF2BP3,LARP1,IGF2BP1
0	7	5	GO:0048027	MF	mRNA 5'-UTR binding	2	IGF2BP3,LARP1,IGF2BP1,RPS14,DDX3X
0	104	24	GO:0051082	MF	unfolded protein binding	1	HSPA5,HSP90AA1,DNAJA1,HSP90AB1,HSPA8,HSPA9,CCT4,TCP1,CANX,HSPD1,CCT6A,SERPINH1,CCT5,CCT8,CCT3,CCT2,HSP90B1,PPIB,CALR,NPM1,RUVBL2,TUBB4B,PPIA,HSPA1A
0	65	6	GO:0016209	MF	antioxidant activity	1	PRDX1,PRDX6,PRDX4,APOE,ALB,PRDX3
0.01	37	4	GO:0016684	MF	oxidoreductase activity, acting on peroxide as acceptor	1	PRDX1,PRDX6,PRDX4,PRDX3
0.01	36	4	GO:0004601	MF	peroxidase activity	2	PRDX1,PRDX6,PRDX4,PRDX3
0	7	4	GO:0051920	MF	peroxiredoxin activity	2	PRDX1,PRDX6,PRDX4,PRDX3
0	4	3	GO:0008379	MF	thioredoxin peroxidase activity	3	PRDX1,PRDX4,PRDX3
0.04	50	4	GO:0000980	MF	RNA polymerase II distal enhancer sequence-specific DNA binding	1	HNRNPC,SFPQ,NONO,RUVBL2
0	392	30	GO:0016887	MF	ATPase activity	1	UPF1,ABCF2,HSPA5,XRCC5,DDX1,HSP90AA1,MYL6,DDX17,MYH9,DDX5,DHX15,HSPA8,ATP5B,DHX30,MYH10,DHX9,SNRNP200,HSPD1,G3BP1,ATP5A1,CCT8,EIF4A1,VCP,DDX21,RUVBL1,RUVBL2,XRCC6,HSPA1A,DDX3X,ATP5O
0	282	25	GO:0042623	MF	ATPase activity, coupled	2	UPF1,XRCC5,DDX1,MYL6,DDX17,MYH9,DDX5,DHX15,HSPA8,ATP5B,DHX30,MYH10,DHX9,SNRNP200,G3BP1,ATP5A1,CCT8,EIF4A1,DDX21,RUVBL1,RUVBL2,XRCC6,HSPA1A,DDX3X,ATP5O
0	64	12	GO:0008186	MF	RNA-dependent ATPase activity	3	UPF1,DDX1,DDX17,DDX5,DHX15,DHX30,DHX9,SNRNP200,G3BP1,EIF4A1,DDX21,DDX3X
0	11	3	GO:0030898	MF	actin-dependent ATPase activity	3	MYL6,MYH9,MYH10
0	67	7	GO:0008094	MF	DNA-dependent ATPase activity	3	XRCC5,DHX9,G3BP1,RUVBL1,RUVBL2,XRCC6,DDX3X
0	143	18	GO:0004386	MF	helicase activity	1	UPF1,XRCC5,DDX1,DDX17,DDX5,DHX15,DHX30,DHX9,SNRNP200,G3BP1,MOV10,EIF4A1,DDX21,MCM7,RUVBL1,RUVBL2,XRCC6,DDX3X
0	95	16	GO:0070035	MF	purine NTP-dependent helicase activity	2	UPF1,XRCC5,DDX1,DDX17,DDX5,DHX15,DHX30,DHX9,SNRNP200,G3BP1,EIF4A1,DDX21,RUVBL1,RUVBL2,XRCC6,DDX3X
0	95	16	GO:0008026	MF	ATP-dependent helicase activity	3	UPF1,XRCC5,DDX1,DDX17,DDX5,DHX15,DHX30,DHX9,SNRNP200,G3BP1,EIF4A1,DDX21,RUVBL1,RUVBL2,XRCC6,DDX3X
0	66	12	GO:0003724	MF	RNA helicase activity	2	UPF1,DDX1,DDX17,DDX5,DHX15,DHX30,DHX9,SNRNP200,G3BP1,EIF4A1,DDX21,DDX3X
0	64	12	GO:0004004	MF	ATP-dependent RNA helicase activity	3	UPF1,DDX1,DDX17,DDX5,DHX15,DHX30,DHX9,SNRNP200,G3BP1,EIF4A1,DDX21,DDX3X
0	44	8	GO:0003678	MF	DNA helicase activity	2	XRCC5,DHX9,G3BP1,MCM7,RUVBL1,RUVBL2,XRCC6,DDX3X
0	30	7	GO:0004003	MF	ATP-dependent DNA helicase activity	3	XRCC5,DHX9,G3BP1,RUVBL1,RUVBL2,XRCC6,DDX3X
0.02	41	4	GO:0000049	MF	tRNA binding	1	NSUN2,RARS,EEF1A1,RPL35A
0	255	14	GO:0003924	MF	GTPase activity	1	EFTUD2,TUBA4A,EIF2S3,RAN,TUBB2A,EEF1A1,TUBA1A,EEF2,ARF4,TUBB6,TUFM,TUBB4B,TUBB,DDX3X
0.04	219	9	GO:0042277	MF	peptide binding	1	KPNB1,APOA1,APOE,SRP14,HSPD1,ANXA5,PPIB,CALR,PPIA
0	6	3	GO:0055131	MF	C3HC4-type RING finger domain binding	1	DNAJA1,HSPA8,HSPA1A
0.02	20	3	GO:0017134	MF	fibroblast growth factor binding	1	RPS19,HSPA9,RPS2
0.02	353	13	GO:0004857	MF	enzyme inhibitor activity	1	HSPB1,APOA1,C3,IQGAP1,SERPINH1,ANXA5,PRDX3,YWHAG,A2M,NPM1,ANXA2,SERPINA1,GNB2L1
0.02	18	3	GO:0055102	MF	lipase inhibitor activity	2	APOA1,ANXA5,ANXA2
0.05	447	14	GO:0003682	MF	chromatin binding	1	UPF1,YBX1,DDX1,HNRNPC,SSBP1,SFPQ,ACTN4,DHX30,RAN,RPA1,PARP1,NONO,SHMT2,RUVBL2
0.01	49	5	GO:0016860	MF	intramolecular oxidoreductase activity	1	GPI,TPI1,PDIA6,PDIA3,P4HB
0.02	21	3	GO:0016864	MF	intramolecular oxidoreductase activity, transposing S-S bonds	2	PDIA6,PDIA3,P4HB
0.02	21	3	GO:0003756	MF	protein disulfide isomerase activity	3	PDIA6,PDIA3,P4HB
0	470	24	GO:0019901	MF	protein kinase binding	1	ELAVL1,EZR,HSP90AB1,DSP,RPS19,HSPB1,PRKCSH,RPS6,IQGAP1,CLTC,PARP1,MSN,RPS3,EEF1A1,RACGAP1,YWHAZ,PRDX3,EEF2,YWHAG,NPM1,FLNA,GNB2L1,VDAC1,GTF2I
0	49	6	GO:0005080	MF	protein kinase C binding	2	DSP,HSPB1,PRKCSH,YWHAG,FLNA,GNB2L1
0.01	13	3	GO:0044548	MF	S100 protein binding	1	EZR,IQGAP1,ANXA2
0	25	4	GO:0031369	MF	translation initiation factor binding	1	EIF3B,LARP1,EIF3C,DDX3X
0	35	7	GO:0045182	MF	translation regulator activity	1	PABPC1,IGF2BP3,LARP1,IGF2BP1,RPS14,RPS9,PURA
0.02	18	3	GO:0090079	MF	translation regulator activity, nucleic acid binding	1	PABPC1,LARP1,PURA
0	59	9	GO:0003727	MF	single-stranded RNA binding	1	PABPC1,DDX1,PABPC4,HNRNPC,SYNCRIP,HNRNPA1,HNRNPH1,HNRNPF,DDX3X
0	16	5	GO:0070717	MF	poly-purine tract binding	2	PABPC1,DDX1,PABPC4,SYNCRIP,DDX3X
0	13	5	GO:0008143	MF	poly(A) binding	3	PABPC1,DDX1,PABPC4,SYNCRIP,DDX3X
0	15	4	GO:0008187	MF	poly-pyrimidine tract binding	2	PABPC1,PABPC4,HNRNPC,HNRNPH1
0	13	4	GO:0008266	MF	poly(U) RNA binding	3	PABPC1,PABPC4,HNRNPC,HNRNPH1
0.03	24	3	GO:0044769	MF	ATPase activity, coupled to transmembrane movement of ions, rotational mechanism	1	ATP5B,ATP5A1,ATP5O
0	10	3	GO:0046933	MF	proton-transporting ATP synthase activity, rotational mechanism	1	ATP5B,ATP5A1,ATP5O
0.01	81	6	GO:0051087	MF	chaperone binding	1	HSPA5,DNAJA1,CLU,HSPD1,ALB,CALR
0.01	13	3	GO:0051787	MF	misfolded protein binding	1	HSPA5,CLU,HSPD1
0.01	265	11	GO:0048037	MF	cofactor binding	1	PHGDH,GAPDH,LDHB,C3,LDHA,PGD,PARP1,ALB,TKT,FASN,SHMT2
0	93	7	GO:0001948	MF	glycoprotein binding	1	VIM,VCL,HSPA5,CANX,CALR,FLNA,SERPINA1
0	245	20	GO:0044389	MF	ubiquitin-like protein ligase binding	1	VCL,HSPA5,XRCC5,DNAJA1,GPI,YWHAE,HSPA8,TPI1,HSPA9,PRDX6,TCP1,CLU,HSPD1,YWHAZ,VCP,CCT2,CALR,TUBB,PCBP2,HSPA1A
0	241	20	GO:0031625	MF	ubiquitin protein ligase binding	2	VCL,HSPA5,XRCC5,DNAJA1,GPI,YWHAE,HSPA8,TPI1,HSPA9,PRDX6,TCP1,CLU,HSPD1,YWHAZ,VCP,CCT2,CALR,TUBB,PCBP2,HSPA1A
0	55	9	KEGG:05130	ke	Pathogenic Escherichia coli infection	1	EZR,NCL,TUBA4A,TUBB2A,YWHAZ,TUBA1A,TUBB6,TUBB4B,TUBB
0	169	18	KEGG:04141	ke	Protein processing in endoplasmic reticulum	1	HSPA5,HSP90AA1,DNAJA1,GANAB,HSP90AB1,HSPA8,CANX,PRKCSH,EIF2S1,PDIA6,RPN1,VCP,HSP90B1,PDIA3,CALR,P4HB,HSPA1A,DDOST
0	67	10	KEGG:00010	ke	Glycolysis / Gluconeogenesis	1	PFKP,PKM,ENO1,PGK1,GPI,GAPDH,TPI1,LDHB,LDHA,ALDOA
0	113	14	KEGG:01200	ke	Carbon metabolism	1	CPS1,PFKP,PKM,ENO1,PHGDH,PGK1,GPI,GAPDH,TPI1,PGD,MDH2,ALDOA,TKT,SHMT2
0	171	16	KEGG:03013	ke	RNA transport	1	UPF1,PABPC1,PABPC4,FMR1,EIF3B,KPNB1,FXR1,FXR2,EIF2S3,RAN,EIF2S1,EEF1A1,EIF4A1,EIF3F,ALYREF,EIF3C
0.01	54	7	KEGG:05134	ke	Legionellosis	1	HSPA8,C3,HSPD1,EEF1A1,VCP,HSPA1A,EEF1G
0	74	11	KEGG:01230	ke	Biosynthesis of amino acids	1	CPS1,PFKP,PKM,ENO1,PHGDH,PGK1,GAPDH,TPI1,ALDOA,TKT,SHMT2
0.01	214	16	KEGG:01130	ke	Biosynthesis of antibiotics	1	AK2,PFKP,PKM,ENO1,PHGDH,PGK1,GPI,GAPDH,TPI1,LDHB,LDHA,PGD,MDH2,ALDOA,TKT,SHMT2
0	132	59	KEGG:03010	ke	Ribosome	1	RPS20,RPL18,RPL31,RPS5,RPL6,RPLP0,RPL3,RPS16,RPS19,RPL18A,RPL28,RPL19,RPL34,RPS13,RPL24,RPS15,RPL22,RPS25,RPL21,RPL5,RPS10,RPL23,RPL27,RPS15A,RPL35,RPS6,RPS2,RPS11,RPL13A,RPL11,RPS8,RPS3A,RPL10,RPL7,RPL7A,RPS3,RPL30,RPL8,RPL26,RPL29,RPL9,RPS14,RPL27A,RPL13,RPSA,RPS9,RPS7,RPL4,RPLP2,RPS17,RPL35A,RPS23,RPL14,RPL12,RPS4X,RPL23A,RPL10A,RPS18,RPL17
0.01	70	8	KEGG:04612	ke	Antigen processing and presentation	1	HSPA5,HSP90AA1,HSP90AB1,HSPA8,CANX,PDIA3,CALR,HSPA1A
0.02	29	5	KEGG:00030	ke	Pentose phosphate pathway	1	PFKP,GPI,PGD,ALDOA,TKT
0.05	69	7	KEGG:04610	ke	Complement and coagulation cascades	1	C3,C1QC,C1R,C1QB,A2M,C1S,SERPINA1
0	131	18	KEGG:03040	ke	Spliceosome	1	HNRNPC,CDC5L,HNRNPM,DDX5,EFTUD2,DHX15,HSPA8,PRPF19,SNRPD2,HNRNPA1,SNRNP200,HNRNPU,HNRNPK,PRPF8,PUF60,ALYREF,SF3B3,HSPA1A
0.03	132	10	REAC:2029480	re	Fcgamma receptor (FCGR) dependent phagocytosis	1	HSP90AA1,HSP90AB1,MYH9,CFL1,IGKC,IGLC2,IGHG4,IGHG2,IGHG1,IGLC6
0.04	58	6	REAC:2029481	re	FCGR activation	2	IGKC,IGLC2,IGHG4,IGHG2,IGHG1,IGLC6
0.01	106	10	REAC:2029482	re	Regulation of actin dynamics for phagocytic cup formation	2	HSP90AA1,HSP90AB1,MYH9,CFL1,IGKC,IGLC2,IGHG4,IGHG2,IGHG1,IGLC6
0	56	13	REAC:391251	re	Protein folding	1	XRN2,CCT4,TCP1,TUBA4A,TUBB2A,CCT6A,CCT5,CCT8,CCT3,CCT2,TUBA1A,TUBB6,TUBB4B
0	20	5	REAC:389977	re	Post-chaperonin tubulin folding pathway	2	TUBA4A,TUBB2A,TUBA1A,TUBB6,TUBB4B
0	50	13	REAC:390466	re	Chaperonin-mediated protein folding	2	XRN2,CCT4,TCP1,TUBA4A,TUBB2A,CCT6A,CCT5,CCT8,CCT3,CCT2,TUBA1A,TUBB6,TUBB4B
0	29	12	REAC:389958	re	Cooperation of Prefoldin and TriC/CCT in actin and tubulin folding	3	CCT4,TCP1,TUBA4A,TUBB2A,CCT6A,CCT5,CCT8,CCT3,CCT2,TUBA1A,TUBB6,TUBB4B
0	28	12	REAC:389957	re	Prefoldin mediated transfer of substrate to CCT/TriC	4	CCT4,TCP1,TUBA4A,TUBB2A,CCT6A,CCT5,CCT8,CCT3,CCT2,TUBA1A,TUBB6,TUBB4B
0	9	7	REAC:390450	re	Folding of actin by CCT/TriC	4	CCT4,TCP1,CCT6A,CCT5,CCT8,CCT3,CCT2
0	22	12	REAC:389960	re	Formation of tubulin folding intermediates by CCT/TriC	4	CCT4,TCP1,TUBA4A,TUBB2A,CCT6A,CCT5,CCT8,CCT3,CCT2,TUBA1A,TUBB6,TUBB4B
0	29	8	REAC:390471	re	Association of TriC/CCT with target proteins during biosynthesis	3	XRN2,CCT4,TCP1,CCT6A,CCT5,CCT8,CCT3,CCT2
0.03	13	3	REAC:879415	re	Advanced glycosylation endproduct receptor signaling	1	CAPZA1,PRKCSH,DDOST
0.01	89	9	REAC:450531	re	Regulation of mRNA stability by proteins that bind AU-rich elements	1	ELAVL1,PABPC1,HSPB1,HSPA8,PSMB6,UBC,YWHAZ,YWHAB,HSPA1A
0.04	57	6	REAC:450408	re	AUF1 (hnRNP D0) destabilizes mRNA	2	PABPC1,HSPB1,HSPA8,PSMB6,UBC,HSPA1A
0.04	27	4	REAC:3299685	re	Detoxification of Reactive Oxygen Species	1	PRDX1,PRDX6,PRDX3,P4HB
0	107	61	REAC:927802	re	Nonsense-Mediated Decay (NMD)	1	UPF1,RPS20,RPL18,PABPC1,RPL31,RPS5,RPL6,RPLP0,RPL3,RPS16,RPS19,RPL18A,RPL28,RPL19,RPL34,RPS13,RPL24,RPS15,RPL22,RPS25,RPL21,RPL5,RPS10,RPL23,RPL27,RPS15A,RPL35,RPS6,RPS2,RPS11,RPL13A,RPL11,RPS8,RPS3A,RPL10,RPL7,RPL7A,RPS3,RPL30,RPL8,RPL26,RPL29,RPL9,RPS14,RPL27A,RPL13,RPSA,RPS9,RPS7,RPL4,RPLP2,RPS17,RPL35A,RPS23,RPL14,RPL12,RPS4X,RPL23A,RPL10A,RPS18,RPL17
0	90	61	REAC:975956	re	Nonsense Mediated Decay (NMD) independent of the Exon Junction Complex (EJC)	2	UPF1,RPS20,RPL18,PABPC1,RPL31,RPS5,RPL6,RPLP0,RPL3,RPS16,RPS19,RPL18A,RPL28,RPL19,RPL34,RPS13,RPL24,RPS15,RPL22,RPS25,RPL21,RPL5,RPS10,RPL23,RPL27,RPS15A,RPL35,RPS6,RPS2,RPS11,RPL13A,RPL11,RPS8,RPS3A,RPL10,RPL7,RPL7A,RPS3,RPL30,RPL8,RPL26,RPL29,RPL9,RPS14,RPL27A,RPL13,RPSA,RPS9,RPS7,RPL4,RPLP2,RPS17,RPL35A,RPS23,RPL14,RPL12,RPS4X,RPL23A,RPL10A,RPS18,RPL17
0	107	61	REAC:975957	re	Nonsense Mediated Decay (NMD) enhanced by the Exon Junction Complex (EJC)	2	UPF1,RPS20,RPL18,PABPC1,RPL31,RPS5,RPL6,RPLP0,RPL3,RPS16,RPS19,RPL18A,RPL28,RPL19,RPL34,RPS13,RPL24,RPS15,RPL22,RPS25,RPL21,RPL5,RPS10,RPL23,RPL27,RPS15A,RPL35,RPS6,RPS2,RPS11,RPL13A,RPL11,RPS8,RPS3A,RPL10,RPL7,RPL7A,RPS3,RPL30,RPL8,RPL26,RPL29,RPL9,RPS14,RPL27A,RPL13,RPSA,RPS9,RPS7,RPL4,RPLP2,RPS17,RPL35A,RPS23,RPL14,RPL12,RPS4X,RPL23A,RPL10A,RPS18,RPL17
0	180	14	REAC:5617833	re	Assembly of the primary cilium	1	HSP90AA1,YWHAE,CCT4,TCP1,TUBA4A,CCT5,CCT8,CCT3,CCT2,TUBA1A,ARF4,YWHAG,TUBB4B,TUBB
0	51	7	REAC:5620920	re	Cargo trafficking to the periciliary membrane	2	CCT4,TCP1,CCT5,CCT8,CCT3,CCT2,ARF4
0	23	6	REAC:5620922	re	BBSome-mediated cargo-targeting to cilium	3	CCT4,TCP1,CCT5,CCT8,CCT3,CCT2
0	12	4	REAC:75035	re	Chk1/Chk2(Cds1) mediated inactivation of Cyclin B:Cdk1 complex	1	YWHAE,YWHAZ,YWHAB,YWHAG
0.01	80	8	REAC:2565942	re	Regulation of PLK1 Activity at G2/M Transition	1	HSP90AA1,YWHAE,TUBA4A,UBC,TUBA1A,YWHAG,TUBB4B,TUBB
0.02	165	12	REAC:5357801	re	Programmed Cell Death	1	VIM,DSP,KPNB1,YWHAE,PSMB6,UBC,LMNA,YWHAZ,YWHAB,YWHAG,PLEC,SPTAN1
0.01	162	12	REAC:109581	re	Apoptosis	2	VIM,DSP,KPNB1,YWHAE,PSMB6,UBC,LMNA,YWHAZ,YWHAB,YWHAG,PLEC,SPTAN1
0.02	52	6	REAC:75153	re	Apoptotic execution phase	3	VIM,DSP,KPNB1,LMNA,PLEC,SPTAN1
0.03	38	5	REAC:111465	re	Apoptotic cleavage of cellular proteins	4	VIM,DSP,LMNA,PLEC,SPTAN1
0.03	12	3	REAC:264870	re	Caspase-mediated cleavage of cytoskeletal proteins	5	VIM,PLEC,SPTAN1
0	146	21	REAC:72203	re	Processing of Capped Intron-Containing Pre-mRNA	1	YBX1,FUS,HNRNPC,CDC5L,HNRNPM,EFTUD2,HSPA8,PRPF19,HNRNPA2B1,SNRPD2,HNRNPA1,DHX9,SNRNP200,HNRNPU,HNRNPK,HNRNPH1,HNRNPF,PRPF8,ALYREF,SF3B3,PCBP2
0	115	21	REAC:72172	re	mRNA Splicing	2	YBX1,FUS,HNRNPC,CDC5L,HNRNPM,EFTUD2,HSPA8,PRPF19,HNRNPA2B1,SNRPD2,HNRNPA1,DHX9,SNRNP200,HNRNPU,HNRNPK,HNRNPH1,HNRNPF,PRPF8,ALYREF,SF3B3,PCBP2
0.04	42	5	REAC:72165	re	mRNA Splicing - Minor Pathway	3	EFTUD2,SNRPD2,SNRNP200,PRPF8,SF3B3
0	115	21	REAC:72163	re	mRNA Splicing - Major Pathway	3	YBX1,FUS,HNRNPC,CDC5L,HNRNPM,EFTUD2,HSPA8,PRPF19,HNRNPA2B1,SNRPD2,HNRNPA1,DHX9,SNRNP200,HNRNPU,HNRNPK,HNRNPH1,HNRNPF,PRPF8,ALYREF,SF3B3,PCBP2
0.03	72	7	REAC:380287	re	Centrosome maturation	1	HSP90AA1,YWHAE,TUBA4A,TUBA1A,YWHAG,TUBB4B,TUBB
0.01	62	7	REAC:380284	re	Loss of proteins required for interphase microtubule organization_from the centrosome	2	HSP90AA1,YWHAE,TUBA4A,TUBA1A,YWHAG,TUBB4B,TUBB
0.01	62	7	REAC:380259	re	Loss of Nlp from mitotic centrosomes	3	HSP90AA1,YWHAE,TUBA4A,TUBA1A,YWHAG,TUBB4B,TUBB
0.03	72	7	REAC:380270	re	Recruitment of mitotic centrosome proteins and complexes	2	HSP90AA1,YWHAE,TUBA4A,TUBA1A,YWHAG,TUBB4B,TUBB
0.01	18	4	REAC:1834941	re	STING mediated induction of host immune responses	1	XRCC5,TRIM21,XRCC6,PRKDC
0	6	3	REAC:5336415	re	Uptake and function of diphtheria toxin	1	HSP90AA1,HSP90AB1,EEF2
0.03	25	4	REAC:114452	re	Activation of BH3-only proteins	1	YWHAE,YWHAZ,YWHAB,YWHAG
0	15	4	REAC:111447	re	Activation of BAD and translocation to mitochondria	2	YWHAE,YWHAZ,YWHAB,YWHAG
0.02	23	4	REAC:73890	re	Double-Strand Break Repair	1	XRCC5,RPA1,XRCC6,PRKDC
0	7	3	REAC:73889	re	Nonhomologous End-Joining (NHEJ)	2	XRCC5,XRCC6,PRKDC
0	5	3	REAC:75924	re	Processing of DNA ends prior to end rejoining	3	XRCC5,XRCC6,PRKDC
0	13	5	REAC:532668	re	N-glycan trimming in the ER and Calnexin/Calreticulin cycle	1	GANAB,CANX,PRKCSH,PDIA3,CALR
0	11	5	REAC:901042	re	Calnexin/calreticulin cycle	2	GANAB,CANX,PRKCSH,PDIA3,CALR
0	83	11	REAC:166658	re	Complement cascade	1	C3,C1QC,C1R,C1QB,C1S,IGKC,IGLC2,IGHG4,IGHG2,IGHG1,IGLC6
0	65	11	REAC:166663	re	Initial triggering of complement	2	C3,C1QC,C1R,C1QB,C1S,IGKC,IGLC2,IGHG4,IGHG2,IGHG1,IGLC6
0	58	10	REAC:166786	re	Creation of C4 and C2 activators	3	C1QC,C1R,C1QB,C1S,IGKC,IGLC2,IGHG4,IGHG2,IGHG1,IGLC6
0	52	10	REAC:173623	re	Classical antibody-mediated complement activation	4	C1QC,C1R,C1QB,C1S,IGKC,IGLC2,IGHG4,IGHG2,IGHG1,IGLC6
0	76	10	REAC:70326	re	Glucose metabolism	1	PFKP,PKM,ENO1,PGK1,GPI,GAPDH,TPI1,MDH2,ALDOA,UBC
0	31	8	REAC:70171	re	Glycolysis	2	PFKP,PKM,ENO1,PGK1,GPI,GAPDH,TPI1,ALDOA
0	31	7	REAC:70263	re	Gluconeogenesis	2	ENO1,PGK1,GPI,GAPDH,TPI1,MDH2,ALDOA
0.03	24	4	REAC:5627123	re	RHO GTPases activate PAKs	1	MYL6,MYH9,MYH10,FLNA
0	147	73	REAC:72766	re	Translation	1	RPS20,RPL18,PABPC1,RPL31,RPS5,RPL6,RPLP0,RPL3,EEF1D,RPS16,RPS19,RPL18A,EIF3B,RPL28,RPL19,RPL34,RPS13,RPL24,RPS15,RPL22,RPS25,RPL21,RPL5,RPS10,RPL23,EIF2S3,RPL27,EIF2S1,RPS15A,RPL35,RPS6,SRP14,RPS2,RPS11,RPL13A,RPL11,RPS8,RPS3A,RPL10,RPL7,RPL7A,RPS3,RPL30,EEF1A1,RPL8,EIF4A1,RPL26,RPL29,RPL9,RPN1,RPS14,RPL27A,RPL13,EEF2,RPSA,RPS9,RPS7,RPL4,EIF3F,RPLP2,RPS17,RPL35A,EIF3C,RPS23,RPL14,RPL12,RPS4X,RPL2…
0	113	66	REAC:72613	re	Eukaryotic Translation Initiation	2	RPS20,RPL18,PABPC1,RPL31,RPS5,RPL6,RPLP0,RPL3,RPS16,RPS19,RPL18A,EIF3B,RPL28,RPL19,RPL34,RPS13,RPL24,RPS15,RPL22,RPS25,RPL21,RPL5,RPS10,RPL23,EIF2S3,RPL27,EIF2S1,RPS15A,RPL35,RPS6,RPS2,RPS11,RPL13A,RPL11,RPS8,RPS3A,RPL10,RPL7,RPL7A,RPS3,RPL30,RPL8,EIF4A1,RPL26,RPL29,RPL9,RPS14,RPL27A,RPL13,RPSA,RPS9,RPS7,RPL4,EIF3F,RPLP2,RPS17,RPL35A,EIF3C,RPS23,RPL14,RPL12,RPS4X,RPL23A,RPL10A,RPS18,RPL17
0	105	66	REAC:156827	re	L13a-mediated translational silencing of Ceruloplasmin expression	3	RPS20,RPL18,PABPC1,RPL31,RPS5,RPL6,RPLP0,RPL3,RPS16,RPS19,RPL18A,EIF3B,RPL28,RPL19,RPL34,RPS13,RPL24,RPS15,RPL22,RPS25,RPL21,RPL5,RPS10,RPL23,EIF2S3,RPL27,EIF2S1,RPS15A,RPL35,RPS6,RPS2,RPS11,RPL13A,RPL11,RPS8,RPS3A,RPL10,RPL7,RPL7A,RPS3,RPL30,RPL8,EIF4A1,RPL26,RPL29,RPL9,RPS14,RPL27A,RPL13,RPSA,RPS9,RPS7,RPL4,EIF3F,RPLP2,RPS17,RPL35A,EIF3C,RPS23,RPL14,RPL12,RPS4X,RPL23A,RPL10A,RPS18,RPL17
0	113	66	REAC:72737	re	Cap-dependent Translation Initiation	3	RPS20,RPL18,PABPC1,RPL31,RPS5,RPL6,RPLP0,RPL3,RPS16,RPS19,RPL18A,EIF3B,RPL28,RPL19,RPL34,RPS13,RPL24,RPS15,RPL22,RPS25,RPL21,RPL5,RPS10,RPL23,EIF2S3,RPL27,EIF2S1,RPS15A,RPL35,RPS6,RPS2,RPS11,RPL13A,RPL11,RPS8,RPS3A,RPL10,RPL7,RPL7A,RPS3,RPL30,RPL8,EIF4A1,RPL26,RPL29,RPL9,RPS14,RPL27A,RPL13,RPSA,RPS9,RPS7,RPL4,EIF3F,RPLP2,RPS17,RPL35A,EIF3C,RPS23,RPL14,RPL12,RPS4X,RPL23A,RPL10A,RPS18,RPL17
0	106	65	REAC:72706	re	GTP hydrolysis and joining of the 60S ribosomal subunit	4	RPS20,RPL18,RPL31,RPS5,RPL6,RPLP0,RPL3,RPS16,RPS19,RPL18A,EIF3B,RPL28,RPL19,RPL34,RPS13,RPL24,RPS15,RPL22,RPS25,RPL21,RPL5,RPS10,RPL23,EIF2S3,RPL27,EIF2S1,RPS15A,RPL35,RPS6,RPS2,RPS11,RPL13A,RPL11,RPS8,RPS3A,RPL10,RPL7,RPL7A,RPS3,RPL30,RPL8,EIF4A1,RPL26,RPL29,RPL9,RPS14,RPL27A,RPL13,RPSA,RPS9,RPS7,RPL4,EIF3F,RPLP2,RPS17,RPL35A,EIF3C,RPS23,RPL14,RPL12,RPS4X,RPL23A,RPL10A,RPS18,RPL17
0	95	62	REAC:72689	re	Formation of a pool of free 40S subunits	4	RPS20,RPL18,RPL31,RPS5,RPL6,RPLP0,RPL3,RPS16,RPS19,RPL18A,EIF3B,RPL28,RPL19,RPL34,RPS13,RPL24,RPS15,RPL22,RPS25,RPL21,RPL5,RPS10,RPL23,RPL27,RPS15A,RPL35,RPS6,RPS2,RPS11,RPL13A,RPL11,RPS8,RPS3A,RPL10,RPL7,RPL7A,RPS3,RPL30,RPL8,RPL26,RPL29,RPL9,RPS14,RPL27A,RPL13,RPSA,RPS9,RPS7,RPL4,EIF3F,RPLP2,RPS17,RPL35A,EIF3C,RPS23,RPL14,RPL12,RPS4X,RPL23A,RPL10A,RPS18,RPL17
0	48	28	REAC:72695	re	Formation of the ternary complex, and subsequently, the 43S complex	4	RPS20,RPS5,RPS16,RPS19,EIF3B,RPS13,RPS15,RPS25,RPS10,EIF2S3,EIF2S1,RPS15A,RPS6,RPS2,RPS11,RPS8,RPS3A,RPS3,RPS14,RPSA,RPS9,RPS7,EIF3F,RPS17,EIF3C,RPS23,RPS4X,RPS18
0	56	30	REAC:72662	re	Activation of the mRNA upon binding of the cap-binding complex and eIFs, and subsequent binding to 43S	4	RPS20,PABPC1,RPS5,RPS16,RPS19,EIF3B,RPS13,RPS15,RPS25,RPS10,EIF2S3,EIF2S1,RPS15A,RPS6,RPS2,RPS11,RPS8,RPS3A,RPS3,EIF4A1,RPS14,RPSA,RPS9,RPS7,EIF3F,RPS17,EIF3C,RPS23,RPS4X,RPS18
0	55	30	REAC:72649	re	Translation initiation complex formation	5	RPS20,PABPC1,RPS5,RPS16,RPS19,EIF3B,RPS13,RPS15,RPS25,RPS10,EIF2S3,EIF2S1,RPS15A,RPS6,RPS2,RPS11,RPS8,RPS3A,RPS3,EIF4A1,RPS14,RPSA,RPS9,RPS7,EIF3F,RPS17,EIF3C,RPS23,RPS4X,RPS18
0	55	29	REAC:72702	re	Ribosomal scanning and start codon recognition	4	RPS20,RPS5,RPS16,RPS19,EIF3B,RPS13,RPS15,RPS25,RPS10,EIF2S3,EIF2S1,RPS15A,RPS6,RPS2,RPS11,RPS8,RPS3A,RPS3,EIF4A1,RPS14,RPSA,RPS9,RPS7,EIF3F,RPS17,EIF3C,RPS23,RPS4X,RPS18
0	85	59	REAC:72764	re	Eukaryotic Translation Termination	2	RPS20,RPL18,RPL31,RPS5,RPL6,RPLP0,RPL3,RPS16,RPS19,RPL18A,RPL28,RPL19,RPL34,RPS13,RPL24,RPS15,RPL22,RPS25,RPL21,RPL5,RPS10,RPL23,RPL27,RPS15A,RPL35,RPS6,RPS2,RPS11,RPL13A,RPL11,RPS8,RPS3A,RPL10,RPL7,RPL7A,RPS3,RPL30,RPL8,RPL26,RPL29,RPL9,RPS14,RPL27A,RPL13,RPSA,RPS9,RPS7,RPL4,RPLP2,RPS17,RPL35A,RPS23,RPL14,RPL12,RPS4X,RPL23A,RPL10A,RPS18,RPL17
0	90	63	REAC:156842	re	Eukaryotic Translation Elongation	2	RPS20,RPL18,RPL31,RPS5,RPL6,RPLP0,RPL3,EEF1D,RPS16,RPS19,RPL18A,RPL28,RPL19,RPL34,RPS13,RPL24,RPS15,RPL22,RPS25,RPL21,RPL5,RPS10,RPL23,RPL27,RPS15A,RPL35,RPS6,RPS2,RPS11,RPL13A,RPL11,RPS8,RPS3A,RPL10,RPL7,RPL7A,RPS3,RPL30,EEF1A1,RPL8,RPL26,RPL29,RPL9,RPS14,RPL27A,RPL13,EEF2,RPSA,RPS9,RPS7,RPL4,RPLP2,RPS17,RPL35A,RPS23,RPL14,RPL12,RPS4X,RPL23A,RPL10A,RPS18,EEF1G,RPL17
0	85	61	REAC:156902	re	Peptide chain elongation	3	RPS20,RPL18,RPL31,RPS5,RPL6,RPLP0,RPL3,RPS16,RPS19,RPL18A,RPL28,RPL19,RPL34,RPS13,RPL24,RPS15,RPL22,RPS25,RPL21,RPL5,RPS10,RPL23,RPL27,RPS15A,RPL35,RPS6,RPS2,RPS11,RPL13A,RPL11,RPS8,RPS3A,RPL10,RPL7,RPL7A,RPS3,RPL30,EEF1A1,RPL8,RPL26,RPL29,RPL9,RPS14,RPL27A,RPL13,EEF2,RPSA,RPS9,RPS7,RPL4,RPLP2,RPS17,RPL35A,RPS23,RPL14,RPL12,RPS4X,RPL23A,RPL10A,RPS18,RPL17
0	108	62	REAC:1799339	re	SRP-dependent cotranslational protein targeting to membrane	2	RPS20,RPL18,RPL31,RPS5,RPL6,RPLP0,RPL3,RPS16,RPS19,RPL18A,RPL28,RPL19,RPL34,RPS13,RPL24,RPS15,RPL22,RPS25,RPL21,RPL5,RPS10,RPL23,RPL27,RPS15A,RPL35,RPS6,SRP14,RPS2,RPS11,RPL13A,RPL11,RPS8,RPS3A,RPL10,RPL7,RPL7A,RPS3,RPL30,RPL8,RPL26,RPL29,RPL9,RPN1,RPS14,RPL27A,RPL13,RPSA,RPS9,RPS7,RPL4,RPLP2,RPS17,RPL35A,RPS23,RPL14,RPL12,RPS4X,RPL23A,RPL10A,RPS18,DDOST,RPL17
0	380	73	REAC:5663205	re	Infectious disease	1	RPS20,RPL18,RPL31,XRCC5,HSP90AA1,RPS5,RPL6,RPLP0,HSP90AB1,RPL3,RPS16,RPS19,RPL18A,RPL28,RPL19,KPNB1,RPL34,RPS13,RPL24,RPS15,RPL22,RPS25,RPL21,RPL5,RPS10,RPL23,CANX,RPL27,RAN,RPS15A,RPL35,RPS6,RPS2,PSMB6,RPS11,RPL13A,RPL11,RPS8,RPS3A,RPL10,RPL7,RPL7A,RPS3,UBC,RPL30,RPL8,RPL26,RPL29,RPL9,RPS14,RPL27A,RPL13,EEF2,RPSA,RPS9,RPS7,RPL4,RPLP2,CALR,NPM1,RPS17,RPL35A,RPS23,RPL14,PPIA,XRCC6,RPL12,RPS4X,RPL2…
0	142	65	REAC:168254	re	Influenza Infection	2	RPS20,RPL18,RPL31,HSP90AA1,RPS5,RPL6,RPLP0,RPL3,RPS16,RPS19,RPL18A,RPL28,RPL19,KPNB1,RPL34,RPS13,RPL24,RPS15,RPL22,RPS25,RPL21,RPL5,RPS10,RPL23,CANX,RPL27,RAN,RPS15A,RPL35,RPS6,RPS2,RPS11,RPL13A,RPL11,RPS8,RPS3A,RPL10,RPL7,RPL7A,RPS3,RPL30,RPL8,RPL26,RPL29,RPL9,RPS14,RPL27A,RPL13,RPSA,RPS9,RPS7,RPL4,RPLP2,CALR,RPS17,RPL35A,RPS23,RPL14,RPL12,RPS4X,RPL23A,RPL10A,HSPA1A,RPS18,RPL17
0	137	65	REAC:168255	re	Influenza Life Cycle	3	RPS20,RPL18,RPL31,HSP90AA1,RPS5,RPL6,RPLP0,RPL3,RPS16,RPS19,RPL18A,RPL28,RPL19,KPNB1,RPL34,RPS13,RPL24,RPS15,RPL22,RPS25,RPL21,RPL5,RPS10,RPL23,CANX,RPL27,RAN,RPS15A,RPL35,RPS6,RPS2,RPS11,RPL13A,RPL11,RPS8,RPS3A,RPL10,RPL7,RPL7A,RPS3,RPL30,RPL8,RPL26,RPL29,RPL9,RPS14,RPL27A,RPL13,RPSA,RPS9,RPS7,RPL4,RPLP2,CALR,RPS17,RPL35A,RPS23,RPL14,RPL12,RPS4X,RPL23A,RPL10A,HSPA1A,RPS18,RPL17
0	128	60	REAC:168273	re	Influenza Viral RNA Transcription and Replication	4	RPS20,RPL18,RPL31,HSP90AA1,RPS5,RPL6,RPLP0,RPL3,RPS16,RPS19,RPL18A,RPL28,RPL19,RPL34,RPS13,RPL24,RPS15,RPL22,RPS25,RPL21,RPL5,RPS10,RPL23,RPL27,RPS15A,RPL35,RPS6,RPS2,RPS11,RPL13A,RPL11,RPS8,RPS3A,RPL10,RPL7,RPL7A,RPS3,RPL30,RPL8,RPL26,RPL29,RPL9,RPS14,RPL27A,RPL13,RPSA,RPS9,RPS7,RPL4,RPLP2,RPS17,RPL35A,RPS23,RPL14,RPL12,RPS4X,RPL23A,RPL10A,RPS18,RPL17
0	85	59	REAC:192823	re	Viral mRNA Translation	5	RPS20,RPL18,RPL31,RPS5,RPL6,RPLP0,RPL3,RPS16,RPS19,RPL18A,RPL28,RPL19,RPL34,RPS13,RPL24,RPS15,RPL22,RPS25,RPL21,RPL5,RPS10,RPL23,RPL27,RPS15A,RPL35,RPS6,RPS2,RPS11,RPL13A,RPL11,RPS8,RPS3A,RPL10,RPL7,RPL7A,RPS3,RPL30,RPL8,RPL26,RPL29,RPL9,RPS14,RPL27A,RPL13,RPSA,RPS9,RPS7,RPL4,RPLP2,RPS17,RPL35A,RPS23,RPL14,RPL12,RPS4X,RPL23A,RPL10A,RPS18,RPL17
0.03	12	3	REAC:381033	re	ATF6-alpha activates chaperones	1	HSPA5,HSP90B1,CALR
0.02	10	3	REAC:381183	re	ATF6-alpha activates chaperone genes	2	HSPA5,HSP90B1,CALR
0.04	59	6	REAC:73923	re	Lipid digestion, mobilization, and transport	1	APOB,APOA1,APOE,ALB,A2M,P4HB
0	31	6	REAC:174824	re	Lipoprotein metabolism	2	APOB,APOA1,APOE,ALB,A2M,P4HB
0.01	16	4	REAC:194223	re	HDL-mediated lipid transport	3	APOA1,APOE,ALB,A2M
0.01	18	4	REAC:174800	re	Chylomicron-mediated lipid transport	3	APOB,APOA1,APOE,P4HB
0	97	12	REAC:3371556	re	Cellular response to heat stress	1	HSPA5,HSP90AA1,HSP90AB1,HSPB1,YWHAE,HSPA8,HSPA9,RPA1,SERPINH1,EEF1A1,VCP,HSPA1A
0	31	9	REAC:3371511	re	HSF1 activation	2	HSP90AA1,HSP90AB1,HSPB1,YWHAE,RPA1,SERPINH1,EEF1A1,VCP,HSPA1A
0	36	6	REAC:3371571	re	HSF1-dependent transactivation	2	HSP90AA1,HSP90AB1,HSPB1,HSPA8,SERPINH1,HSPA1A
0	28	6	REAC:3371568	re	Attenuation phase	3	HSP90AA1,HSP90AB1,HSPB1,HSPA8,SERPINH1,HSPA1A
0.01	81	8	REAC:3371453	re	Regulation of HSF1-mediated heat shock response	2	HSPA5,HSPB1,YWHAE,HSPA8,HSPA9,RPA1,SERPINH1,HSPA1A
0.02	230	15	REAC:76002	re	Platelet activation, signaling and aggregation	1	VCL,HSPA5,TF,APOA1,CLU,TUBA4A,ACTN4,ALDOA,ALB,YWHAZ,CFL1,A2M,PPIA,FLNA,SERPINA1
0	86	14	REAC:76005	re	Response to elevated platelet cytosolic Ca2+	2	VCL,HSPA5,TF,APOA1,CLU,TUBA4A,ACTN4,ALDOA,ALB,CFL1,A2M,PPIA,FLNA,SERPINA1
0	81	14	REAC:114608	re	Platelet degranulation	3	VCL,HSPA5,TF,APOA1,CLU,TUBA4A,ACTN4,ALDOA,ALB,CFL1,A2M,PPIA,FLNA,SERPINA1
0.01	283	18	REAC:5653656	re	Vesicle-mediated transport	1	HSP90AA1,APOB,YWHAE,HSPA8,APOA1,APOE,CLTC,UBC,ALB,YWHAZ,HSP90B1,YWHAB,YWHAG,CALR,IGKC,IGLC2,IGHA1,IGLC6
0	84	11	REAC:2173782	re	Binding and Uptake of Ligands by Scavenger Receptors	2	HSP90AA1,APOB,APOA1,APOE,ALB,HSP90B1,CALR,IGKC,IGLC2,IGHA1,IGLC6
0	6	3	REAC:3000484	re	Scavenging by Class F Receptors	3	HSP90AA1,APOB,CALR
0	19	5	REAC:3000480	re	Scavenging by Class A Receptors	3	APOB,APOA1,APOE,HSP90B1,CALR
0.03	56	6	REAC:2168880	re	Scavenging of heme from plasma	3	APOA1,ALB,IGKC,IGLC2,IGHA1,IGLC6
0.04	14	3	REAC:162594	re	Early Phase of HIV Life Cycle	1	XRCC5,PPIA,XRCC6
0.01	9	3	REAC:162592	re	Integration of provirus	2	XRCC5,PPIA,XRCC6
0.03	24	4	REAC:983170	re	Antigen Presentation: Folding, assembly and peptide loading of class I MHC	1	HSPA5,CANX,PDIA3,CALR

## Sheet: B) 87 Protein List
Supplemental Table S3B. Peptides detected in all SSc groups but absent in controls.
p-value	Process Entries	Entries Present in this dataset	Term ID	Type	Process Name	Term depth	Process components present in this dataset
0.02	128	4	GO:0072524	BP	pyridine-containing compound metabolic process	1	MDH1,PSAT1,IDH1,PGAM1
0	26	3	GO:0000305	BP	response to oxygen radical	1	APOA4,PARK7,PRDX2
0	22	3	GO:0071450	BP	cellular response to oxygen radical	2	APOA4,PARK7,PRDX2
0	25	3	GO:0000303	BP	response to superoxide	2	APOA4,PARK7,PRDX2
0	22	3	GO:0071451	BP	cellular response to superoxide	3	APOA4,PARK7,PRDX2
0.04	238	5	GO:0072593	BP	reactive oxygen species metabolic process	1	APOA4,PARK7,TRAP1,ASS1,PRDX2
0.01	50	3	GO:0006801	BP	superoxide metabolic process	2	APOA4,PARK7,PRDX2
0.01	45	3	GO:0042743	BP	hydrogen peroxide metabolic process	2	APOA4,PARK7,PRDX2
0	19	3	GO:0019430	BP	removal of superoxide radicals	1	APOA4,PARK7,PRDX2
0.01	442	8	GO:0010498	BP	proteasomal protein catabolic process	1	PSMA4,PSMA3,USP10,PARK7,PSMA1,PSMA5,BUB3,DDB1
0	25	4	GO:0010499	BP	proteasomal ubiquitin-independent protein catabolic process	2	PSMA4,PSMA3,PSMA1,PSMA5
0.01	420	8	GO:0043161	BP	proteasome-mediated ubiquitin-dependent protein catabolic process	1	PSMA4,PSMA3,USP10,PARK7,PSMA1,PSMA5,BUB3,DDB1
0	119	5	GO:0031145	BP	anaphase-promoting complex-dependent proteasomal ubiquitin-dependent protein catabolic process	2	PSMA4,PSMA3,PSMA1,PSMA5,BUB3
0	58	5	GO:0006301	BP	postreplication repair	1	USP10,RPA2,PCNA,RFC4,DDB1
0	123	5	GO:0071897	BP	DNA biosynthetic process	1	USP10,RPA2,PCNA,RFC4,DDB1
0	49	5	GO:0019985	BP	translesion synthesis	2	USP10,RPA2,PCNA,RFC4,DDB1
0	19	3	GO:0070987	BP	error-free translesion synthesis	3	RPA2,PCNA,RFC4
0	20	3	GO:0042276	BP	error-prone translesion synthesis	3	RPA2,PCNA,RFC4
0	36	3	GO:0006312	BP	mitotic recombination	1	RPA2,PCNA,RFC4
0	27	3	GO:0000722	BP	telomere maintenance via recombination	1	RPA2,PCNA,RFC4
0	84	4	GO:0006289	BP	nucleotide-excision repair	1	RPA2,PCNA,RFC4,DDB1
0.01	48	3	GO:0006283	BP	transcription-coupled nucleotide-excision repair	2	RPA2,PCNA,RFC4
0	19	3	GO:0006297	BP	nucleotide-excision repair, DNA gap filling	1	RPA2,PCNA,RFC4
0.01	105	4	GO:0002474	BP	antigen processing and presentation of peptide antigen via MHC class I	1	PSMA4,PSMA3,PSMA1,PSMA5
0	81	4	GO:0042590	BP	antigen processing and presentation of exogenous peptide antigen via MHC class I	1	PSMA4,PSMA3,PSMA1,PSMA5
0	77	4	GO:0002479	BP	antigen processing and presentation of exogenous peptide antigen via MHC class I, TAP-dependent	2	PSMA4,PSMA3,PSMA1,PSMA5
0.01	47	3	GO:0044786	BP	cell cycle DNA replication	1	RPA2,PCNA,RFC4
0.01	44	3	GO:0010833	BP	telomere maintenance via telomere lengthening	1	RPA2,PCNA,RFC4
0.01	38	3	GO:0033260	BP	nuclear DNA replication	1	RPA2,PCNA,RFC4
0	25	3	GO:0032201	BP	telomere maintenance via semi-conservative replication	2	RPA2,PCNA,RFC4
0.02	126	4	GO:0002220	BP	innate immune response activating cell surface receptor signaling pathway	1	PSMA4,PSMA3,PSMA1,PSMA5
0.02	123	4	GO:0002223	BP	stimulatory C-type lectin receptor signaling pathway	2	PSMA4,PSMA3,PSMA1,PSMA5
0.04	154	4	GO:0090090	BP	negative regulation of canonical Wnt signaling pathway	1	PSMA4,PSMA3,PSMA1,PSMA5
0.02	59	3	GO:0006081	BP	cellular aldehyde metabolic process	1	PARK7,IDH1,PGAM1
0.02	132	4	GO:0090263	BP	positive regulation of canonical Wnt signaling pathway	1	PSMA4,PSMA3,PSMA1,PSMA5
0	35	4	GO:0042769	BP	DNA damage response, detection of DNA damage	1	RPA2,PCNA,RFC4,DDB1
0.03	68	3	GO:0006282	BP	regulation of DNA repair	1	RPA2,TRIM28,PCNA
0.02	63	3	GO:1903426	BP	regulation of reactive oxygen species biosynthetic process	1	PARK7,TRAP1,ASS1
0.01	90	4	GO:0043648	BP	dicarboxylic acid metabolic process	1	MDH1,GOT2,ASS1,IDH1
0	37	3	GO:0022616	BP	DNA strand elongation	1	RPA2,PCNA,RFC4
0	34	3	GO:0006271	BP	DNA strand elongation involved in DNA replication	1	RPA2,PCNA,RFC4
0.01	52	3	GO:0006284	BP	base-excision repair	1	RPA2,PCNA,RFC4
0.01	49	3	GO:0050994	BP	regulation of lipid catabolic process	1	APOA4,APOC3,IDH1
0.01	38	3	GO:0072350	BP	tricarboxylic acid metabolic process	1	MDH1,ASS1,IDH1
0.04	151	4	GO:2001242	BP	regulation of intrinsic apoptotic signaling pathway	1	CSDA,PARK7,TRAP1,HYOU1
0.02	205	5	GO:2001234	BP	negative regulation of apoptotic signaling pathway	1	CSDA,CTTN,PARK7,TRAP1,HYOU1
0.01	95	4	GO:2001243	BP	negative regulation of intrinsic apoptotic signaling pathway	2	CSDA,PARK7,TRAP1,HYOU1
0.05	159	4	GO:0009566	BP	fertilization	1	CSDA,PARK7,CCT7,UBAP2L
0.03	230	5	GO:0006457	BP	protein folding	1	FKBP4,HSPE1,TRAP1,CCT7,PDIA4
0.01	49	3	GO:0061077	BP	chaperone-mediated protein folding	2	FKBP4,TRAP1,PDIA4
0.01	461	8	GO:0044283	BP	small molecule biosynthetic process	1	ACAT1,AHCY,APOA4,APOC3,PARK7,GOT2,ASS1,PSAT1
0	300	7	GO:0016053	BP	organic acid biosynthetic process	1	AHCY,APOA4,APOC3,PARK7,GOT2,ASS1,PSAT1
0	300	7	GO:0046394	BP	carboxylic acid biosynthetic process	2	AHCY,APOA4,APOC3,PARK7,GOT2,ASS1,PSAT1
0	220	6	GO:0009308	BP	amine metabolic process	1	PSMA4,PSMA3,APOA4,PARK7,PSMA1,PSMA5
0	211	6	GO:0044106	BP	cellular amine metabolic process	2	PSMA4,PSMA3,APOA4,PARK7,PSMA1,PSMA5
0	89	5	GO:0033238	BP	regulation of cellular amine metabolic process	3	PSMA4,PSMA3,PARK7,PSMA1,PSMA5
0	262	8	GO:0042180	BP	cellular ketone metabolic process	1	PSMA4,PSMA3,APOA4,APOC3,PARK7,GOT2,PSMA1,PSMA5
0	198	7	GO:0010565	BP	regulation of cellular ketone metabolic process	1	PSMA4,PSMA3,APOA4,APOC3,PARK7,PSMA1,PSMA5
0	415	16	GO:0006520	BP	cellular amino acid metabolic process	1	PSMA4,KARS,ACAT1,PSMA3,GSS,AHCY,GARS,PARK7,PCMT1,GOT2,PSMA1,ASS1,PSAT1,WARS,PSMA5,CKB
0.01	50	3	GO:0043038	BP	amino acid activation	2	KARS,GARS,WARS
0	255	7	GO:1901605	BP	alpha-amino acid metabolic process	2	AHCY,PARK7,PCMT1,GOT2,ASS1,PSAT1,CKB
0.01	44	3	GO:0009066	BP	aspartate family amino acid metabolic process	3	AHCY,GOT2,ASS1
0	83	5	GO:0008652	BP	cellular amino acid biosynthetic process	2	AHCY,PARK7,GOT2,ASS1,PSAT1
0	73	5	GO:1901607	BP	alpha-amino acid biosynthetic process	3	AHCY,PARK7,GOT2,ASS1,PSAT1
0.01	426	8	GO:0034660	BP	ncRNA metabolic process	1	KARS,KHSRP,GARS,GRSF1,SSB,WARS,ADAR,PA2G4
0.01	154	5	GO:0006399	BP	tRNA metabolic process	2	KARS,GARS,GRSF1,SSB,WARS
0.01	50	3	GO:0043039	BP	tRNA aminoacylation	3	KARS,GARS,WARS
0.01	47	3	GO:0006418	BP	tRNA aminoacylation for protein translation	4	KARS,GARS,WARS
0	67	5	GO:0006521	BP	regulation of cellular amino acid metabolic process	1	PSMA4,PSMA3,PARK7,PSMA1,PSMA5
0	190	6	GO:0071826	BP	ribonucleoprotein complex subunit organization	1	EIF3I,EIF3E,EIF3A,RBMX,ADAR,KIF5B
0.01	352	7	GO:0022613	BP	ribonucleoprotein complex biogenesis	1	EIF3I,EIF3E,EIF3A,RBMX,ADAR,GNL3,PA2G4
0.01	181	5	GO:0022618	BP	ribonucleoprotein complex assembly	2	EIF3I,EIF3E,EIF3A,RBMX,ADAR
0	363	11	GO:0010608	BP	posttranscriptional regulation of gene expression	1	CSDA,EIF4B,EIF3I,EIF5,EIF3E,EIF3A,LARP4B,TRAP1,ADAR,PA2G4,ABCF1
0	267	8	GO:0006413	BP	translational initiation	1	EIF4B,EIF3I,EIF5,EIF3E,EIF3A,RPS12,FAU,ABCF1
0	19	3	GO:0001731	BP	formation of translation preinitiation complex	2	EIF3I,EIF3E,EIF3A
0	290	10	GO:0006417	BP	regulation of translation	1	CSDA,EIF4B,EIF3I,EIF5,EIF3E,EIF3A,LARP4B,TRAP1,PA2G4,ABCF1
0	76	5	GO:0006446	BP	regulation of translational initiation	2	EIF4B,EIF3I,EIF5,EIF3E,EIF3A
0.04	76	3	GO:0045727	BP	positive regulation of translation	1	CSDA,LARP4B,ABCF1
0.05	475	7	GO:0009896	BP	positive regulation of catabolic process	1	MDH1,PSMA4,PSMA3,APOA4,PARK7,PSMA1,PSMA5
0.02	420	7	GO:0031331	BP	positive regulation of cellular catabolic process	1	MDH1,PSMA4,PSMA3,APOA4,PARK7,PSMA1,PSMA5
0	138	6	GO:0051340	BP	regulation of ligase activity	1	PSMA4,PSMA3,PARK7,PSMA1,PSMA5,BUB3
0.01	97	4	GO:0051351	BP	positive regulation of ligase activity	2	PSMA4,PSMA3,PSMA1,PSMA5
0	100	6	GO:0051352	BP	negative regulation of ligase activity	1	PSMA4,PSMA3,PARK7,PSMA1,PSMA5,BUB3
0.01	271	6	GO:1903320	BP	regulation of protein modification by small protein conjugation or removal	1	PSMA4,PSMA3,PARK7,PSMA1,PSMA5,BUB3
0	146	6	GO:1903321	BP	negative regulation of protein modification by small protein conjugation or removal	1	PSMA4,PSMA3,PARK7,PSMA1,PSMA5,BUB3
0	496	12	GO:0044770	BP	cell cycle phase transition	1	PSMA4,PSMA3,PPP2R1A,RPA2,PSMA1,PCNA,BORA,PSMA5,ITGB1,BUB3,DDB1,RCC1
0	257	8	GO:0044843	BP	cell cycle G1/S phase transition	2	PSMA4,PSMA3,RPA2,PSMA1,PCNA,PSMA5,ITGB1,RCC1
0	276	7	GO:1901987	BP	regulation of cell cycle phase transition	2	PSMA4,PSMA3,RPA2,PSMA1,PSMA5,BUB3,DDB1
0	145	5	GO:1902806	BP	regulation of cell cycle G1/S phase transition	3	PSMA4,PSMA3,RPA2,PSMA1,PSMA5
0.01	248	6	GO:0000075	BP	cell cycle checkpoint	1	PSMA4,PSMA3,RPA2,PSMA1,PSMA5,BUB3
0.01	166	5	GO:0031570	BP	DNA integrity checkpoint	2	PSMA4,PSMA3,RPA2,PSMA1,PSMA5
0.01	156	5	GO:0000077	BP	DNA damage checkpoint	3	PSMA4,PSMA3,RPA2,PSMA1,PSMA5
0	79	5	GO:0044783	BP	G1 DNA damage checkpoint	4	PSMA4,PSMA3,RPA2,PSMA1,PSMA5
0	476	12	GO:0044772	BP	mitotic cell cycle phase transition	1	PSMA4,PSMA3,PPP2R1A,RPA2,PSMA1,PCNA,BORA,PSMA5,ITGB1,BUB3,DDB1,RCC1
0	250	8	GO:0000082	BP	G1/S transition of mitotic cell cycle	2	PSMA4,PSMA3,RPA2,PSMA1,PCNA,PSMA5,ITGB1,RCC1
0	464	9	GO:0007346	BP	regulation of mitotic cell cycle	1	PSMA4,PSMA3,RPA2,PSMA1,BORA,PSMA5,BUB3,DDB1,RCC1
0	259	7	GO:1901990	BP	regulation of mitotic cell cycle phase transition	2	PSMA4,PSMA3,RPA2,PSMA1,PSMA5,BUB3,DDB1
0	138	5	GO:2000045	BP	regulation of G1/S transition of mitotic cell cycle	3	PSMA4,PSMA3,RPA2,PSMA1,PSMA5
0.05	476	7	GO:0045786	BP	negative regulation of cell cycle	1	PSMA4,PSMA3,RPA2,PSMA1,PSMA5,BUB3,PA2G4
0.01	245	6	GO:0010948	BP	negative regulation of cell cycle process	2	PSMA4,PSMA3,RPA2,PSMA1,PSMA5,BUB3
0	180	6	GO:1901988	BP	negative regulation of cell cycle phase transition	3	PSMA4,PSMA3,RPA2,PSMA1,PSMA5,BUB3
0	107	5	GO:1902807	BP	negative regulation of cell cycle G1/S phase transition	4	PSMA4,PSMA3,RPA2,PSMA1,PSMA5
0.01	233	6	GO:0045930	BP	negative regulation of mitotic cell cycle	2	PSMA4,PSMA3,RPA2,PSMA1,PSMA5,BUB3
0	178	6	GO:0007093	BP	mitotic cell cycle checkpoint	3	PSMA4,PSMA3,RPA2,PSMA1,PSMA5,BUB3
0	109	5	GO:0044774	BP	mitotic DNA integrity checkpoint	4	PSMA4,PSMA3,RPA2,PSMA1,PSMA5
0	103	5	GO:0044773	BP	mitotic DNA damage checkpoint	5	PSMA4,PSMA3,RPA2,PSMA1,PSMA5
0	169	6	GO:1901991	BP	negative regulation of mitotic cell cycle phase transition	3	PSMA4,PSMA3,RPA2,PSMA1,PSMA5,BUB3
0	104	5	GO:2000134	BP	negative regulation of G1/S transition of mitotic cell cycle	4	PSMA4,PSMA3,RPA2,PSMA1,PSMA5
0	79	5	GO:0044819	BP	mitotic G1/S transition checkpoint	5	PSMA4,PSMA3,RPA2,PSMA1,PSMA5
0	78	5	GO:0031571	BP	mitotic G1 DNA damage checkpoint	6	PSMA4,PSMA3,RPA2,PSMA1,PSMA5
0	334	8	GO:0051348	BP	negative regulation of transferase activity	1	PSMA4,PSMA3,PPP2R1A,PARK7,PSMA1,PSMA5,BUB3,ADAR
0.04	243	5	GO:0007050	BP	cell cycle arrest	1	PSMA4,PSMA3,PSMA1,PSMA5,PA2G4
0.01	112	4	GO:0071156	BP	regulation of cell cycle arrest	2	PSMA4,PSMA3,PSMA1,PSMA5
0.01	169	5	GO:0072331	BP	signal transduction by p53 class mediator	1	PSMA4,PSMA3,USP10,PSMA1,PSMA5
0.03	438	7	GO:0042176	BP	regulation of protein catabolic process	1	PSMA4,PSMA3,USP10,PARK7,PSMA1,PSMA5,BUB3
0.01	320	7	GO:1903362	BP	regulation of cellular protein catabolic process	2	PSMA4,PSMA3,USP10,PARK7,PSMA1,PSMA5,BUB3
0	302	7	GO:1903050	BP	regulation of proteolysis involved in cellular protein catabolic process	3	PSMA4,PSMA3,USP10,PARK7,PSMA1,PSMA5,BUB3
0	131	5	GO:0042770	BP	signal transduction in response to DNA damage	1	PSMA4,PSMA3,USP10,PSMA1,PSMA5
0	115	5	GO:0030330	BP	DNA damage response, signal transduction by p53 class mediator	2	PSMA4,PSMA3,USP10,PSMA1,PSMA5
0.01	89	4	GO:0071158	BP	positive regulation of cell cycle arrest	1	PSMA4,PSMA3,PSMA1,PSMA5
0	74	4	GO:0072395	BP	signal transduction involved in cell cycle checkpoint	1	PSMA4,PSMA3,PSMA1,PSMA5
0	73	4	GO:0072401	BP	signal transduction involved in DNA integrity checkpoint	2	PSMA4,PSMA3,PSMA1,PSMA5
0	73	4	GO:0072422	BP	signal transduction involved in DNA damage checkpoint	3	PSMA4,PSMA3,PSMA1,PSMA5
0	69	4	GO:1902400	BP	intracellular signal transduction involved in G1 DNA damage checkpoint	4	PSMA4,PSMA3,PSMA1,PSMA5
0	71	4	GO:0072413	BP	signal transduction involved in mitotic cell cycle checkpoint	2	PSMA4,PSMA3,PSMA1,PSMA5
0	71	4	GO:1902403	BP	signal transduction involved in mitotic DNA integrity checkpoint	3	PSMA4,PSMA3,PSMA1,PSMA5
0	71	4	GO:1902402	BP	signal transduction involved in mitotic DNA damage checkpoint	4	PSMA4,PSMA3,PSMA1,PSMA5
0	69	4	GO:0072431	BP	signal transduction involved in mitotic G1 DNA damage checkpoint	5	PSMA4,PSMA3,PSMA1,PSMA5
0	68	4	GO:0006977	BP	DNA damage response, signal transduction by p53 class mediator resulting in cell cycle arrest	6	PSMA4,PSMA3,PSMA1,PSMA5
0.01	254	6	GO:0031396	BP	regulation of protein ubiquitination	1	PSMA4,PSMA3,PARK7,PSMA1,PSMA5,BUB3
0.01	172	5	GO:0042787	BP	protein ubiquitination involved in ubiquitin-dependent protein catabolic process	1	PSMA4,PSMA3,PSMA1,PSMA5,DDB1
0.01	98	4	GO:2000058	BP	regulation of protein ubiquitination involved in ubiquitin-dependent protein catabolic process	2	PSMA4,PSMA3,PSMA1,PSMA5
0	131	6	GO:0051438	BP	regulation of ubiquitin-protein transferase activity	1	PSMA4,PSMA3,PARK7,PSMA1,PSMA5,BUB3
0.01	92	4	GO:0051443	BP	positive regulation of ubiquitin-protein transferase activity	2	PSMA4,PSMA3,PSMA1,PSMA5
0	139	6	GO:0031397	BP	negative regulation of protein ubiquitination	1	PSMA4,PSMA3,PARK7,PSMA1,PSMA5,BUB3
0	99	6	GO:0051444	BP	negative regulation of ubiquitin-protein transferase activity	2	PSMA4,PSMA3,PARK7,PSMA1,PSMA5,BUB3
0	101	5	GO:0051439	BP	regulation of ubiquitin-protein ligase activity involved in mitotic cell cycle	1	PSMA4,PSMA3,PSMA1,PSMA5,BUB3
0	92	5	GO:0051436	BP	negative regulation of ubiquitin-protein ligase activity involved in mitotic cell cycle	2	PSMA4,PSMA3,PSMA1,PSMA5,BUB3
0.01	89	4	GO:2000060	BP	positive regulation of protein ubiquitination involved in ubiquitin-dependent protein catabolic process	1	PSMA4,PSMA3,PSMA1,PSMA5
0	74	4	GO:0051437	BP	positive regulation of ubiquitin-protein ligase activity involved in regulation of mitotic cell cycle transition	2	PSMA4,PSMA3,PSMA1,PSMA5
0	483	9	GO:1901361	BP	organic cyclic compound catabolic process	1	EIF4B,KHSRP,AHCY,EIF3E,PPP2R1A,RPS12,GOT2,FAU,PGAM1
0.01	442	8	GO:0044270	BP	cellular nitrogen compound catabolic process	1	EIF4B,KHSRP,AHCY,EIF3E,PPP2R1A,RPS12,FAU,PGAM1
0	442	9	GO:0046700	BP	heterocycle catabolic process	1	EIF4B,KHSRP,AHCY,EIF3E,PPP2R1A,RPS12,GOT2,FAU,PGAM1
0.01	452	8	GO:0019439	BP	aromatic compound catabolic process	1	EIF4B,KHSRP,AHCY,EIF3E,PPP2R1A,RPS12,FAU,PGAM1
0	400	8	GO:0034655	BP	nucleobase-containing compound catabolic process	2	EIF4B,KHSRP,AHCY,EIF3E,PPP2R1A,RPS12,FAU,PGAM1
0.01	235	6	GO:0006401	BP	RNA catabolic process	1	EIF4B,KHSRP,EIF3E,PPP2R1A,RPS12,FAU
0	204	6	GO:0006402	BP	mRNA catabolic process	2	EIF4B,KHSRP,EIF3E,PPP2R1A,RPS12,FAU
0.01	191	5	GO:0000956	BP	nuclear-transcribed mRNA catabolic process	3	EIF4B,EIF3E,PPP2R1A,RPS12,FAU
0.02	121	4	GO:0000184	BP	nuclear-transcribed mRNA catabolic process, nonsense-mediated decay	4	EIF3E,PPP2R1A,RPS12,FAU
0.01	383	7	GO:1901657	BP	glycosyl compound metabolic process	1	AHCY,PARK7,PCMT1,MAT2A,PGAM1,APRT,NME1
0.04	347	6	GO:0051186	BP	cofactor metabolic process	1	MDH1,AHCY,PCMT1,IDH1,MAT2A,PGAM1
0.02	287	6	GO:0006732	BP	coenzyme metabolic process	2	MDH1,AHCY,PCMT1,IDH1,MAT2A,PGAM1
0	218	9	GO:0006575	BP	cellular modified amino acid metabolic process	1	GSS,AHCY,PARK7,PCMT1,GOT2,ASS1,IDH1,CKB,MAT2A
0	55	4	GO:0042398	BP	cellular modified amino acid biosynthetic process	2	GSS,AHCY,PARK7,MAT2A
0.01	365	7	GO:0009116	BP	nucleoside metabolic process	1	AHCY,PARK7,PCMT1,MAT2A,PGAM1,APRT,NME1
0.01	341	7	GO:0009119	BP	ribonucleoside metabolic process	2	AHCY,PARK7,PCMT1,MAT2A,PGAM1,APRT,NME1
0.01	320	7	GO:0042278	BP	purine nucleoside metabolic process	2	AHCY,PARK7,PCMT1,MAT2A,PGAM1,APRT,NME1
0	317	7	GO:0046128	BP	purine ribonucleoside metabolic process	3	AHCY,PARK7,PCMT1,MAT2A,PGAM1,APRT,NME1
0	17	3	GO:0046500	BP	S-adenosylmethionine metabolic process	4	AHCY,PCMT1,MAT2A
0.01	369	7	GO:0008380	BP	RNA splicing	1	PTBP1,SNRPA,SF3B2,KHSRP,PPP2R1A,RBMX,PCBP1
0.01	259	6	GO:0000375	BP	RNA splicing, via transesterification reactions	2	PTBP1,SNRPA,SF3B2,KHSRP,RBMX,PCBP1
0.05	256	5	GO:0000377	BP	RNA splicing, via transesterification reactions with bulged adenosine as nucleophile	3	PTBP1,SNRPA,SF3B2,RBMX,PCBP1
0.01	437	8	GO:0006397	BP	mRNA processing	1	PTBP1,SNRPA,SF3B2,KHSRP,GRSF1,RBMX,ADAR,PCBP1
0.05	256	5	GO:0000398	BP	mRNA splicing, via spliceosome	2	PTBP1,SNRPA,SF3B2,RBMX,PCBP1
0.02	196	5	GO:0045333	BP	cellular respiration	1	MDH1,ETFB,PARK7,TRAP1,IDH1
0	34	4	GO:0005844	CC	polysome	1	CSDA,LARP4B,PSMA1,ABCF1
0.01	52	3	GO:0005657	CC	replication fork	1	RPA2,PCNA,RFC4
0.04	154	4	GO:0001726	CC	ruffle	1	ACTN1,CTTN,ITGB1,NME1
0.05	159	4	GO:0005681	CC	spliceosomal complex	1	SNRPA,SF3B2,RBMX,ADAR
0	15	3	GO:0005852	CC	eukaryotic translation initiation factor 3 complex	1	EIF3I,EIF3E,EIF3A
0	16	3	GO:0070993	CC	translation preinitiation complex	1	EIF3I,EIF3E,EIF3A
0	15	3	GO:0016282	CC	eukaryotic 43S preinitiation complex	2	EIF3I,EIF3E,EIF3A
0	15	3	GO:0033290	CC	eukaryotic 48S preinitiation complex	2	EIF3I,EIF3E,EIF3A
0.01	105	4	GO:0048770	CC	pigment granule	1	CAPG,AHCY,ITGB1,PDIA4
0.01	105	4	GO:0042470	CC	melanosome	2	CAPG,AHCY,ITGB1,PDIA4
0	361	9	GO:0005759	CC	mitochondrial matrix	1	KARS,ACAT1,ETFB,GARS,HSPE1,PARK7,GOT2,TRAP1,GRSF1
0	73	4	GO:0000502	CC	proteasome complex	1	PSMA4,PSMA3,PSMA1,PSMA5
0	23	4	GO:0005839	CC	proteasome core complex	2	PSMA4,PSMA3,PSMA1,PSMA5
0	10	4	GO:0019773	CC	proteasome core complex, alpha-subunit complex	3	PSMA4,PSMA3,PSMA1,PSMA5
0	170	7	GO:0043209	CC	myelin sheath	1	MDH1,GDI2,FSCN1,GOT2,ITGB1,CKB,STIP1
0.01	51	3	GO:0051287	MF	NAD binding	1	MDH1,AHCY,IDH1
0.02	420	7	GO:0016874	MF	ligase activity	1	KARS,GSS,GARS,PAICS,ASS1,TRIM28,WARS
0.01	51	3	GO:0016879	MF	ligase activity, forming carbon-nitrogen bonds	2	GSS,PAICS,ASS1
0.01	42	3	GO:0016875	MF	ligase activity, forming carbon-oxygen bonds	2	KARS,GARS,WARS
0.01	42	3	GO:0016876	MF	ligase activity, forming aminoacyl-tRNA and related compounds	3	KARS,GARS,WARS
0.01	42	3	GO:0004812	MF	aminoacyl-tRNA ligase activity	4	KARS,GARS,WARS
0.01	104	4	GO:0051082	MF	unfolded protein binding	1	HSPE1,TRAP1,CCT7,NAP1L4
0.03	65	3	GO:0016209	MF	antioxidant activity	1	APOA4,PARK7,PRDX2
0	89	5	GO:0008135	MF	translation factor activity, RNA binding	1	EIF4B,EIF3I,EIF5,EIF3E,ABCF1
0	47	4	GO:0003743	MF	translation initiation factor activity	2	EIF4B,EIF3I,EIF5,EIF3E
0	135	7	GO:0003729	MF	mRNA binding	1	CSDA,KHSRP,PARK7,GRSF1,SSB,RBMX,PCBP1
0.01	235	6	GO:0043566	MF	structure-specific DNA binding	1	CSDA,RPA2,PCNA,FUBP1,PCBP1,RCC1
0	78	4	GO:0003697	MF	single-stranded DNA binding	2	CSDA,RPA2,FUBP1,PCBP1
0	24	4	GO:0070003	MF	threonine-type peptidase activity	1	PSMA4,PSMA3,PSMA1,PSMA5
0	24	4	GO:0004298	MF	threonine-type endopeptidase activity	2	PSMA4,PSMA3,PSMA1,PSMA5
0.01	88	4	GO:0016597	MF	amino acid binding	1	KARS,GSS,GOT2,ASS1
0.05	81	3	GO:0051087	MF	chaperone binding	1	HSPE1,HYOU1,STIP1
0.04	75	3	GO:0035258	MF	steroid hormone receptor binding	1	FKBP4,PARK7,PCNA
0.01	45	4	KEGG:03420	ke	Nucleotide excision repair	1	RPA2,PCNA,RFC4,DDB1
0.05	36	3	KEGG:03030	ke	DNA replication	1	RPA2,PCNA,RFC4
0	38	4	KEGG:00270	ke	Cysteine and methionine metabolism	1	MDH1,AHCY,GOT2,MAT2A
0	74	6	KEGG:01230	ke	Biosynthesis of amino acids	1	GOT2,ASS1,PSAT1,IDH1,MAT2A,PGAM1
0.01	44	4	KEGG:03050	ke	Proteasome	1	PSMA4,PSMA3,PSMA1,PSMA5
0.01	23	3	KEGG:03430	ke	Mismatch repair	1	RPA2,PCNA,RFC4
0.01	113	6	KEGG:01200	ke	Carbon metabolism	1	MDH1,ACAT1,GOT2,PSAT1,IDH1,PGAM1
0	214	9	KEGG:01130	ke	Biosynthesis of antibiotics	1	MDH1,ACAT1,GOT2,PAICS,ASS1,PSAT1,IDH1,PGAM1,NME1
0	58	4	REAC:4641258	re	degradation of DVL	1	PSMA4,PSMA3,PSMA1,PSMA5
0	29	3	REAC:180786	re	Extension of Telomeres	1	RPA2,PCNA,RFC4
0	23	3	REAC:174417	re	Telomere C-strand (Lagging Strand) Synthesis	2	RPA2,PCNA,RFC4
0.02	98	4	REAC:5668541	re	TNFR2 non-canonical NF-kB pathway	1	PSMA4,PSMA3,PSMA1,PSMA5
0	60	4	REAC:5676590	re	NIK-->noncanonical NF-kB signaling	2	PSMA4,PSMA3,PSMA1,PSMA5
0.03	380	8	REAC:5663205	re	Infectious disease	1	PSMA4,PSMA3,RPS12,PSMA1,GRSF1,PSMA5,FAU,RCC1
0.01	76	4	REAC:70326	re	Glucose metabolism	1	MDH1,PPP2R1A,GOT2,PGAM1
0.01	31	3	REAC:70263	re	Gluconeogenesis	2	MDH1,GOT2,PGAM1
0	183	7	REAC:69620	re	Cell Cycle Checkpoints	1	PSMA4,PSMA3,RPA2,PSMA1,PSMA5,BUB3,RFC4
0	62	4	REAC:69615	re	G1/S DNA Damage Checkpoints	2	PSMA4,PSMA3,PSMA1,PSMA5
0	54	4	REAC:69613	re	p53-Independent G1/S DNA damage checkpoint	3	PSMA4,PSMA3,PSMA1,PSMA5
0	54	4	REAC:69610	re	p53-Independent DNA Damage Response	4	PSMA4,PSMA3,PSMA1,PSMA5
0	54	4	REAC:69601	re	Ubiquitin Mediated Degradation of Phosphorylated Cdc25A	5	PSMA4,PSMA3,PSMA1,PSMA5
0	59	4	REAC:69580	re	p53-Dependent G1/S DNA damage checkpoint	3	PSMA4,PSMA3,PSMA1,PSMA5
0	59	4	REAC:69563	re	p53-Dependent G1 DNA Damage Response	4	PSMA4,PSMA3,PSMA1,PSMA5
0	54	4	REAC:69541	re	Stabilization of p53	5	PSMA4,PSMA3,PSMA1,PSMA5
0	53	4	REAC:349425	re	Autodegradation of the E3 ubiquitin ligase COP1	6	PSMA4,PSMA3,PSMA1,PSMA5
0.01	131	5	REAC:162909	re	Host Interactions of HIV factors	1	PSMA4,PSMA3,PSMA1,PSMA5,RCC1
0	53	4	REAC:180534	re	Vpu mediated degradation of CD4	2	PSMA4,PSMA3,PSMA1,PSMA5
0	55	4	REAC:180585	re	Vif-mediated degradation of APOBEC3G	2	PSMA4,PSMA3,PSMA1,PSMA5
0.01	68	4	REAC:1169091	re	Activation of NF-kappaB in B cells	1	PSMA4,PSMA3,PSMA1,PSMA5
0.04	248	6	REAC:451927	re	Interleukin-2 signaling	1	PSMA4,PEBP1,PSMA3,PPP2R1A,PSMA1,PSMA5
0.04	248	6	REAC:187687	re	Signalling to ERKs	1	PSMA4,PEBP1,PSMA3,PPP2R1A,PSMA1,PSMA5
0.03	234	6	REAC:187706	re	Signalling to p38 via RIT and RIN	2	PSMA4,PEBP1,PSMA3,PPP2R1A,PSMA1,PSMA5
0.03	237	6	REAC:169893	re	Prolonged ERK activation events	2	PSMA4,PEBP1,PSMA3,PPP2R1A,PSMA1,PSMA5
0.03	234	6	REAC:170984	re	ARMS-mediated activation	3	PSMA4,PEBP1,PSMA3,PPP2R1A,PSMA1,PSMA5
0.03	235	6	REAC:170968	re	Frs2-mediated activation	3	PSMA4,PEBP1,PSMA3,PPP2R1A,PSMA1,PSMA5
0.03	241	6	REAC:167044	re	Signalling to RAS	2	PSMA4,PEBP1,PSMA3,PPP2R1A,PSMA1,PSMA5
0.03	230	6	REAC:1250347	re	SHC1 events in ERBB4 signaling	1	PSMA4,PEBP1,PSMA3,PPP2R1A,PSMA1,PSMA5
0.03	230	6	REAC:1250196	re	SHC1 events in ERBB2 signaling	1	PSMA4,PEBP1,PSMA3,PPP2R1A,PSMA1,PSMA5
0.03	230	6	REAC:180336	re	SHC1 events in EGFR signaling	1	PSMA4,PEBP1,PSMA3,PPP2R1A,PSMA1,PSMA5
0.03	231	6	REAC:5654706	re	FRS-mediated FGFR3 signaling	1	PSMA4,PEBP1,PSMA3,PPP2R1A,PSMA1,PSMA5
0.03	236	6	REAC:5684996	re	MAPK1/MAPK3 signaling	1	PSMA4,PEBP1,PSMA3,PPP2R1A,PSMA1,PSMA5
0.04	243	6	REAC:5218921	re	VEGFR2 mediated cell proliferation	1	PSMA4,PEBP1,PSMA3,PPP2R1A,PSMA1,PSMA5
0.03	308	7	REAC:74752	re	Signaling by Insulin receptor	1	PSMA4,EIF4B,PEBP1,PSMA3,PPP2R1A,PSMA1,PSMA5
0.02	284	7	REAC:74751	re	Insulin receptor signalling cascade	2	PSMA4,EIF4B,PEBP1,PSMA3,PPP2R1A,PSMA1,PSMA5
0.02	284	7	REAC:2404192	re	Signaling by Type 1 Insulin-like Growth Factor 1 Receptor (IGF1R)	1	PSMA4,EIF4B,PEBP1,PSMA3,PPP2R1A,PSMA1,PSMA5
0.02	284	7	REAC:2428924	re	IGF1R signaling cascade	2	PSMA4,EIF4B,PEBP1,PSMA3,PPP2R1A,PSMA1,PSMA5
0.02	284	7	REAC:2428928	re	IRS-related events triggered by IGF1R	3	PSMA4,EIF4B,PEBP1,PSMA3,PPP2R1A,PSMA1,PSMA5
0.02	280	7	REAC:112399	re	IRS-mediated signalling	4	PSMA4,EIF4B,PEBP1,PSMA3,PPP2R1A,PSMA1,PSMA5
0.03	230	6	REAC:112412	re	SOS-mediated signalling	5	PSMA4,PEBP1,PSMA3,PPP2R1A,PSMA1,PSMA5
0.03	231	6	REAC:5654693	re	FRS-mediated FGFR1 signaling	1	PSMA4,PEBP1,PSMA3,PPP2R1A,PSMA1,PSMA5
0.03	231	6	REAC:5654700	re	FRS-mediated FGFR2 signaling	1	PSMA4,PEBP1,PSMA3,PPP2R1A,PSMA1,PSMA5
0.03	231	6	REAC:5654712	re	FRS-mediated FGFR4 signaling	1	PSMA4,PEBP1,PSMA3,PPP2R1A,PSMA1,PSMA5
0.05	257	6	REAC:512988	re	Interleukin-3, 5 and GM-CSF signaling	1	PSMA4,PEBP1,PSMA3,PPP2R1A,PSMA1,PSMA5
0.03	241	6	REAC:912526	re	Interleukin receptor SHC signaling	2	PSMA4,PEBP1,PSMA3,PPP2R1A,PSMA1,PSMA5
0.03	230	6	REAC:179812	re	GRB2 events in EGFR signaling	1	PSMA4,PEBP1,PSMA3,PPP2R1A,PSMA1,PSMA5
0.03	230	6	REAC:1963640	re	GRB2 events in ERBB2 signaling	1	PSMA4,PEBP1,PSMA3,PPP2R1A,PSMA1,PSMA5
0.03	238	6	REAC:2586552	re	Signaling by Leptin	1	PSMA4,PEBP1,PSMA3,PPP2R1A,PSMA1,PSMA5
0.03	230	6	REAC:5673001	re	RAF/MAP kinase cascade	2	PSMA4,PEBP1,PSMA3,PPP2R1A,PSMA1,PSMA5
0.01	69	4	REAC:5658442	re	Regulation of RAS by GAPs	3	PSMA4,PSMA3,PSMA1,PSMA5
0	52	4	REAC:169911	re	Regulation of Apoptosis	1	PSMA4,PSMA3,PSMA1,PSMA5
0	51	4	REAC:211733	re	Regulation of activated PAK-2p34 by proteasome mediated degradation	2	PSMA4,PSMA3,PSMA1,PSMA5
0	147	7	REAC:72766	re	Translation	1	EIF4B,EIF3I,EIF5,EIF3E,EIF3A,RPS12,FAU
0	113	7	REAC:72613	re	Eukaryotic Translation Initiation	2	EIF4B,EIF3I,EIF5,EIF3E,EIF3A,RPS12,FAU
0	105	6	REAC:156827	re	L13a-mediated translational silencing of Ceruloplasmin expression	3	EIF4B,EIF3I,EIF3E,EIF3A,RPS12,FAU
0	113	7	REAC:72737	re	Cap-dependent Translation Initiation	3	EIF4B,EIF3I,EIF5,EIF3E,EIF3A,RPS12,FAU
0	95	5	REAC:72689	re	Formation of a pool of free 40S subunits	4	EIF3I,EIF3E,EIF3A,RPS12,FAU
0	55	7	REAC:72702	re	Ribosomal scanning and start codon recognition	4	EIF4B,EIF3I,EIF5,EIF3E,EIF3A,RPS12,FAU
0	106	7	REAC:72706	re	GTP hydrolysis and joining of the 60S ribosomal subunit	4	EIF4B,EIF3I,EIF5,EIF3E,EIF3A,RPS12,FAU
0	48	5	REAC:72695	re	Formation of the ternary complex, and subsequently, the 43S complex	4	EIF3I,EIF3E,EIF3A,RPS12,FAU
0	56	6	REAC:72662	re	Activation of the mRNA upon binding of the cap-binding complex and eIFs, and subsequent binding to 43S	4	EIF4B,EIF3I,EIF3E,EIF3A,RPS12,FAU
0	55	6	REAC:72649	re	Translation initiation complex formation	5	EIF4B,EIF3I,EIF3E,EIF3A,RPS12,FAU
0.01	87	4	REAC:5632684	re	Hedgehog 'on' state	1	PSMA4,PSMA3,PSMA1,PSMA5
0.02	145	5	REAC:73894	re	DNA Repair	1	USP10,RPA2,PCNA,RFC4,DDB1
0	46	5	REAC:73893	re	DNA Damage Bypass	2	USP10,RPA2,PCNA,RFC4,DDB1
0	37	4	REAC:110313	re	Translesion synthesis by Y family DNA polymerases bypasses lesions on DNA template	3	USP10,RPA2,PCNA,RFC4
0	17	3	REAC:5656121	re	Translesion synthesis by POLI	4	RPA2,PCNA,RFC4
0	16	3	REAC:110312	re	Translesion synthesis by REV1	4	RPA2,PCNA,RFC4
0	30	4	REAC:5656169	re	Termination of translesion DNA synthesis	4	USP10,RPA2,PCNA,RFC4
0	19	3	REAC:110320	re	Translesion Synthesis by POLH	4	RPA2,PCNA,RFC4
0	17	3	REAC:5655862	re	Translesion synthesis by POLK	4	RPA2,PCNA,RFC4
0	28	4	REAC:110314	re	Recognition of DNA damage by PCNA-containing replication complex	3	RPA2,PCNA,RFC4,DDB1
0	50	4	REAC:73885	re	Nucleotide Excision Repair	2	RPA2,PCNA,RFC4,DDB1
0	34	4	REAC:109970	re	Global Genomic NER (GG-NER)	3	RPA2,PCNA,RFC4,DDB1
0	16	3	REAC:74969	re	Gap-filling DNA repair synthesis and ligation in GG-NER	4	RPA2,PCNA,RFC4
0	15	3	REAC:74967	re	Repair synthesis of patch ~27-30 bases long by DNA polymerase	5	RPA2,PCNA,RFC4
0.01	45	3	REAC:73937	re	Transcription-coupled NER (TC-NER)	3	RPA2,PCNA,RFC4
0	16	3	REAC:109979	re	Gap-filling DNA repair synthesis and ligation in TC-NER	4	RPA2,PCNA,RFC4
0	15	3	REAC:109977	re	Repair synthesis for gap-filling by DNA polymerase in TC-NER	5	RPA2,PCNA,RFC4
0.01	35	3	REAC:73884	re	Base Excision Repair	2	RPA2,PCNA,RFC4
0.01	35	3	REAC:73933	re	Resolution of Abasic Sites (AP sites)	3	RPA2,PCNA,RFC4
0	22	3	REAC:110373	re	Resolution of AP sites via the multiple-nucleotide patch replacement pathway	4	RPA2,PCNA,RFC4
0	19	3	REAC:5651801	re	PCNA-Dependent Long Patch Base Excision Repair	5	RPA2,PCNA,RFC4
0.04	115	4	REAC:5663220	re	RHO GTPases Activate Formins	1	NUDC,PPP2R1A,ITGB1,BUB3
0	196	10	REAC:71291	re	Metabolism of amino acids and derivatives	1	PSMA4,ACAT1,PSMA3,AHCY,GOT2,PSMA1,ASS1,PSAT1,PSMA5,CKB
0	52	4	REAC:350562	re	Regulation of ornithine decarboxylase (ODC)	2	PSMA4,PSMA3,PSMA1,PSMA5
0	84	5	REAC:195253	re	Degradation of beta-catenin by the destruction complex	1	PSMA4,PSMA3,PPP2R1A,PSMA1,PSMA5
0.02	95	4	REAC:5687128	re	MAPK6/MAPK4 signaling	1	PSMA4,PSMA3,PSMA1,PSMA5
0.01	66	4	REAC:5358346	re	Hedgehog ligand biogenesis	1	PSMA4,PSMA3,PSMA1,PSMA5
0.02	146	5	REAC:72203	re	Processing of Capped Intron-Containing Pre-mRNA	1	PTBP1,SNRPA,SF3B2,RBMX,PCBP1
0.01	115	5	REAC:72172	re	mRNA Splicing	2	PTBP1,SNRPA,SF3B2,RBMX,PCBP1
0.01	115	5	REAC:72163	re	mRNA Splicing - Major Pathway	3	PTBP1,SNRPA,SF3B2,RBMX,PCBP1
0.01	42	3	REAC:379724	re	tRNA Aminoacylation	1	KARS,GARS,WARS
0	24	3	REAC:379716	re	Cytosolic tRNA aminoacylation	2	KARS,GARS,WARS
0	89	6	REAC:450531	re	Regulation of mRNA stability by proteins that bind AU-rich elements	1	PSMA4,KHSRP,PSMA3,SET,PSMA1,PSMA5
0	57	4	REAC:450408	re	AUF1 (hnRNP D0) destabilizes mRNA	2	PSMA4,PSMA3,PSMA1,PSMA5
0	57	4	REAC:5387390	re	Hh mutants abrogate ligand secretion	1	PSMA4,PSMA3,PSMA1,PSMA5
0	57	4	REAC:5362768	re	Hh mutants that don't undergo autocatalytic processing are degraded by ERAD	2	PSMA4,PSMA3,PSMA1,PSMA5
0.02	101	4	REAC:5610787	re	Hedgehog 'off' state	1	PSMA4,PSMA3,PSMA1,PSMA5
0	61	4	REAC:5610783	re	Degradation of GLI2 by the proteasome	2	PSMA4,PSMA3,PSMA1,PSMA5
0	61	4	REAC:5610780	re	Degradation of GLI1 by the proteasome	2	PSMA4,PSMA3,PSMA1,PSMA5
0	61	4	REAC:5610785	re	GLI3 is processed to GLI3R by the proteasome	2	PSMA4,PSMA3,PSMA1,PSMA5
0.02	94	4	REAC:4086400	re	PCP/CE pathway	1	PSMA4,PSMA3,PSMA1,PSMA5
0	65	4	REAC:4608870	re	Asymmetric localization of PCP proteins	2	PSMA4,PSMA3,PSMA1,PSMA5
0	56	4	REAC:4641257	re	degradation of AXIN	1	PSMA4,PSMA3,PSMA1,PSMA5
0.01	83	4	REAC:1236975	re	Antigen processing-Cross presentation	1	PSMA4,PSMA3,PSMA1,PSMA5
0.01	66	4	REAC:1236974	re	ER-Phagosome pathway	2	PSMA4,PSMA3,PSMA1,PSMA5
0	51	4	REAC:1236978	re	Cross-presentation of soluble exogenous antigens (endosomes)	2	PSMA4,PSMA3,PSMA1,PSMA5
0	479	12	REAC:69278	re	Cell Cycle, Mitotic	1	PSMA4,NUDC,PSMA3,PPP2R1A,RPA2,SET,PSMA1,PCNA,BORA,PSMA5,BUB3,RFC4
0	85	5	REAC:453276	re	Regulation of mitotic cell cycle	2	PSMA4,PSMA3,PSMA1,PSMA5,BUB3
0	85	5	REAC:174143	re	APC/C-mediated degradation of cell cycle proteins	3	PSMA4,PSMA3,PSMA1,PSMA5,BUB3
0	62	4	REAC:174084	re	Autodegradation of Cdh1 by Cdh1:APC/C	4	PSMA4,PSMA3,PSMA1,PSMA5
0.01	71	4	REAC:174178	re	APC/C:Cdh1 mediated degradation of Cdc20 and other APC/C:Cdh1 targeted proteins in late mitosis/early G1	4	PSMA4,PSMA3,PSMA1,PSMA5
0	79	5	REAC:176408	re	Regulation of APC/C activators between G1/S and early anaphase	4	PSMA4,PSMA3,PSMA1,PSMA5,BUB3
0	56	4	REAC:174113	re	SCF-beta-TrCP mediated degradation of Emi1	5	PSMA4,PSMA3,PSMA1,PSMA5
0	75	5	REAC:176814	re	Activation of APC/C and APC/C:Cdc20 mediated degradation of mitotic proteins	4	PSMA4,PSMA3,PSMA1,PSMA5,BUB3
0	74	5	REAC:176409	re	APC/C:Cdc20 mediated degradation of mitotic proteins	5	PSMA4,PSMA3,PSMA1,PSMA5,BUB3
0	72	5	REAC:179419	re	APC:Cdc20 mediated degradation of cell cycle proteins prior to satisfation of the cell cycle checkpoint	6	PSMA4,PSMA3,PSMA1,PSMA5,BUB3
0	71	5	REAC:174184	re	Cdc20:Phospho-APC/C mediated degradation of Cyclin A	7	PSMA4,PSMA3,PSMA1,PSMA5,BUB3
0.01	66	4	REAC:174154	re	APC/C:Cdc20 mediated degradation of Securin	6	PSMA4,PSMA3,PSMA1,PSMA5
0	137	7	REAC:453279	re	Mitotic G1-G1/S phases	2	PSMA4,PSMA3,PPP2R1A,RPA2,PSMA1,PCNA,PSMA5
0	111	7	REAC:69206	re	G1/S Transition	3	PSMA4,PSMA3,PPP2R1A,RPA2,PSMA1,PCNA,PSMA5
0.01	67	4	REAC:69202	re	Cyclin E associated events during G1/S transition	4	PSMA4,PSMA3,PSMA1,PSMA5
0.01	299	8	REAC:68886	re	M Phase	2	PSMA4,NUDC,PSMA3,PPP2R1A,SET,PSMA1,PSMA5,BUB3
0	175	7	REAC:2555396	re	Mitotic Metaphase and Anaphase	3	PSMA4,NUDC,PSMA3,PPP2R1A,PSMA1,PSMA5,BUB3
0	174	7	REAC:68882	re	Mitotic Anaphase	4	PSMA4,NUDC,PSMA3,PPP2R1A,PSMA1,PSMA5,BUB3
0	163	7	REAC:2467813	re	Separation of Sister Chromatids	5	PSMA4,NUDC,PSMA3,PPP2R1A,PSMA1,PSMA5,BUB3
0	127	7	REAC:69242	re	S Phase	2	PSMA4,PSMA3,RPA2,PSMA1,PCNA,PSMA5,RFC4
0.01	68	4	REAC:69656	re	Cyclin A:Cdk2-associated events at S phase entry	3	PSMA4,PSMA3,PSMA1,PSMA5
0	58	4	REAC:187577	re	SCF(Skp2)-mediated degradation of p27/p21	4	PSMA4,PSMA3,PSMA1,PSMA5
0	52	4	REAC:75815	re	Ubiquitin-dependent degradation of Cyclin D	3	PSMA4,PSMA3,PSMA1,PSMA5
0	52	4	REAC:69229	re	Ubiquitin-dependent degradation of Cyclin D1	4	PSMA4,PSMA3,PSMA1,PSMA5
0	108	7	REAC:69306	re	DNA Replication	1	PSMA4,PSMA3,RPA2,PSMA1,PCNA,PSMA5,RFC4
0	84	5	REAC:68874	re	M/G1 Transition	2	PSMA4,PSMA3,RPA2,PSMA1,PSMA5
0	84	5	REAC:69002	re	DNA Replication Pre-Initiation	3	PSMA4,PSMA3,RPA2,PSMA1,PSMA5
0.01	69	4	REAC:68867	re	Assembly of the pre-replicative complex	4	PSMA4,PSMA3,PSMA1,PSMA5
0	60	4	REAC:68827	re	CDT1 association with the CDC6:ORC:origin complex	5	PSMA4,PSMA3,PSMA1,PSMA5
0.01	77	4	REAC:69304	re	Regulation of DNA replication	2	PSMA4,PSMA3,PSMA1,PSMA5
0.01	74	4	REAC:69300	re	Removal of licensing factors from origins	3	PSMA4,PSMA3,PSMA1,PSMA5
0	100	7	REAC:69239	re	Synthesis of DNA	2	PSMA4,PSMA3,RPA2,PSMA1,PCNA,PSMA5,RFC4
0.01	33	3	REAC:69190	re	DNA strand elongation	3	RPA2,PCNA,RFC4
0	21	3	REAC:69186	re	Lagging Strand Synthesis	4	RPA2,PCNA,RFC4
0.01	72	4	REAC:69052	re	Switching of origins to a post-replicative state	3	PSMA4,PSMA3,PSMA1,PSMA5
0	52	4	REAC:69017	re	CDK-mediated phosphorylation and removal of Cdc6	4	PSMA4,PSMA3,PSMA1,PSMA5
0.01	72	4	REAC:68949	re	Orc1 removal from chromatin	4	PSMA4,PSMA3,PSMA1,PSMA5
0.05	127	4	REAC:5621481	re	C-type lectin receptors (CLRs)	1	PSMA4,PSMA3,PSMA1,PSMA5
0.02	103	4	REAC:5607764	re	CLEC7A (Dectin-1) signaling	2	PSMA4,PSMA3,PSMA1,PSMA5
0	63	4	REAC:5607761	re	Dectin-1 mediated noncanonical NF-kB signaling	3	PSMA4,PSMA3,PSMA1,PSMA5
0.04	122	4	REAC:2871837	re	FCERI mediated NF-kB activation	1	PSMA4,PSMA3,PSMA1,PSMA5

## Sheet: C) Enriched in SSc
Supplemental Table S3B. SSc-specific enrichment of processes and components.
p-value	Process Entries	Entries Present in this dataset	Term ID	Type	Process Name	Term depth	Process components present in this dataset
0	13	4	GO:0033700	BP	phospholipid efflux	1	APOE,APOA1,APOA4,APOC3
0	12	4	GO:0034370	BP	triglyceride-rich lipoprotein particle remodeling	1	APOE,APOA1,APOA4,APOC3
0	12	4	GO:0034372	BP	very-low-density lipoprotein particle remodeling	2	APOE,APOA1,APOA4,APOC3
0	383	14	GO:0034660	BP	ncRNA metabolic process	1	EPRS,RPL5,RPS7,TARS,DDX1,RPL11,RPL35A,GARS,GRSF1,KARS,KHSRP,PA2G4,SSB,WARS
0.03	157	8	GO:0006399	BP	tRNA metabolic process	2	EPRS,TARS,DDX1,GARS,GRSF1,KARS,SSB,WARS
0	470	25	GO:0046700	BP	heterocycle catabolic process	1	RPL5,RPS25,RPS15A,RPL27A,RPL29,RPS5,UPF1,RPL6,RPS7,RPL11,EIF4A1,PABPC4,RPL24,RPL34,RPL35A,RPLP2,AHCY,DDB1,EIF3E,EIF4B,KHSRP,NME1,RPA2,RPS12,RPS27
0	471	25	GO:0044270	BP	cellular nitrogen compound catabolic process	1	RPL5,RPS25,RPS15A,RPL27A,RPL29,RPS5,UPF1,RPL6,RPS7,RPL11,EIF4A1,PABPC4,RPL24,RPL34,RPL35A,RPLP2,AHCY,DDB1,EIF3E,EIF4B,KHSRP,NME1,RPA2,RPS12,RPS27
0	474	25	GO:0019439	BP	aromatic compound catabolic process	1	RPL5,RPS25,RPS15A,RPL27A,RPL29,RPS5,UPF1,RPL6,RPS7,RPL11,EIF4A1,PABPC4,RPL24,RPL34,RPL35A,RPLP2,AHCY,DDB1,EIF3E,EIF4B,KHSRP,NME1,RPA2,RPS12,RPS27
0	422	25	GO:0034655	BP	nucleobase-containing compound catabolic process	2	RPL5,RPS25,RPS15A,RPL27A,RPL29,RPS5,UPF1,RPL6,RPS7,RPL11,EIF4A1,PABPC4,RPL24,RPL34,RPL35A,RPLP2,AHCY,DDB1,EIF3E,EIF4B,KHSRP,NME1,RPA2,RPS12,RPS27
0	232	21	GO:0006401	BP	RNA catabolic process	3	RPL5,RPS25,RPS15A,RPL27A,RPL29,RPS5,UPF1,RPL6,RPS7,RPL11,EIF4A1,PABPC4,RPL24,RPL34,RPL35A,RPLP2,EIF3E,EIF4B,KHSRP,RPS12,RPS27
0	203	20	GO:0006402	BP	mRNA catabolic process	1	RPL5,RPS25,RPS15A,RPL27A,RPL29,RPS5,UPF1,RPL6,RPS7,RPL11,EIF4A1,RPL24,RPL34,RPL35A,RPLP2,EIF3E,EIF4B,KHSRP,RPS12,RPS27
0	191	19	GO:0000956	BP	nuclear-transcribed mRNA catabolic process	2	RPL5,RPS25,RPS15A,RPL27A,RPL29,RPS5,UPF1,RPL6,RPS7,RPL11,EIF4A1,RPL24,RPL34,RPL35A,RPLP2,EIF3E,EIF4B,RPS12,RPS27
0	122	17	GO:0000184	BP	nuclear-transcribed mRNA catabolic process, nonsense-mediated decay	3	RPL5,RPS25,RPS15A,RPL27A,RPL29,RPS5,UPF1,RPL6,RPS7,RPL11,RPL24,RPL34,RPL35A,RPLP2,EIF3E,RPS12,RPS27
0	491	24	GO:0010608	BP	posttranscriptional regulation of gene expression	1	EPRS,FXR1,LARP1,EIF3C,ELAVL1,RPS5,UPF1,CALR,EIF3F,CAPRIN1,FXR2,DDX1,SYNCRIP,APOA1,CLU,MOV10,CSDA,EIF3A,EIF3E,EIF3I,EIF4B,PA2G4,PARK7,RPS27
0	280	24	GO:0006413	BP	translational initiation	1	RPL5,RPS25,LARP1,RPS15A,EIF3C,RPL27A,RPL29,RPS5,EIF3F,RPL6,RPS7,DDX1,RPL11,EIF4A1,RPL24,RPL34,RPL35A,RPLP2,EIF3A,EIF3E,EIF3I,EIF4B,RPS12,RPS27
0	19	5	GO:0001731	BP	formation of translation preinitiation complex	1	EIF3C,EIF3F,EIF3A,EIF3E,EIF3I
0	286	20	GO:0006417	BP	regulation of translation	1	EPRS,FXR1,LARP1,EIF3C,ELAVL1,RPS5,UPF1,CALR,EIF3F,CAPRIN1,FXR2,DDX1,SYNCRIP,CSDA,EIF3A,EIF3E,EIF3I,EIF4B,PA2G4,RPS27
0	85	7	GO:0006446	BP	regulation of translational initiation	2	EIF3C,EIF3F,DDX1,EIF3A,EIF3E,EIF3I,EIF4B
0	79	7	GO:0017148	BP	negative regulation of translation	2	EPRS,FXR1,CALR,CAPRIN1,FXR2,SYNCRIP,EIF3E
0.04	8	3	GO:0018158	BP	protein oxidation	1	PRDX3,APOA1,PARK7
0.01	37	5	GO:0007339	BP	binding of sperm to zona pellucida	1	CCT2,CCT5,CCT3,CCT7,UBAP2L
0.04	47	5	GO:0006418	BP	tRNA aminoacylation for protein translation	1	EPRS,TARS,GARS,KARS,WARS
0.01	15	4	GO:0034375	BP	high-density lipoprotein particle remodeling	1	APOE,APOA1,APOA4,APOC3
0	218	16	GO:0006414	BP	translational elongation	1	RPL5,RPS25,RPS15A,RPL27A,RPL29,RPS5,RPL6,RPS7,RPL11,EEF1G,RPL24,RPL34,RPL35A,RPLP2,RPS12,RPS27
0	223	14	GO:0006457	BP	protein folding	1	CCT2,CCT5,PDIA6,GANAB,PRKCSH,CALR,RUVBL2,CCT3,CLU,PDIA3,CCT7,FKBP4,HSPE1,PDIA4
0.03	21	4	GO:0065005	BP	protein-lipid complex assembly	1	APOE,APOA1,APOA4,APOC3
0.02	19	4	GO:0034377	BP	plasma lipoprotein particle assembly	2	APOE,APOA1,APOA4,APOC3
0	315	13	GO:0022613	BP	ribonucleoprotein complex biogenesis	1	RPL5,EIF3C,RAN,EIF3F,RPS7,DDX1,RPL11,RPL35A,EIF3A,EIF3E,EIF3I,GNL3,PA2G4
0.05	24	4	GO:0000305	BP	response to oxygen radical	1	PARP1,APOA4,PARK7,PRDX2
0.02	20	4	GO:0071450	BP	cellular response to oxygen radical	2	PARP1,APOA4,PARK7,PRDX2
0.04	23	4	GO:0000303	BP	response to superoxide	1	PARP1,APOA4,PARK7,PRDX2
0.02	20	4	GO:0071451	BP	cellular response to superoxide	2	PARP1,APOA4,PARK7,PRDX2
0.04	47	5	GO:0042743	BP	hydrogen peroxide metabolic process	1	PRDX6,PRDX3,APOA4,PARK7,PRDX2
0.05	24	4	GO:0042744	BP	hydrogen peroxide catabolic process	1	PRDX6,PRDX3,APOA4,PRDX2
0	19	5	GO:0043691	BP	reverse cholesterol transport	1	APOE,APOA1,CLU,APOA4,APOC3
0.04	8	3	GO:0010873	BP	positive regulation of cholesterol esterification	1	APOE,APOA1,APOA4
0	314	18	GO:0032984	BP	macromolecular complex disassembly	1	RPL5,RPS25,RPS15A,RPL27A,RPL29,RPS5,UPF1,RDX,RPL6,RPS7,RPL11,RPL24,RPL34,RPL35A,RPLP2,RPS12,RPS27,SET
0	305	18	GO:0043241	BP	protein complex disassembly	1	RPL5,RPS25,RPS15A,RPL27A,RPL29,RPS5,UPF1,RDX,RPL6,RPS7,RPL11,RPL24,RPL34,RPL35A,RPLP2,RPS12,RPS27,SET
0	281	17	GO:0043624	BP	cellular protein complex disassembly	2	RPL5,RPS25,RPS15A,RPL27A,RPL29,RPS5,UPF1,RDX,RPL6,RPS7,RPL11,RPL24,RPL34,RPL35A,RPLP2,RPS12,RPS27
0	182	16	GO:0006415	BP	translational termination	1	RPL5,RPS25,RPS15A,RPL27A,RPL29,RPS5,UPF1,RPL6,RPS7,RPL11,RPL24,RPL34,RPL35A,RPLP2,RPS12,RPS27
0	137	17	GO:0070972	BP	protein localization to endoplasmic reticulum	1	RPL5,RPS25,RPS15A,RPL27A,RPL29,RPS5,RPL6,RPS7,RPL11,DDOST,PDIA3,RPL24,RPL34,RPL35A,RPLP2,RPS12,RPS27
0	119	16	GO:0072599	BP	establishment of protein localization to endoplasmic reticulum	2	RPL5,RPS25,RPS15A,RPL27A,RPL29,RPS5,RPL6,RPS7,RPL11,DDOST,RPL24,RPL34,RPL35A,RPLP2,RPS12,RPS27
0	115	16	GO:0045047	BP	protein targeting to ER	2	RPL5,RPS25,RPS15A,RPL27A,RPL29,RPS5,RPL6,RPS7,RPL11,DDOST,RPL24,RPL34,RPL35A,RPLP2,RPS12,RPS27
0	439	22	GO:0072657	BP	protein localization to membrane	1	RPL5,RPS25,RPS15A,YWHAE,YWHAG,APOE,BSG,RPL27A,RPL29,RPS5,RPL6,RPS7,RPL11,DDOST,RPL24,RPL34,RPL35A,RPLP2,HSPA4,ITGB1,RPS12,RPS27
0	325	21	GO:0090150	BP	establishment of protein localization to membrane	2	RPL5,RPS25,RPS15A,YWHAE,YWHAG,BSG,RPL27A,RPL29,RPS5,RPL6,RPS7,RPL11,DDOST,RPL24,RPL34,RPL35A,RPLP2,HSPA4,ITGB1,RPS12,RPS27
0	186	17	GO:0006612	BP	protein targeting to membrane	2	RPL5,RPS25,RPS15A,BSG,RPL27A,RPL29,RPS5,RPL6,RPS7,RPL11,DDOST,RPL24,RPL34,RPL35A,RPLP2,RPS12,RPS27
0	112	16	GO:0006613	BP	cotranslational protein targeting to membrane	3	RPL5,RPS25,RPS15A,RPL27A,RPL29,RPS5,RPL6,RPS7,RPL11,DDOST,RPL24,RPL34,RPL35A,RPLP2,RPS12,RPS27
0	110	16	GO:0006614	BP	SRP-dependent cotranslational protein targeting to membrane	4	RPL5,RPS25,RPS15A,RPL27A,RPL29,RPS5,RPL6,RPS7,RPL11,DDOST,RPL24,RPL34,RPL35A,RPLP2,RPS12,RPS27
0	212	15	GO:0044033	BP	multi-organism metabolic process	1	RPL5,RPS25,RPS15A,RPL27A,RPL29,RPS5,RPL6,RPS7,RPL11,RPL24,RPL34,RPL35A,RPLP2,RPS12,RPS27
0	383	19	GO:0019058	BP	viral life cycle	1	RPL5,RPS25,RPS15A,RAN,RPL27A,RPL29,RPS5,RPL6,RPS7,RPL11,ALYREF,RPL24,RPL34,RPL35A,RPLP2,DDB1,ITGB1,RPS12,RPS27
0	202	15	GO:0019080	BP	viral gene expression	2	RPL5,RPS25,RPS15A,RPL27A,RPL29,RPS5,RPL6,RPS7,RPL11,RPL24,RPL34,RPL35A,RPLP2,RPS12,RPS27
0	191	15	GO:0019083	BP	viral transcription	1	RPL5,RPS25,RPS15A,RPL27A,RPL29,RPS5,RPL6,RPS7,RPL11,RPL24,RPL34,RPL35A,RPLP2,RPS12,RPS27
0	196	20	GO:0044445	CC	cytosolic part	1	CCT2,CCT5,RPL5,RPS25,RPS15A,RPL27A,RPL29,RPS5,FXR2,RPL6,RPS7,CCT3,RPL11,RPL24,RPL34,RPL35A,RPLP2,CCT7,RPS12,RPS27
0	9	4	GO:0005832	CC	chaperonin-containing T-complex	1	CCT2,CCT5,CCT3,CCT7
0	226	16	GO:0005840	CC	ribosome	1	RPL5,RPS25,RPS15A,RPL27A,RPL29,RPS5,FXR2,RPL6,RPS7,RPL11,RPL24,RPL34,RPL35A,RPLP2,RPS12,RPS27
0	150	16	GO:0044391	CC	ribosomal subunit	2	RPL5,RPS25,RPS15A,RPL27A,RPL29,RPS5,FXR2,RPL6,RPS7,RPL11,RPL24,RPL34,RPL35A,RPLP2,RPS12,RPS27
0	86	10	GO:0015934	CC	large ribosomal subunit	3	RPL5,RPL27A,RPL29,FXR2,RPL6,RPL11,RPL24,RPL34,RPL35A,RPLP2
0.01	65	6	GO:0015935	CC	small ribosomal subunit	3	RPS25,RPS15A,RPS5,RPS7,RPS12,RPS27
0	103	16	GO:0022626	CC	cytosolic ribosome	2	RPL5,RPS25,RPS15A,RPL27A,RPL29,RPS5,FXR2,RPL6,RPS7,RPL11,RPL24,RPL34,RPL35A,RPLP2,RPS12,RPS27
0	40	6	GO:0022627	CC	cytosolic small ribosomal subunit	3	RPS25,RPS15A,RPS5,RPS7,RPS12,RPS27
0	55	10	GO:0022625	CC	cytosolic large ribosomal subunit	3	RPL5,RPL27A,RPL29,FXR2,RPL6,RPL11,RPL24,RPL34,RPL35A,RPLP2
0	128	9	GO:0035770	CC	ribonucleoprotein granule	1	UPF1,CAPRIN1,RPL6,DDX1,G3BP1,MOV10,PABPC4,KHSRP,PSMA4
0	128	9	GO:0036464	CC	cytoplasmic ribonucleoprotein granule	2	UPF1,CAPRIN1,RPL6,DDX1,G3BP1,MOV10,PABPC4,KHSRP,PSMA4
0.01	31	5	GO:0010494	CC	cytoplasmic stress granule	3	CAPRIN1,DDX1,G3BP1,PABPC4,KHSRP
0	15	5	GO:0005852	CC	eukaryotic translation initiation factor 3 complex	1	EIF3C,EIF3F,EIF3A,EIF3E,EIF3I
0.02	7	3	GO:0071541	CC	eukaryotic translation initiation factor 3 complex, eIF3m	2	EIF3F,EIF3A,EIF3I
0	11	4	GO:0002199	CC	zona pellucida receptor complex	1	CCT2,CCT5,CCT3,CCT7
0	468	18	GO:0070161	CC	anchoring junction	1	RPL5,YWHAE,YWHAG,BSG,RPS5,CALR,RDX,VCL,RPL6,RPS7,ANXA5,G3BP1,PDIA3,RPLP2,ACTN1,GDI2,ITGB1,TGM2
0	451	18	GO:0005912	CC	adherens junction	2	RPL5,YWHAE,YWHAG,BSG,RPS5,CALR,RDX,VCL,RPL6,RPS7,ANXA5,G3BP1,PDIA3,RPLP2,ACTN1,GDI2,ITGB1,TGM2
0	390	18	GO:0030055	CC	cell-substrate junction	1	RPL5,YWHAE,YWHAG,BSG,RPS5,CALR,RDX,VCL,RPL6,RPS7,ANXA5,G3BP1,PDIA3,RPLP2,ACTN1,GDI2,ITGB1,TGM2
0	386	18	GO:0005924	CC	cell-substrate adherens junction	2	RPL5,YWHAE,YWHAG,BSG,RPS5,CALR,RDX,VCL,RPL6,RPS7,ANXA5,G3BP1,PDIA3,RPLP2,ACTN1,GDI2,ITGB1,TGM2
0	381	18	GO:0005925	CC	focal adhesion	3	RPL5,YWHAE,YWHAG,BSG,RPS5,CALR,RDX,VCL,RPL6,RPS7,ANXA5,G3BP1,PDIA3,RPLP2,ACTN1,GDI2,ITGB1,TGM2
0.02	42	5	GO:0032994	CC	protein-lipid complex	1	APOE,APOA1,CLU,APOA4,APOC3
0.02	40	5	GO:0034358	CC	plasma lipoprotein particle	2	APOE,APOA1,CLU,APOA4,APOC3
0.03	21	4	GO:0034385	CC	triglyceride-rich lipoprotein particle	3	APOE,APOA1,APOA4,APOC3
0.03	21	4	GO:0034361	CC	very-low-density lipoprotein particle	4	APOE,APOA1,APOA4,APOC3
0	14	4	GO:0042627	CC	chylomicron	3	APOE,APOA1,APOA4,APOC3
0	28	5	GO:0034364	CC	high-density lipoprotein particle	3	APOE,APOA1,CLU,APOA4,APOC3
0	109	11	GO:0048770	CC	pigment granule	1	PDIA6,GANAB,YWHAE,BSG,RAN,FASN,SND1,PDIA3,AHCY,ITGB1,PDIA4
0	109	11	GO:0042470	CC	melanosome	2	PDIA6,GANAB,YWHAE,BSG,RAN,FASN,SND1,PDIA3,AHCY,ITGB1,PDIA4
0.02	195	9	GO:0005788	CC	endoplasmic reticulum lumen	1	PDIA6,GANAB,PRKCSH,CALR,SERPINH1,APOA1,PDIA3,APOA4,PDIA4
0	15	5	GO:0070993	CC	translation preinitiation complex	1	EIF3C,EIF3F,EIF3A,EIF3E,EIF3I
0	14	5	GO:0033290	CC	eukaryotic 48S preinitiation complex	2	EIF3C,EIF3F,EIF3A,EIF3E,EIF3I
0	15	5	GO:0016282	CC	eukaryotic 43S preinitiation complex	2	EIF3C,EIF3F,EIF3A,EIF3E,EIF3I
0.03	43	5	GO:0016875	MF	ligase activity, forming carbon-oxygen bonds	1	EPRS,TARS,GARS,KARS,WARS
0.03	43	5	GO:0016876	MF	ligase activity, forming aminoacyl-tRNA and related compounds	2	EPRS,TARS,GARS,KARS,WARS
0.03	43	5	GO:0004812	MF	aminoacyl-tRNA ligase activity	3	EPRS,TARS,GARS,KARS,WARS
0	124	14	GO:0003729	MF	mRNA binding	1	FXR1,LARP1,ELAVL1,RPS5,CALR,FXR2,G3BP1,EIF4A1,CSDA,GRSF1,KHSRP,PARK7,RBMX,SSB
0.03	73	6	GO:0003697	MF	single-stranded DNA binding	1	SSBP1,ALYREF,CSDA,FUBP1,PCBP1,RPA2
0.01	6	3	GO:0060228	MF	phosphatidylcholine-sterol O-acyltransferase activator activity	1	APOE,APOA1,APOA4
0.01	88	7	GO:0008135	MF	translation factor activity, nucleic acid binding	1	EIF3C,EIF3F,EEF1G,EIF4A1,EIF3E,EIF3I,EIF4B
0	50	6	GO:0003743	MF	translation initiation factor activity	2	EIF3C,EIF3F,EIF4A1,EIF3E,EIF3I,EIF4B
0	167	14	GO:0003735	MF	structural constituent of ribosome	1	RPL5,RPS15A,RPL27A,RPL29,RPS5,RPL6,RPS7,RPL11,RPL24,RPL34,RPL35A,RPLP2,RPS12,RPS27
0.02	66	6	GO:0016209	MF	antioxidant activity	1	APOE,PRDX6,PRDX3,APOA4,PARK7,PRDX2
0	7	4	GO:0051920	MF	peroxiredoxin activity	1	PRDX6,PRDX3,PARK7,PRDX2
0	100	9	GO:0051082	MF	unfolded protein binding	1	CCT2,CCT5,CALR,RUVBL2,CCT3,SERPINH1,CCT7,HSPE1,NAP1L4
0	171	13	KEGG:03013	ke	RNA transport	1	FXR1,EIF3C,RAN,UPF1,EIF3F,FXR2,ALYREF,EIF4A1,PABPC4,EIF3A,EIF3E,EIF3I,EIF4B
0.02	45	5	KEGG:00970	ke	Aminoacyl-tRNA biosynthesis	1	EPRS,TARS,GARS,KARS,WARS
0	134	15	KEGG:03010	ke	Ribosome	1	RPL5,RPS25,RPS15A,RPL27A,RPL29,RPS5,RPL6,RPS7,RPL11,RPL24,RPL34,RPL35A,RPLP2,RPS12,RPS27
0	24	5	REAC:379716	re	Cytosolic tRNA aminoacylation	1	EPRS,TARS,GARS,KARS,WARS
0	108	16	REAC:927802	re	Nonsense-Mediated Decay (NMD)	1	RPL5,RPS25,RPS15A,RPL27A,RPL29,RPS5,UPF1,RPL6,RPS7,RPL11,RPL24,RPL34,RPL35A,RPLP2,RPS12,RPS27
0	91	16	REAC:975956	re	Nonsense Mediated Decay (NMD) independent of the Exon Junction Complex (EJC)	2	RPL5,RPS25,RPS15A,RPL27A,RPL29,RPS5,UPF1,RPL6,RPS7,RPL11,RPL24,RPL34,RPL35A,RPLP2,RPS12,RPS27
0	108	16	REAC:975957	re	Nonsense Mediated Decay (NMD) enhanced by the Exon Junction Complex (EJC)	2	RPL5,RPS25,RPS15A,RPL27A,RPL29,RPS5,UPF1,RPL6,RPS7,RPL11,RPL24,RPL34,RPL35A,RPLP2,RPS12,RPS27
0.05	22	4	REAC:389960	re	Formation of tubulin folding intermediates by CCT/TriC	1	CCT2,CCT5,CCT3,CCT7
0	144	18	REAC:168254	re	Influenza Infection	1	RPL5,RPS25,RPS15A,RAN,RPL27A,RPL29,RPS5,CALR,RPL6,RPS7,RPL11,RPL24,RPL34,RPL35A,RPLP2,GRSF1,RPS12,RPS27
0	139	18	REAC:168255	re	Influenza Life Cycle	2	RPL5,RPS25,RPS15A,RAN,RPL27A,RPL29,RPS5,CALR,RPL6,RPS7,RPL11,RPL24,RPL34,RPL35A,RPLP2,GRSF1,RPS12,RPS27
0	130	16	REAC:168273	re	Influenza Viral RNA Transcription and Replication	3	RPL5,RPS25,RPS15A,RPL27A,RPL29,RPS5,RPL6,RPS7,RPL11,RPL24,RPL34,RPL35A,RPLP2,GRSF1,RPS12,RPS27
0	87	16	REAC:192823	re	Viral mRNA Translation	4	RPL5,RPS25,RPS15A,RPL27A,RPL29,RPS5,RPL6,RPS7,RPL11,RPL24,RPL34,RPL35A,RPLP2,GRSF1,RPS12,RPS27
0.01	31	5	REAC:174824	re	Lipoprotein metabolism	1	APOE,A2M,APOA1,APOA4,APOC3
0.01	16	4	REAC:194223	re	HDL-mediated lipid transport	2	APOE,A2M,APOA1,APOC3
0.02	18	4	REAC:174800	re	Chylomicron-mediated lipid transport	2	APOE,APOA1,APOA4,APOC3
0.01	13	4	REAC:532668	re	N-glycan trimming in the ER and Calnexin/Calreticulin cycle	1	GANAB,PRKCSH,CALR,PDIA3
0	11	4	REAC:901042	re	Calnexin/calreticulin cycle	2	GANAB,PRKCSH,CALR,PDIA3
0	10	4	REAC:390450	re	Folding of actin by CCT/TriC	1	CCT2,CCT5,CCT3,CCT7
0	149	24	REAC:72766	re	Translation	1	RPL5,RPS25,RPS15A,EIF3C,RPL27A,RPL29,RPS5,EIF3F,RPL6,RPS7,RPL11,DDOST,EEF1G,EIF4A1,RPL24,RPL34,RPL35A,RPLP2,EIF3A,EIF3E,EIF3I,EIF4B,RPS12,RPS27
0	115	22	REAC:72613	re	Eukaryotic Translation Initiation	2	RPL5,RPS25,RPS15A,EIF3C,RPL27A,RPL29,RPS5,EIF3F,RPL6,RPS7,RPL11,EIF4A1,RPL24,RPL34,RPL35A,RPLP2,EIF3A,EIF3E,EIF3I,EIF4B,RPS12,RPS27
0	107	22	REAC:156827	re	L13a-mediated translational silencing of Ceruloplasmin expression	3	RPL5,RPS25,RPS15A,EIF3C,RPL27A,RPL29,RPS5,EIF3F,RPL6,RPS7,RPL11,EIF4A1,RPL24,RPL34,RPL35A,RPLP2,EIF3A,EIF3E,EIF3I,EIF4B,RPS12,RPS27
0	115	22	REAC:72737	re	Cap-dependent Translation Initiation	3	RPL5,RPS25,RPS15A,EIF3C,RPL27A,RPL29,RPS5,EIF3F,RPL6,RPS7,RPL11,EIF4A1,RPL24,RPL34,RPL35A,RPLP2,EIF3A,EIF3E,EIF3I,EIF4B,RPS12,RPS27
0	56	13	REAC:72702	re	Ribosomal scanning and start codon recognition	4	RPS25,RPS15A,EIF3C,RPS5,EIF3F,RPS7,EIF4A1,EIF3A,EIF3E,EIF3I,EIF4B,RPS12,RPS27
0	49	11	REAC:72695	re	Formation of the ternary complex, and subsequently, the 43S complex	4	RPS25,RPS15A,EIF3C,RPS5,EIF3F,RPS7,EIF3A,EIF3E,EIF3I,RPS12,RPS27
0	107	22	REAC:72706	re	GTP hydrolysis and joining of the 60S ribosomal subunit	4	RPL5,RPS25,RPS15A,EIF3C,RPL27A,RPL29,RPS5,EIF3F,RPL6,RPS7,RPL11,EIF4A1,RPL24,RPL34,RPL35A,RPLP2,EIF3A,EIF3E,EIF3I,EIF4B,RPS12,RPS27
0	58	13	REAC:72662	re	Activation of the mRNA upon binding of the cap-binding complex and eIFs, and subsequent binding to 43S	4	RPS25,RPS15A,EIF3C,RPS5,EIF3F,RPS7,EIF4A1,EIF3A,EIF3E,EIF3I,EIF4B,RPS12,RPS27
0	57	13	REAC:72649	re	Translation initiation complex formation	5	RPS25,RPS15A,EIF3C,RPS5,EIF3F,RPS7,EIF4A1,EIF3A,EIF3E,EIF3I,EIF4B,RPS12,RPS27
0	96	20	REAC:72689	re	Formation of a pool of free 40S subunits	4	RPL5,RPS25,RPS15A,EIF3C,RPL27A,RPL29,RPS5,EIF3F,RPL6,RPS7,RPL11,RPL24,RPL34,RPL35A,RPLP2,EIF3A,EIF3E,EIF3I,RPS12,RPS27
0	91	16	REAC:156842	re	Eukaryotic Translation Elongation	2	RPL5,RPS25,RPS15A,RPL27A,RPL29,RPS5,RPL6,RPS7,RPL11,EEF1G,RPL24,RPL34,RPL35A,RPLP2,RPS12,RPS27
0	86	15	REAC:156902	re	Peptide chain elongation	3	RPL5,RPS25,RPS15A,RPL27A,RPL29,RPS5,RPL6,RPS7,RPL11,RPL24,RPL34,RPL35A,RPLP2,RPS12,RPS27
0	86	15	REAC:72764	re	Eukaryotic Translation Termination	2	RPL5,RPS25,RPS15A,RPL27A,RPL29,RPS5,RPL6,RPS7,RPL11,RPL24,RPL34,RPL35A,RPLP2,RPS12,RPS27
0	109	16	REAC:1799339	re	SRP-dependent cotranslational protein targeting to membrane	2	RPL5,RPS25,RPS15A,RPL27A,RPL29,RPS5,RPL6,RPS7,RPL11,DDOST,RPL24,RPL34,RPL35A,RPLP2,RPS12,RPS27
