# Supplementary material for: Stress granules and RNA processing bodies are novel autoantibody targets in systemic sclerosis
Source: Arthritis Res Ther. 2016 Jan 22;18:27. doi: 10.1186/s13075-016-0914-4 (PMC4724133; doi:10.1186/s13075-016-0914-4)
Supplement: Additional file 5: Table S4. — Processing body and stress granule proteins identified in this analysis. *Proteins with multiple subunits. Data indicate non-redundant peptide hits. (ODS 20 kb) [file 13075_2016_914_MOESM5_ESM.ods]

## Sheet: P body and SG autoantibodies
	Table S3. Processing body and stress granule proteins identified in this analysis. Asterisks indicate proteins with multiple subunits.
	Symbol	Location	Controls				RNAP3				CENP					TOP1				Reference
			HC 162	HC 400	HC 117	HC 118	SSc 5	SSc 7	SSc 10	SSc 18	SSc 159	SSc 177	SSc 194	SSc 238	SSc 226	SSc 132	SSc 218	SSc 208	SSc 1
	ATXN2L	SG	7	0	9	5	25	13	25	20	8	9	9	7	4	3	7	7	12	Ashburner, et al. 2000
	CALR	SG	0	0	2	0	5	4	4	3	2	0	3	0	0	0	0	6	2	Kedersha and Anderson, 2009
	DDX1	SG	6	0	5	0	12	9	13	12	5	5	5	3	0	2	0	5	5	Kedersha and Anderson, 2009
	DHX36	SG	0	0	2	1	2	1	1	0	0	0	0	0	0	4	2	2	1	Kedersha, et al. 2013
	EIF2S1	SG	0	0	3	2	3	5	4	3	0	0	2	0	0	3	0	3	3	Ashburner, et al. 2000
	EIF3*	SG	1	0	1	0	8	6	8	8	2	1	3	0	0	0	1	5	3	Kedersha and Anderson, 2009
	EIF4A*	SG	0	2	2	0	9	11	9	7	3	2	8	0	0	2	0	11	4	Kedersha and Anderson, 2009
	EIF4G1	SG	0	0	0	0	11	8	13	9	0	0	0	0	0	0	0	5	4	Kedersha and Anderson, 2009
	FMR1	SG	0	0	2	0	3	0	4	2	0	0	2	0	0	0	0	2	0	Kedersha and Anderson, 2009
	FUS	SG	5	0	3	2	6	5	6	6	6	4	4	0	0	2	0	4	3	Kedersha and Anderson, 2009
	FXR1	SG	0	0	4	0	21	9	21	13	8	6	13	6	0	2	0	4	10	Kedersha and Anderson, 2009
	FXR2	SG	0	0	4	3	14	7	15	12	4	7	6	3	0	4	3	5	9	Zheng, et al. 2011
	G3BP1	SG	0	0	2	2	11	10	15	11	8	8	7	5	0	4	0	2	10	Kedersha and Anderson, 2009
	G3BP2	SG	2	0	3	0	14	11	18	13	10	8	6	9	0	2	0	6	11	Kedersha and Anderson, 2009
	GNB2L1	SG	0	5	3	0	6	5	6	4	0	0	2	0	0	4	0	6	2	Kedersha and Anderson, 2009
	HNRNPA1	SG	0	0	1	0	7	6	7	8	2	2	4	2	0	2	1	3	4	Kedersha and Anderson, 2009
	HNRNPK	SG	0	5	4	2	15	12	19	18	8	7	9	6	0	4	2	10	8	Kedersha and Anderson, 2009
	HSP90AA1	SG	6	9	10	11	28	28	31	26	20	12	25	12	2	8	14	20	24	Kedersha and Anderson, 2009
	HSP90AB1	SG	9	7	11	11	32	30	32	27	21	18	26	20	3	5	11	34	24	Kedersha and Anderson, 2009
	IGF2BP1	SG	3	0	6	3	9	6	13	6	6	4	4	2	0	4	2	2	4	Ashburner, et al. 2000
	KHSRP	SG	0	0	0	0	5	5	6	6	0	0	2	0	0	0	0	9	6	Ashburner, et al. 2000
	LARP4B	SG	0	0	0	0	3	0	3	3	0	0	2	0	0	0	0	0	3	Ashburner, et al. 2000
	PCBP1	SG	0	0	0	0	3	3	5	4	2	0	3	0	0	0	0	5	0	Zheng, et al. 2011
	PCBP2	SG	2	0	2	0	2	2	2	3	0	0	2	0	0	0	0	5	0	Zheng, et al. 2011
	RBM4	SG	0	0	0	0	0	0	1	1	0	0	0	0	0	0	0	0	0	Ashburner, et al. 2000
	STAU1	SG	0	0	0	0	3	0	5	0	0	0	0	0	0	0	0	0	0	Kedersha and Anderson, 2009
	STAU2	SG	0	0	0	0	4	0	6	4	0	0	0	0	0	0	0	0	0	Kedersha and Anderson, 2009
	TARDBP	SG	0	0	0	0	2	2	3	0	0	0	0	0	0	0	0	2	0	Kedersha and Anderson, 2009
	USP10	SG	0	0	0	0	10	4	13	8	5	4	4	2	0	0	0	0	6	Kedersha, et al. 2013
	CAPRIN1	SG/PB	5	0	2	0	12	10	12	12	8	9	9	7	0	2	3	5	9	Kedersha and Anderson, 2009
	DDX3X	SG/PB	8	4	15	6	26	19	30	22	12	13	14	11	5	11	7	16	15	Zheng, et al. 2011
	DDX6	SG/PB	0	0	0	0	3	2	5	4	0	0	0	0	0	0	0	0	0	Zheng, et al. 2011
	EIF2C1	SG/PB	0	0	0	2	2	0	2	0	0	0	0	0	0	0	16	0	0	Zheng, et al. 2011
	EIF2C2	SG/PB	0	0	0	0	4	0	4	0	0	0	0	0	0	0	13	0	0	Zheng, et al. 2011
	EIF2C3	SG/PB	0	0	0	2	0	0	0	0	0	0	0	0	0	0	10	0	0	Zheng, et al. 2011
	EIF2C4	SG/PB	0	0	0	2	0	0	0	0	0	0	0	0	0	0	3	0	0	Zheng, et al. 2011
	XRN2	SG/PB	0	0	3	3	7	2	5	5	0	0	0	0	2	3	0	2	0	Kedersha and Anderson, 2009
	YBX1	SG/PB	0	3	6	8	10	9	11	11	5	6	6	4	4	10	7	7	8	Kedersha and Anderson, 2009
	HNRNPA3	PB	0	0	0	0	7	4	6	5	0	0	3	0	0	0	0	0	0	Kedersha and Anderson, 2009
	LARP1	PB	0	0	3	0	15	6	14	9	3	2	2	0	0	2	2	0	6	Zheng, et al. 2011
	MOV10	PB	2	0	4	0	16	8	20	12	5	7	8	0	0	2	0	4	9	Kedersha and Anderson, 2009
	PSMA4	PB	0	0	0	0	0	4	2	4	0	2	3	0	0	0	0	2	2	Ashburner, et al. 2000
	TOP1	PB	0	0	6	4	5	3	4	4	0	0	0	0	0	17	23	20	16	Ashburner, et al. 2000
	TRIM21	PB	0	7	11	7	16	16	18	14	13	12	13	9	0	8	4	8	8	Kedersha and Anderson, 2009
	UPF1	PB	2	0	0	0	24	12	28	16	8	9	8	0	0	0	0	4	9	Zheng, et al. 2011
	UPF3B	PB	0	0	0	0	3	0	5	3	0	0	0	0	0	0	0	0	0	Zheng, et al. 2011
	YWHAB	PB	0	2	3	0	2	4	3	4	0	4	2	2	0	0	0	4	4	Zheng, et al. 2011
	YWHAE	PB	0	0	3	0	5	11	6	8	4	5	6	3	0	0	0	8	4	Zheng, et al. 2011
	YWHAG	PB	0	0	2	0	3	3	2	3	0	3	3	3	0	2	0	5	3	Zheng, et al. 2011
	YWHAQ	PB	0	0	2	0	0	2	0	0	0	0	0	0	0	0	0	3	0	Zheng, et al. 2011
	YWHAZ	PB	0	5	3	2	4	8	6	7	2	4	5	3	0	0	2	7	6	Zheng, et al. 2011
